# Supplementary material for: Plasma miR-195-5p predicts the severity of Covid-19 in hospitalized patients
Source: Sci Rep. 2023 Aug 23;13:13806. doi: 10.1038/s41598-023-40754-w (PMC10447562; doi:10.1038/s41598-023-40754-w)
Supplement: Supplementary file 1 — Supplementary Information 1. [file 41598_2023_40754_MOESM1_ESM.xlsx]

## Sheet: Sheet1
ID	Severity (1/0)	Delta miR	Age	Sex	Days in hospital	Hypertension	Obesity	Diabetes	Other cardiovascular pathology	Oncologic pathology	Chronic renale failure	Other comorbidities	Temperature	Pulse (bpm)	Chills	Running nose	Nasal congestions	Sore throat	Cough	Expectoration	Dyspnea	Thoracic pain	Headache	Myalgia	Vomiting	Diarrhea	Abdominal pain	Anosmia	Ageusia	Loss of appetite	Asthenia	Altered mental status	Small patchy opacities	Large glass opacity	Large consolited opacity	Diffuse inflitrate	Leukocytes (x 10^3/µL)	Neutrophils (x 10^3/µL)	Lymphocytes (x 10^3/µL)	Platelets (x 10^3/µL)	Total bilirubin (mg/dL)	Ferritin (µg/L)	CRP (mg/L)	Fibrinogen (g/L)	Thromobocytes (10^3/µl)	TQ (sec)	Haemoglobin (g/dl)	Glucose (mg/dl)	Creatinine (mg/dl)
9257	1	11.1503	73	1	16	1	0	0	1	1	0	1		75	1	0	0	1	1	1	1	1	0	1	0	0	0	0	1	1	1	0	0	1	1	0	9.16	8.58	2.8	128	0.44	1473.32	45.67	5.16	128	11.3	33	164	1.1
9303	1	10.107	87	1	26	1	0	0	1	0	1	1	36.9	80	1	0	0	0	0	0	1	1	1	1	0	0	1	0	0	0	0	0	0	1	1	1	6.96	6.42	0.34	231	0.32	1284.89	69.89	5.73	231	12.4	29.5	158	1.03
9397	1	9.88094	72	1	22	1	0	0	1	0	1	1		85	1	0	0	1	1	0	0	0	0	0	0	0	0	0	0	0	1	0	0	1	1	0	18.28	16.03	0.62	326	0.42	1448.81	109.66	5.56	326	11.9	14.4	141	0.91
8850	1	8.48037	72	1	29	1	0	0	1	1	0	1	36.9	80	0	0	0	1	1	0	1	0	0	1	0	0	0	0	0	0	1	0	1	0	0	0	12.81	12.03	0.45	259	0.35	2848.8	142.07	10	259	11.8	12	139	0.72
9394	1	7.57962	81	0	3	0	0	1	1	0	0	1	36.9	74	0	1	1	1	1	1	1	0	1	1	1	0	1	0	0	1	1	0	0	1	1	1	8.41	7.45	0.54	213		181.16		5.16	213	13.2	10.2	49	1.16
9139	1	7.43886	84	1	25	0	0	0	1	1	0	1			1	0	0	1	1	0	1	1	1	1	0	0	0	0	0	1	1	0	0	1	1	0	29.71	20.81	1.7	22		1747.78	141.24	471	22	14.2	9.8	127	1.57
9398	1	7.22463	67	1	2	1	0	0	1	0	0	1	39.3	79	1	0	1	1	1	0	1	1	0	1	1	0	1	0	1	1	1						5.5	4.11	0.79	204		6670	336.35	7.44	204	12.7	15	176	0.95
9516	1	6.6776	71	1	12	1	0	0	0	1	0	1	38.5	95	1	0	0	1	1	1	1	0	0	1	0	0	0	0	0	1	1						9.35	8.94	0.24	265	0.37	764.5	99.51	5.51	265	11.8	10.4	107	1.11
9137	1	5.67073	87	1	30	1	0	1	1	0	1	1	36.6	103	1	0	1	1	1	1	1	0	0	1	0	0	0	0	1	1	1	0	1	0	0	0	7.22	5.28	1.13	208	0.23	249.78	25.03	4.2	208	11.7	15.1	93	1.48
9104	1	4.8325	77	0	8	1	0	0	1	1	1	1	36.9	80				1			1	1		1			1			1	1						15.21	13.66	0.5	564	0.13	152.36	116.13	5.39	564	13.5	8.3	96	1.18
9260	1	4.06908	56	1	1	1	1	0	1	0	0	1	38.2		1	0	0	1	1	0	1	0	0	1	0	1	1	0	0	0	1						14.77	13.18	4	258	0.71	3122.9	36.49	7.16	258	11.1	13.4	157	0.83
9348	1	10.2092	71	0	15	1	0	1	1	1	0	1	39.4		1	0	0	0	0	0	1	0	0	0	0	1	1	0	0	0	1						7.37	6.19	0.69	191		454.45	108.86	6.54	191	11.8	11.6	400	0.64
9346	1	10.0378	58	1	9	1	1	0	1	0	0	1	36.9		0	0	0	0	0	0	1	0	0	0	0	0	0	0	0	1	1						2.4	1.86	0.46	206	0.49	871.68	85.18	7.59	206	11.1	14.7	142	0.84
9299	1	9.3045	66	1	10	1	0	0	1	0	0	1	38.7	64	1	1	1	1	0	0	1	0	1	1	0	0	1	0	1	1	1	0	1	0	0	0	6.23	3.97	1.55	307		233.7	16.68	5.33	307	12	15.4	69	1.03
9297	1	9.24719	37	0	8	0	0	0	0	0	0	0	38.2	85	1	1	1				0	1	0	1	0	0	0				1	0	1	0	0	0	3.86	1.56	1.69	144	0.26	377.85	0.2	2.19	144	10.2	12.4	94	0.56
9379	1	9.13284	36	1	15	0	0	0	0	0	0	0	38.6	86	1	0	0	1	1	1	1	0	1	1	1	1	1	0	0	0	1	0	1	0	0	0	3.78	2.76	0.77	131	0.4	581.5	66.03	5.47	131	11.7	15.6	98	0.85
9258	1	9.0519	65	0	13	0	0	0	0	0	0	1	38	89	1						1					1	1			1	1	0	0	1	1	0	3.89	2.09	1.44	119	0.47	527.3	40.88	5.39	119	10.9	15.2	168	0.84
9304	1	8.89829	74	0	10	1	0	1	1	0	0	1	39.3	89	1	0	0	1	1	0	1	1	1	1	0	0	0	0	0	0	1	0	0	1	1	0	7.59	4.97	2.24	336	0.29	1091.16	122.08	7.44	336	11.8	13.3	176	0.79
9289	1	8.78211	52	1	9	1	0	0	1	0	0	1	36.9	80	1	1	1	1	1	1	1	0	0	1	1	0	1	0	0	0	1	0	1	0	0	0	5.59	3.22	1.67	154	0.46	472.89	66.6	6.02	154	11.1	12.6	95	0.81
9302	1	8.36752	24	0	13	0	0	0	0	0	0	1	36.8	74	0	0	0	0	0	0	1	1	0	0	0	0	0	0	0	0	1	0	1	0	0	0	3.74	1.12	1.85	218	0.31	27.32	1.1	2.41	218	12.1	13.4	90	0.49
9307	1	8.1285	60	1	9	0	0	0	0	1	0	1			1	0	0	1	0	0	1	0	1	0	0	0	0	0	0	1	1						8.6	7.24	0.92	239	0.47	131208	11.65	5	239	12	14.6	159	0.75
9309	1	8.07717	51	1	6	0	0	0	0	0	0	0	38.5		1	1	1	1	1	0	0	0	0	1	0	0	0	0	0	0	0	0	0	1	1	0	7.19	3.07	3.07	237	0.54	1645.69	5.93	4.85	237	10.9	15.9	96	0.89
9259	1	8.0006	76	1	23	1	0	0	1	0	1	1	36.9	63	0	0	1	1	1	1	1	1	1	0	0	0	1	0			1	0	0	1	1	1	4.59	4.08	0.38	303	0.77	206.23	9.68	6.22	303	15.2	13	116	1.71
9403	1	7.86944	50	1	15	0	0	0	0	0	0	1	36.8	75	0	0	0	0	0	0	0	0	0	0	0	0	0	0	0	0	0	0	0	0	0	0	4.28	2.08	1.48	234	0.42	12.06	0.2	3.39	234	11.4	13	93	0.86
8505	1	7.86069	89	0	63	1	0	0	1	0	1	1		75	1	0	0				1	0	0	1	0	0	0	0				0	1	1	1	1	7.58	6.86	0.52	375	0.24	290.77	23.6	4.06	375	13.4	10.4	123	1.7
9473	1	7.73215	84	0	9	0	0	0	1	0	0	0	38.9						1	1	1	1	1	1	0	0	0				1	0	1	0	0	1	6.65	3.8	1.97	305	0.48	497.5	28.87	5.33	305	12.3	12.1	94	0.79
9472	1	7.65831	79	0	9	1	0	0	0	0	0	1		73	1	1	1	1	1	1	1	0	0	1	0	0	0	0	1	1	1	0	1	1	1	0	3.43	2.61	0.69	235		1882.06	190.79	7.59	235	11.9	14.8	135	0.61
9294	0	7.41868	65	1	10	0	1	1	0	0	0	0	39	88	1	0	0	1	1	0	1	0	1	1	0	0	0	0	1	1	1						10.93	9.94	0.54	338		939.61	31.78	4.71	338	12	15.5	315	0.91
9305	0	7.39662	50	0	10	0	0	0	0	0	0	0	36.9		0	0	0	0	0	0	1	0	1	1	0	0	0	1	1	1	1	0	1	0	0	0	6.17	5.04	0.84	223	0.28	50.67	1.79	4.57	223	11.8	14.4	118	0.58
9400	0	7.35613	62	1	10	1	0	0	0	0	0	0	38.6	80	1	0	0	1	1	0	0	0	0	0	0	0	0	0	0	0	0	0	1	0	0	0	3.48	2.13	0.94	182	0.35	127.97	6.69	3.97	182	10.8	15	100	0.87
9034	0	7.25456	36	0	11	0	0	0	0	0	0	1	40	65	1	1	1	1	1	0	0	0	0	1	0	1	1	0	0	0	1						6.1	5.18	0.51	375	0.32	408.42	11.62	3.65	375	12.4	11.3	149	0.41
9385	0	7.22654	46	0	3	1	0	0	0	0	0	0	36.8	56	0	0	0	0	0	0	0	0	0	0	0	0	0	0	0	0	0	0					4.78	2.72	1.3	398	0.48	21.87	2.06	3.39	398	11.3	12.6	92	0.78
9121	0	7.14716	27	0	11	0	0	0	0	0	0	0	36.9	80	1	0	0	1	1	0	1	0	0	1	0	1	1	0	0	1	1						8.81	4.72	2.43	282	1.21	217.52	8.44	3.65	282	11.3	13.5	80	1.27
9438	0	7.13835	77	1	20	1	0	0	1	0	1	1	36.9	96		0	0	1	1	0	1	0	1	1	0	0	0	0	0	1	1	0	1	0	0	0	1.8	1.38	0.28	70		970.77	75.88	3.87	70	12.6	10.1	79	1.75
9349	0	6.92958	52	1	8	1	0	0	1	0	0	1				0	0	1	1	1	1	1	0	1	0	0	0	0	0	1	1	0	1	0	0	0	6.65	4.94	1.15	269	0.71	759.36	5.07	5	269	12.6		102	0.79
9300	0	6.92646	63	0	10	1	0	0	0	0	0	0	38	87	1	0	0	0	0	0	1	0	1	1	1	1	1	0	0	1	1						8.66	5.2	2.44	250	1.08	1571.17	6.37	4.2	250	10.8	13.7	73	0.7
9070	0	6.89054	80	1	16	0	0	0	1	0	0	0		76	0	0	0	1	1	0	1	0	1	1	0	0	0	0	0	0	1	0	1	1	1	0	7.15	6.58	0.34	368	2.09	1301.64	199.87	8.63	368	11.7	11.1	104	0.74
9116	0	6.85597	42	0	8	0	0	0	0	0	0	1	38		1	1	1	1	1	1	1	0	1	1	0	0	0	0	1	1	1	0	0	0	0	0	5.52	2.58	2.25	296	1.79	43.37	0.9	3.27	296	11.5	27.4	86	0.63
9306	0	6.85062	53	0	13	0	1	0	0	0	0	0			0	0	1	0	0	1	1	0	0	1	0	0	0	1	1	1	1	0	1	0	0	0	14.38	12.47	1.51	244	0.32	289.19	0.37	2.87	244	10.4	15.3	123	0.68
9405	0	6.61773	70	1	14	1	1	0	0	0	0	1	37	68							1	0	0		0	1				1	1	0	0	1	1	0	8.38	7.32	0.73	153	0.39	1307.26	38.27	5.16	153	11.3	13.3	151	0.79
9423	0	6.48004	32	1	3	0	1	1	0	0	0	1	36.8	0	0	0	0	0	0	0	0	0	0	0	0	0	0	0	1	1	0	0	1	0	0	0	4.13	2.44	1.11	223	0.45	67.85	5.25	3.06	223	10.8	15.3	223	0.74
9256	0	6.4482	64	0	14	0	0	0	1	0	0	1			1	0	0	1	1	1	1	0	1	1	0	0	0	0	0	1	1	0	1	0	0	0	5.07	3.28	1.29	229	0.35	527.4	23.08	5.92	229	11.8	12.9	102	0.5
8811	0	6.39176	49	1	18	0	1	0	0	0	1	1	36.9	77	1	0	0	1	1	0	1	0	1	1	0	0	0	1		1	1						7.48	5.7	1.27	359	0.51	1954.66	25.33	5.31	359	10.9	14.6	108	0.65
9437	0	6.38943	51	1	14	0	1	1	0	0	0	1	39.7	98	1	0	0	1	1	1	1	1	0	1	0	0	1	0	0	0	1						5.99	4.87	0.77	180	0.38	692.4	55.22	4.85	180	10.9	14	299	0.45
9474	0	6.31937	61	0	21	0	0	0	0	0	0	1		104	1	1	1	1	0	0	1	0	1	1	0	0	0	0	0	0	1	0	1	0	0	0	4.8	3.28	1.17	230	0.29	228.66	10.47	4.44	230	10.5	13.6	115	0.54
8980	0	6.25312	51	1	6	0	0	0	0	0	0	0	36.9	100	1	0	0	0	0	0	1	0	0	1	0	0	1	0	0	1	1	0	1	0	0	0	7.52	5.91	0.94	322	0.34	1695.12	123.65	7.59	322	11.7	16.1	97	0.76
9436	0	6.08217	43	1	9	0	0	0	0	0	0	1		73	1	0	1	1	1	0	0	0	0	1	0	0	1	1	1	1	1	0	1	0	0	0	19.91	13.35	1.55	231		1081.1	316.65	6.9	231	12.3	14	98	0.71
9470	0	5.87259	38	0	14	0	0	0	0	0	0	0		69	1	1	1	1	1	1	1	0	1	1	0	0	0	1	1	1	1	0	0	0	0	0	4.06	2.47	1.04	152	0.21	117.95	1.41	2.62	152	11.3	12.7	99	0.56
9217	0	5.86774	78	0	7	1	0	0	1	0	1	1																				0	1	0	0	0	7.57	4.78	1.89	218	0.28	1034.5	73.56	7.56	218	11.4	11.6	97	3.52
9010	0	5.8557	60	0	17	1	1	1	1	0	0	1	36.8		0	0	0	0	0	0	1	0	1	1	0	0	0	0	1	1	1						3.19	2.03	0.89	90		271.85	33.4	5	90	10	12.8	112	0.59
9216	0	5.79818	90	1	8	1	0	0	1	1	0	1	36.9		0	0	0	0	0	0	0	0	0	0	0	0	1	0	0	0	1	0	0	1	1	1	10.55	8.67	1.06	344	11.62	1735.54	96.09	6.02	344	13.4	10.6	120	0.77
9399	0	5.71509	61	0	9	0	0	0	0	0	0	1	37.4	45	1	1	1	1	0	0	1	0	0	1	0	0	1	0	0	0	1	0	1	0	0	0	10.65	9.76	0.54	227		478.65	69.26	4.08	227	11.1	14.5	90	0.65
9514	0	5.69817	46	1	13	0	0	0	1	0	0	1																				0	0	1	1	0	14.61	11.86	1.54	335	0.39	2123.59	2.27	2.7	335	10.1	13.8	180	0.6
8851	0	5.6197	68	1	18	1							39	80	1	0	0	1	1	0	1	0	1	1	0	0	0	0	1	1	1	0	0	1	0	0	7.29	4.95	1.65	195	0.35	1136.29	73.24	4.74	195	10.5	15.2	195	0.92
9120	0	5.59622	48	0	11	1	1	1	1	0	0	1	36.9		0	0	0	1	1	1	1	0	1	1	1	0	1	0	1	1	1	0					4.05	2.21	1.34	287		312.27	13.89	3.58	287	11.7	13	218	0.74
9067	0	5.52993	62	1	16	1	0	0	0	0	0	0	38.6	118	1	0	0	0	0	0	0	0	0	0	0	0	0	1	1	1	1	0	0	1	1	0	5.87	3.3	2.04	195	0.63	287.22		5.33	195	11.9	14.9	103	0.91
9435	0	5.52548	56	0	8	0	0	0	0	0	0	1	36.9	111	1	0	0	0	0	0	0	0	0	1	0	0	0	1	0	0	1						5.96	4.71	0.86	257	0.32	310.99	92.27	5.73	257	11.8	13.7	101	0.45
9559	0	5.52469	73	0	13	1	0	0	0	0	0	1			1	0	0	0	0	0	1	0	1	1	0	0	0	0	0	0	1	0	1	0	0	0	4.66	2.6	1.49	170	0.35	596.6	6.37	4.38	170	10.2	15	105	1.22
9093	0	5.51689	64	1	12	0	0	1	0	0	0	0			1	0	0	1	1	0	1	0	0	1	0	0	0	0	0	0	1						5.22	2.85	1.49	117		1076.74	85.95	5.82	117	11.5	14	116	0.87
9189	0	5.51572	51	0	23	1	1	1	1	0	0	1		64	1	0	0	1	1	0	1	0	1	1	0	0	0	0	0	1	1	0	1	0	0	0	9.07	7.05	1.28	233	0.18	287.43		3.11	233	11.2	12.4	257	0.56
9158	0	5.4951	62	0	10	1	0	0	0	0	0	1			1	0	1	1	1	1	1	0	0	1	1	0	1	0	0	1	1	0	1	0	0	0	3.51	1.75	1.26	118		512.7	11.04	5	118	11.2	12.9	94	0.56
8978	0	5.43654	48	1	16	0	0	0	0	0	0	0	36.5	83	1	0	0	1	1	1	0	0	0	0	0	0	0	0	0	0	0						8.41	4.66	2.85	246	0.45	661	1.74	3.39	246	11.1	31.4	115	0.72
8571	0	5.41095	46	0	32	0	0	0	0	0	0	1			1	0	0	0	0	0	0	0	0	1	0	0	0	0	1	1	1						3.54	1.37	1.6	213	0.15	29.85	2.18	2.35	213	11.6	12.7	84	0.82
9133	0	5.28593	78	0	4	1	0	1	1	0	0	1	36	102	0	0	0				1	0	1	1	0	0	0	0	0	0	1						5.6	5.06	0.34	134	1.15	1451.84	58.85	4.71	134	12.5	11.1	178	1.04
9154	0	5.14873	46	1	16	0	1	0	1	0	1	1	39	113	1	0	0	1	1	0	1	0	0	1	0	0	1	0	1	1	1	0	1	0	0	0	11.81	10.36	1	193	0.53	1420.15	532.29	7.59	193	11.9	14.1	99	1
9555	0	5.13795	73	1	25	0	0	0	1	1	0	1		75	1	0	0	1	1	0	0	0	1	1	0	0	0	0	0	0	1	0	1	0	0	0	3.49	1.91	0.93	171		138.71	7.44	2.99	171	11.4	15.2	89	1.16
9255	0	5.13468	65	1	15	0	0	1	1	1	0	1	38.5	79	1	0	0	1	1	0	1	0	1	1	0	0	0	0	0	1	1	0	1	0	0	0	3.39	1.99	0.98	91	0.35	311.48	1.14	3.06	91	11.3	12.6	94	0.75
9063	0	5.12222	62	0	15	1	0	1	1	0	0	1	36.9		0	0	0	1	1	0	1	0	0	1	0	0	0	0	0	0	1						7.06	6.05	0.84	293		2738.4	66.45	7.74	293	11.7	12	475	0.93
9434	0	5.11863	21	1	10	0	0	0	0	0	0	0	36.9	112	1	0	0	1	1	0	1	0	1	0	0	0	0	0	0	1	1	0	0	0	0	0	5.05	3.92	0.98	225	2.91	116.98	8.22	2.91	225	11.9	15.6	115	0.63
9211	0	4.90118	41	0	8	1	0	0	0	0	0	1		81	1	0	0	1	1	1	1	0	1	1	1	0	1	0	0	1	1						16.02	13.51	0.67	295	0.38	221.04	150.89	7.59	295	10.3	14.7	169	0.82
9068	0	4.88957	53	0	9	1	0	0	0	0	0	0		111	1	0	0	0	0	0	0	0	0	0	0	0	0	1	1	1	1						5.64	3.85	1.23	220	0.57	559.1	66.41	5.33	220	12.3	14.2	114	0.63
9254	0	4.86618	64	1	12	0	0	0	1	0	0	0		75	1	0	0	1	1	0	0	0	0	0	0	0	0	0	0	0	0	0	1	0	0	0	3.48	2.7	0.69	188	0.44	160.25	85.57	6.02	188	11.4	14.5	162
9606	0	4.84428	66	0	8	0	0	0	0	0	0	1	36.8	0	0	0	0	0	0	0	0	0	0	0	0	0	0	0	0	0	0	0	1	1	0	0	5.38	2.65	2.25	199	0.74	267.25	3.06	3.43	199	11.6	12.6	139	0.75
9006	0	4.84426	83	0	14	1	0	0	1	0	1	1		73	0	0	0	0	0	0	1	0	1	1	1	0	1	0	0	0	1	0	1	1	1	0	8.96	8.23	0.27	149		588.1	62.42	4.08	149	66.3	13.5	122	0.89
8876	0	4.73748	52	1	23	1	0	0	0	0	0	0	38	94	1	0	0	1	1	0	0	0	1	1	0	1	1	0	1	1	1	0	0	0	0	0	5.44	3.07	1.73	305	0.71	1229.2	1.3	2.95	305	11.7	14.4	95	0.87
9221	0	4.73174	30	0	24	0	0	0	0	0	1	1			1	0	0	0	0	0	0	0	0	1	0	0	0	0	0	0	0						7.54	2.44	4	77	0.3	634.6	15.12	2.79	77	10	11.1	85	1.61
9215	0	4.58113	61	1	10	1	1	0	0	0	0	0			1	0	0	0	0	0	0	0	0	1	1	0	1	0	0	0	1	0	1	1	0	0	6.86	6.04	0.53	329	0.44	1375.43	5.43	4.2	329	11.6	14.2	133
9605	0	4.48216	52	0	8	1	0	1	0	0	0	1	36.8		0	0	0	1	1	0	0	0	0	0	0	0	0	0	1	1	0	0	1	0	0	0	4.84	2.71	1.34	318	1.33	163.88	2.97	2.87	318	10.9	12.5	117	0.64
9186	0	4.28756	51	1	10	1	1	1	1	0	0	1		82		0	0	1	1	0	1	0	1	1	0	0	0	0	1	1	1	0	0	1	1	0	5.17	2.47	1.87	263	0.21	301.82	36.47	5.64	263	10.3	12.7	192	0.79
9612	0	4.24495	57	1	9	0	0	0	0	0	0	1	36.8	0	0	0	0	0	0	0	0	0	0	0	0	0	0	0	0	0	0	0	1	0	0	0	21.93	18.91	1.77	370	0.49	109.8	44.36	5.31	370	11	15.1	95	1.08
9095	0	4.24065	29	1	11	0	0	0	0	0	0	0			1	1	1	1	1	1	0	0	1	1	0	0	0	0	0	1	1	0	1	0	0	0	7.69	6.62	0.67	207		963.84	103.91	6.02	207	12.4	14.4	107	0.84
9157	0	4.22882	64	1	9	0	0	0	0	0	0	1	39		1	0	0	1	1	0	1	0	1	1	0	0	0	0	1	1	1						5.3	3	1.63	209		315.82	32.44	4.44	209	11.1	14.2	74	0.88
9607	0	4.19602	52	0	20	0	0	0	0	0	1	1			1	0	0	0	0	0	0	0	1	1	0	0	0	0	0	0	1						2.79	1.14	1.29	167	0.39	303.59	16.37	3.22	167	11.6	13.9	112	1.09
8950	0	3.98813	30	0	18	0	0	0	0	0	0	0			0	0	0	1	1	0	0	0	1	1	0	0	0	1	1	1	1	0	0	0	0	0	9.87	8.37	1.22	244	0.36	151.32	0.17	2.52	244	10.2	14.1	107	0.51
9512	0	3.8902	30	0	7	0	0	0	0	0	0	0	36.8		0	0	0	1	1	0	1	0	0	1	0	0	0	0	0	0	1	0	1	0	0	0	16.02	14.06	1.05	183	183	132.7	0.17	2.46	183	10.2	13.5	117	0.5
9094	0	3.85903	49	1	14	1	0	1	1	0	0	1			1	0	0	1	1	1	0	0	0	1	0	0	0	0	0	0	1	0	0	1	1	0	5.16	2.48	2.19	246		2027.93	26.02	5.24	246	10.4	15.4	185	1.09
9553	0	3.34336	48	1	10	1	0	0	0	0	0	0			1	0	0	1	1	0	1	0	0	0	0	0	0	0	0	0	1	0	1	0	0	0	8.59	5.74	1.62	131	0.44	619.3	72.27		131		17	85	1.1
9190	0	2.76958	55	1	10	0	0	0	0	0	0	0			1	1	1	1	1	1	1	0	1	1	0	0	1	0	1	1	1	0	0	0	0	0	11.29	5	1.04	177	1.03	616.6	26.44	5.73	177	11.3	14.6	132	0.81
9088	0	2.34427	37	1	11	0	0	0	0	0	0	0		96	1	0	0	1	1	1	1	0	0	1	0	0	0	1	1	1	1	0	1	0	0	0	3.17	2.03	0.91	179		327.45	10.94	5.39	179	11.1	15.1	125	0.64
ID	Severity (1/0)	Delta miR	Age	Sex	Days in hospital	Hypertension	Obesity	Diabetes	Other cardiovascular pathology	Oncologic pathology	Chronic renale failure	Other co morbidities	Temperature	Pulse (bpm)	Chills	Running nose	Nasal congestions	Sore throat	Cough	Expectoration	Dyspnea	Thoracic pain	Headache	Myalgia	Vomiting	Diarrhea	Abdominal pain	Anosmia	Ageusia	Loss of appetite	Asthenia	Altered mental status	Small patchy opacities	Large glass opacity	Large consolited opacity	Diffuse inflitrate	Leukocytes (x 10^3/µL)	Neutrophils (x 10^3/µL)	Lymphocytes (x 10^3/µL)	Platelets (x 10^3/µL)	Total bilirubin (mg/dL)	Ferritin (µg/L)	CRP (mg/L)	Fibrinogen (g/L)	Thromobocytes (10^3/µl)	TQ (sec)	Haemoglobin (g/dl)	Glucose (mg/dl)	Creatinine (mg/dl)
Average			58.1236		13.4382								37.6481	78.8393																							7.6136	5.64416	1.27775	231.393	3.39132	2278.65	56.3828	10.202	231.393	12.1727	14.2761	132.27	0.884598
Standard Deviation			16.3435		8.25992								1.02658	24.0029																							4.63125	4.11683	0.754617	85.4742	22.1512	13853.1	81.8738	49.7127	85.4742	5.90736	3.90576	65.8926	0.406264
Count (for binary variables)				49		43	14	17	37	10	13	60			59	13	19	57	53	23	60	12	37	65	10	9	27	10	26	47	74	0	39	22	19	6
% (for binary variables)				0.550562		0.483146	0.157303	0.191011	0.41573	0.11236	0.146067	0.674157			0.662921	0.146067	0.213483	0.640449	0.595506	0.258427	0.674157	0.134831	0.41573	0.730337	0.11236	0.101124	0.303371	0.11236	0.292135	0.52809	0.831461	0	0.438202	0.247191	0.213483	0.0674157
[truncated: 16 more columns]
