# Supplementary material for: Plasma miR-195-5p predicts the severity of Covid-19 in hospitalized patients
Source: Sci Rep. 2023 Aug 23;13:13806. doi: 10.1038/s41598-023-40754-w (PMC10447562; doi:10.1038/s41598-023-40754-w)
Supplement: Supplementary file 2 — Supplementary Information 2. [file 41598_2023_40754_MOESM2_ESM.xlsx]

## Sheet: Sheet1
Severe Covid (N=27)
		Delta miR	Age	Sex	Days in hospital	Hypertension	Obesity	Diabetes	Other cardiovascular pathology	Oncologic pathology	Chronic renale failure	Other co morbidities	Temperature	Pulse (bpm)	Chills	Running nose	Nasal congestions	Sore throat	Cough	Expectoration	Dyspnea	Thoracic pain	Headache	Myalgia	Vomiting	Diarrhea	Abdominal pain	Anosmia	Ageusia	Loss of appetite	Asthenia	Altered mental status	Small patchy opacities	Large glass opacity	Large consolited opacity	Diffuse inflitrate	Leukocytes (x 10^3/µL)	Neutrophils (x 10^3/µL)	Lymphocytes (x 10^3/µL)	Platelets (x 10^3/µL)	Total bilirubin (mg/dL)	Ferritin (µg/L)	CRP (mg/L)	Fibrinogen (g/L)	TQ (sec)	Haemoglobin (g/dl)	Glucose (mg/dl)	Creatinine (mg/dl)	ALAT (U/L)
	Average		66.6296		15.1852								37.8143	80.2																							8.30185	6.44333	1.27778	237.481	0.408095	5937.94	73.0912	22.8567	12.0519	14.4111	131.667	0.97037	40.4444
	Standard Deviation		16.7358		12.3943								1.00413	9.57848																							5.77459	4.91675	0.938998	100.781	0.151414	25073.3	75.2376	89.5775	1.08676	5.26858	63.5301	0.325405	37.9168
	Count (for binary variables)			17		17	2	4	18	7	6	23			19	6	9	18	16	9	23	10	9	19	4	4	11	0	5	12	23	0	10	11	11	5
	% (for binary variables)			0.62963		0.62963	0.0740741	0.148148	0.666667	0.259259	0.222222	0.851852			0.703704	0.222222	0.333333	0.666667	0.592593	0.333333	0.851852	0.37037	0.333333	0.703704	0.148148	0.148148	0.407407	0	0.185185	0.444444	0.851852	0	0.37037	0.407407	0.407407	0.185185
Mild Covid (N=62)
		Delta miR	Age	Sex	Days in hospital	Hypertension	Obesity	Diabetes	Other cardiovascular pathology	Oncologic pathology	Chronic renale failure	Other co morbidities	Temperature	Pulse (bpm)	Chills	Running nose	Nasal congestions	Sore throat	Cough	Expectoration	Dyspnea	Thoracic pain	Headache	Myalgia	Vomiting	Diarrhea	Abdominal pain	Anosmia	Ageusia	Loss of appetite	Asthenia	Altered mental status	Small patchy opacities	Large glass opacity	Large consolited opacity	Diffuse inflitrate	Leukocytes (x 10^3/µL)	Neutrophils (x 10^3/µL)	Lymphocytes (x 10^3/µL)	Platelets (x 10^3/µL)	Total bilirubin (mg/dL)	Ferritin (µg/L)	CRP (mg/L)	Fibrinogen (g/L)	TQ (sec)	Haemoglobin (g/dl)	Glucose (mg/dl)	Creatinine (mg/dl)	ALAT (U/L)
	Average		54.4194		12.6774								37.5424	78.0833																							7.31387	5.29613	1.27774	228.742	4.72426	685.093	49.1425	4.60082	12.2262	14.2164	132.532	0.846	38.679
	StDev		14.8319		5.56857								1.04194	29.2217																							4.05316	3.70679	0.667595	78.6565	26.6232	621.787	84.157	1.54109	7.07667	3.17481	67.4026	0.434785	35.0742
	Count (for binary variables)			32		26	12	13	19	3	7	37			40	7	10	39	37	14	37	2	28	46	6	5	16	10	21	35	51	0	29	11	8	1
	% (for binary variables)			0.516129		0.419355	0.193548	0.209677	0.306452	0.0483871	0.112903	0.596774			0.645161	0.112903	0.16129	0.629032	0.596774	0.225806	0.596774	0.0322581	0.451613	0.741935	0.0967742	0.0806452	0.258065	0.16129	0.33871	0.564516	0.822581	0	0.467742	0.177419	0.129032	0.016129
Severe vs Mild comparison P value < 0.05 highlighted
		Delta miR	Age	Sex	Days in hospital	Hypertension	Obesity	Diabetes	Other cardiovascular pathology	Oncologic pathology	Chronic renale failure	Other co morbidities	Temperature	Pulse (bpm)	Chills	Running nose	Nasal congestions	Sore throat	Cough	Expectoration	Dyspnea	Thoracic pain	Headache	Myalgia	Vomiting	Diarrhea	Abdominal pain	Anosmia	Ageusia	Loss of appetite	Asthenia	Altered mental status	Small patchy opacities	Large glass opacity	Large consolited opacity	Diffuse inflitrate	Leukocytes (x 10^3/µL)	Neutrophils (x 10^3/µL)	Lymphocytes (x 10^3/µL)	Platelets (x 10^3/µL)	Total bilirubin (mg/dL)	Ferritin (µg/L)	CRP (mg/L)	Fibrinogen (g/L)	TQ (sec)	Haemoglobin (g/dl)	Glucose (mg/dl)	Creatinine (mg/dl)	ALAT (U/L)
Z test (2-tailed)	Z			0.9896		1.8249	-1.4232	-0.6788	3.1698	2.8959	1.3424	2.3603			0.5371	1.3424	1.8209	0.3401	-0.037	1.0653	2.3603	4.2934	-1.0408	-0.3736	0.7055	0.971	1.4089	-2.215	-1.4642	-1.0431	0.3391		-0.8511	2.3122	2.9463	2.9241
	P			0.32218		0.06876	0.1556	0.4965	0.00152	0.00374	0.18024	0.01828			0.5892	0.18024	0.06876	0.72786	0.9681	28462	0.01828	< .00001	0.29834	0.71138	0.4777	0.33204	0.15854	0.0271	0.1443	0.29834	0.72786		0.39532	0.02088	0.00318	0.0035
Mann Whitney test (2-tailed)	P				0.857								0.3078	0.6497																							0.5476	0.3543	0.4652	0.7045	0.2597	0.1634	0.0348	0.0029	0.0026	0.5301	0.809	0.0165	0.9841
Welch's test (2-tailed)	P		0.0021
[truncated: 15 more columns]
