# Supplementary material for: Plasma miR-195-5p predicts the severity of Covid-19 in hospitalized patients
Source: Sci Rep. 2023 Aug 23;13:13806. doi: 10.1038/s41598-023-40754-w (PMC10447562; doi:10.1038/s41598-023-40754-w)
Supplement: Supplementary file 3 — Supplementary Information 3. [file 41598_2023_40754_MOESM3_ESM.xlsx]

## Sheet: Sheet1
Data all (N=89) miR-195 correlation analyses (P values < 0.05 highlighted)
		Age	Sex	Days in hospital	Hypertension	Obesity	Diabetes	Other cardiovascular pathology	Oncologic pathology	Chronic renale failure	Other co morbidities	Temperature	Pulse (bpm)	Chills	Running nose	Nasal congestions	Sore throat	Cough	Expectoration	Dyspnea	Thoracic pain	Headache	Myalgia	Vomiting	Diarrhea	Abdominal pain	Anosmia	Ageusia	Loss of appetite	Asthenia	Altered mental status	Small patchy opacities	Large glass opacity	Large consolited opacity	Diffuse inflitrate	Leukocytes (x 10^3/µL)	Neutrophils (x 10^3/µL)	Lymphocytes (x 10^3/µL)	Platelets (x 10^3/µL)	Total bilirubin (mg/dL)	Ferritin (µg/L)	CRP (mg/L)	Fibrinogen (g/L)	Thromobocytes (10^3/µl)	TQ (sec)	Haemoglobin (g/dl)	Glucose (mg/dl)	Creatinine (mg/dl)	ALAT (U/L)
Spearman	r	0.2732		0.05879								0.2567	-0.1337																							-0.05604	-0.0009193	-0.1251	0.08804	-0.1174	0.1103	0.1056	0.1921	0.08804	0.2721	-0.02272	0.008267	0.01455	0.0163
	95% confidence interval	0.06266 to 0.4605		-0.1574 to 0.2696								-0.02000 to 0.4969	-0.3899 to 0.1417																							-0.2671 to 0.1601	-0.2151 to 0.2133	-0.3305 to 0.09153	-0.1286 to 0.2967	-0.3524 to 0.1316	-0.1064 to 0.3170	-0.1150 to 0.3162	-0.02439 to 0.3913	-0.1286 to 0.2967	0.06020 to 0.4606	-0.2370 to 0.1937	-0.2063 to 0.2221	-0.2028 to 0.2305	-0.1986 to 0.2297
	P	0.0096		0.5842								0.061	0.3259																							0.602	0.9932	0.2426	0.412	0.3404	0.3035	0.3334	0.073	0.412	0.0103	0.8336	0.9387	0.8936	0.8795
Point Biserial	r		0.0206		0.1273	-0.05936	-0.07004	0.23416	0.1918	0.04135	0.17047			0.00686	0.14106	0.14572	-0.05806	-0.10603	0.0298	0.20821	0.38527	-0.04014	-0.09267	0.03687	0.1663	0.0946	-0.16203	-0.13368	-0.03815	0.00242		-0.13757	0.24391	0.33005	0.25274
	P		0.84807		0.2345	0.58273	0.51669	0.02811	0.07342	0.70207	1123			0.95156	0.20336	0.18869	0.60668	0.34616	0.79174	0.05296	0.00025	0.71527	0.39891	0.73765	0.12594	0.3863	0.14584	0.24018	0.73204	0.98234		0.2863	0.05608	0.0088	0.04749
Severe (N=27) miR-195 correlation analyses (P values < 0.05 highlighted)
		Age	Sex	Days in hospital	Hypertension	Obesity	Diabetes	Other cardiovascular pathology	Oncologic pathology	Chronic renale failure	Other co morbidities	Temperature	Pulse (bpm)	Chills	Running nose	Nasal congestions	Sore throat	Cough	Expectoration	Dyspnea	Thoracic pain	Headache	Myalgia	Vomiting	Diarrhea	Abdominal pain	Anosmia	Ageusia	Loss of appetite	Asthenia	Altered mental status	Small patchy opacities	Large glass opacity	Large consolited opacity	Diffuse inflitrate	Leukocytes (x 10^3/µL)	Neutrophils (x 10^3/µL)	Lymphocytes (x 10^3/µL)	Platelets (x 10^3/µL)	Total bilirubin (mg/dL)	Ferritin (µg/L)	CRP (mg/L)	Fibrinogen (g/L)	Thromobocytes (10^3/µl)	TQ (sec)	Haemoglobin (g/dl)	Glucose (mg/dl)	Creatinine (mg/dl)	ALAT (U/L)
Spearman	r	-0.2608		0.2749								0.2239	0.00227																							-0.2674	-0.279	-0.003053	-0.2662	0.04808	0.01832	-0.06326	-0.007637	-0.2662	-0.333	0.4254	0.2951	-0.3185	-0.1203
	95% confidence interval	-0.5908 to 0.1439		-0.1290 to 0.6006								-0.2429 to 0.6065	-0.4519 to 0.4556																							-0.5954 to 0.1370	-0.6034 to 0.1247	-0.3927 to 0.3875	-0.5945 to 0.1383	-0.4032 to 0.4806	-0.3744 to 0.4055	-0.4495 to 0.3429	-0.3965 to 0.3836	-0.5945 to 0.1383	-0.6400 to 0.06558	0.04235 to 0.6994	-0.1074 to 0.6144	-0.6303 to 0.08172	-0.4875 to 0.2831
	P	0.1888		0.1651								0.3293	0.9924																							0.1775	0.1588	0.9879	0.1796	0.836	0.9278	0.7588	0.9698	0.1796	0.0896	0.027	0.1352	0.1054	0.5501
Point Biserial	r		0.0286		-0.02912	-0.20593	-0.02989	-0.01928	-0.02682	-0.16161	-0.09109			-0.0125	0.04374	-0.19404	-0.36434	-0.37384	-0.12523	-0.14958	0.06425	0.08948	-0.28759	-0.0364	-0.06319	-0.09239	NaN	-0.04188	-0.18836	-0.10536	NaN	-0.25421	0.17952	0.17952	-0.13044
	P		0.8874		0.88534	0.30276	0.88234	0.92398	0.89437	0.42064	0.65136			0.95271	0.83917	0.36359	0.08741	0.07887	0.56913	0.45648	0.75518	0.67057	0.15427	0.86286	0.75909	0.64671		0.85695	0.3894	0.60847		0.27944	0.44885	0.44885	0.58361
Mild (N=62) miR-195 correlation analyses (P values < 0.05 highlighted)
		Age	Sex	Days in hospital	Hypertension	Obesity	Diabetes	Other cardiovascular pathology	Oncologic pathology	Chronic renale failure	Other co morbidities	Temperature	Pulse (bpm)	Chills	Running nose	Nasal congestions	Sore throat	Cough	Expectoration	Dyspnea	Thoracic pain	Headache	Myalgia	Vomiting	Diarrhea	Abdominal pain	Anosmia	Ageusia	Loss of appetite	Asthenia	Altered mental status	Small patchy opacities	Large glass opacity	Large consolited opacity	Diffuse inflitrate	Leukocytes (x 10^3/µL)	Neutrophils (x 10^3/µL)	Lymphocytes (x 10^3/µL)	Platelets (x 10^3/µL)	Total bilirubin (mg/dL)	Ferritin (µg/L)	CRP (mg/L)	Fibrinogen (g/L)	Thromobocytes (10^3/µl)	TQ (sec)	Haemoglobin (g/dl)	Glucose (mg/dl)	Creatinine (mg/dl)	ALAT (U/L)
Spearman	r	0.1337		-0.0668								0.2616	-0.09183																							-0.008411	0.05236	-0.1334	0.252	-0.117	0.008033	-0.05113	0.02785	0.252	0.1724	-0.1145	-0.09206	-0.1934	0.01974
	95% confidence interval	-0.1275 to 0.3776		-0.3182 to 0.1933								-0.1003 to 0.5623	-0.4164 to 0.2535																							-0.2647 to 0.2490	-0.2073 to 0.3051	-0.3773 to 0.1278	-0.005180 to 0.4779	-0.3984 to 0.1846	-0.2493 to 0.2643	-0.3081 to 0.2128	-0.2328 to 0.2847	-0.005180 to 0.4779	-0.09057 to 0.4129	-0.3627 to 0.1488	-0.3408 to 0.1688	-0.4326 to 0.07131	-0.2383 to 0.2752
	P	0.3002		0.606								0.1415	0.5943																							0.9483	0.6861	0.3014	0.0482	0.4336	0.9506	0.6981	0.8313	0.0482	0.184	0.3794	0.4767	0.1388	0.8789
Point Biserial	r		-0.13196		0.00263	0.17935	-0.02249	0.02394	-0.0295	-0.01034	0.04589			-0.05644	0.02958	0.10218	-0.09052	-0.12082	-0.09549	0.16435	0.18426	0.01828	0.0573	-0.03119	0.26749	0.06332	0.00231	-0.08957	0.10419	-0.00671	NaN	0.13891	-0.02938	0.023	0.05394
	P		0.3066		0.98384	0.16665	0.86338	0.85467	0.82145	0.93698	0.72543			0.67949	0.82399	0.44126	0.4992	0.3663	0.47582	0.20955	0.15873	0.88974	0.66642	0.81296	0.03881	0.63377	0.98614	0.50373	0.42822	0.95944		0.3803	0.85346	0.88504	0.73443
[truncated: 15 more columns]
