# Supplementary material for: Plasma miR-195-5p predicts the severity of Covid-19 in hospitalized patients
Source: Sci Rep. 2023 Aug 23;13:13806. doi: 10.1038/s41598-023-40754-w (PMC10447562; doi:10.1038/s41598-023-40754-w)
Supplement: Supplementary file 4 — Supplementary Information 4. [file 41598_2023_40754_MOESM4_ESM.xlsx]

## Sheet: miR-age-TQ-D-dimers
Model (P value < 0.05 highlighted)
Parameter estimates	Variable	Estimate	Standard error	95% CI (profile likelihood)
β0	Intercept	13.86	3.557	7.096 to 22.19
β1	Delta miR	-1.448	0.3612	-2.298 to -0.8492
β2	Age	-0.04761	0.02512	-0.1014 to -0.0007813
β3	TQ (sec)	0.003219	0.08751	-0.09710 to 0.5069
β4	D-Dimers (µg/ml)	-0.3661	0.5036	-1.513 to 0.1549
Odds ratios	Variable	Estimate	95% CI (profile likelihood)
β0	Intercept	1046933	1207 to 4338884896
β1	Delta miR	0.235	0.1005 to 0.4278
β2	Age	0.9535	0.9036 to 0.9992
β3	TQ (sec)	1.003	0.9075 to 1.660
β4	D-Dimers (µg/ml)	0.6934	0.2202 to 1.168
Sig. diff. than zero?	Variable	|Z|	P value	P value summary
β0	Intercept	3.897	<1.00E-04	****
β1	Delta miR	4.01	<1.00E-04	****
β2	Age	1.895	0.0581	ns
β3	TQ (sec)	0.03678	0.9707	ns
β4	D-Dimers (µg/ml)	0.7271	0.4672	ns
Model diagnostics	Degrees of Freedom	AICc
Intercept-only model	79	98.03
Selected model	75	55.92
Area under the ROC curve
Area	0.9283
Std. Error	0.04006
95% confidence interval	0.8498 to 1.000
P value	<1.00E-04
Classification table	Predicted 1	Predicted 0	Total	% Correctly classified
Observed 1	18	5	23	78.26
Observed 0	3	54	57	94.74
Total	21	59	80	90
Negative predictive power (%)	85.71
Positive predictive power (%)	91.53
Classification cutoff	0.5
Pseudo R squared
Tjur's R squared	0.6013
Hypothesis tests	Statistic	P value	Null hypothesis	Reject Null Hypothesis?	P value summary
Hosmer-Lemeshow	17.51	0.0252	Selected model is correct	Yes	*
Log-likelihood ratio (G squared)	50.87	<1.00E-04	Simpler (intercept-only) model is correct	Yes	****

## Sheet: miR-age-TQ-D-dimers-pain
Model (P value < 0.05 highlighted)
Parameter estimates	Variable	Estimate	Standard error	95% CI (profile likelihood)
β0	Intercept	13.62	5.542	1.772 to 24.03
β1	Delta miR	-1.372	0.3885	-2.327 to -0.7407
β2	Age	-0.05779	0.03116	-0.1307 to -0.002590
β3	Thoracic pain	-2.433	1.166	-5.176 to -0.3795
β4	TQ (sec)	0.07294	0.4259	-0.09339 to 1.262
β5	D-Dimers (µg/ml)	-0.4648	0.6016	-1.765 to 0.2753
Odds ratios	Variable	Estimate	95% CI (profile likelihood)
β0	Intercept	822496	5.881 to 27187145548
β1	Delta miR	0.2537	0.09756 to 0.4768
β2	Age	0.9438	0.8775 to 0.9974
β3	Thoracic pain	0.08775	0.005651 to 0.6842
β4	TQ (sec)	1.076	0.9108 to 3.533
β5	D-Dimers (µg/ml)	0.6283	0.1711 to 1.317
Sig. diff. than zero?	Variable	|Z|	P value	P value summary
β0	Intercept	2.457	0.014	*
β1	Delta miR	3.531	0.0004	***
β2	Age	1.855	0.0637	ns
β3	Thoracic pain	2.086	0.037	*
β4	TQ (sec)	0.1712	0.864	ns
β5	D-Dimers (µg/ml)	0.7726	0.4398	ns
Model diagnostics	Degrees of Freedom	AICc
Intercept-only model	76	94.19
Selected model	71	52.27
Area under the ROC curve
Area	0.9355
Std. Error	0.0383
95% confidence interval	0.8605 to 1.000
P value	<1.00E-04
Classification table	Predicted 1	Predicted 0	Total	% Correctly classified
Observed 1	16	6	22	72.73
Observed 0	1	54	55	98.18
Total	17	60	77	90.91
Negative predictive power (%)	94.12
Positive predictive power (%)	90
Classification cutoff	0.5
Pseudo R squared
Tjur's R squared	0.6376
Hypothesis tests	Statistic	P value	Null hypothesis	Reject Null Hypothesis?	P value summary
Hosmer-Lemeshow	27.91	0.0005	Selected model is correct	Yes	***
Log-likelihood ratio (G squared)	53.07	<1.00E-04	Simpler (intercept-only) model is correct	Yes	****

## Sheet: miR-age-TQ-D-dimers-opac
Model (P value < 0.05 highlighted)		Model
Parameter estimates	Variable	Parameter estimates	Variable	Estimate	Standard error	95% CI (profile likelihood)
β0	Intercept	β0	Intercept	32.14	16.67	9.996 to 80.88
β1	Delta miR	β1	Delta miR	-3.685	1.817	-9.498 to -1.514
β2	Age	β2	Age	-0.02719	0.06608	-0.1770 to 0.1069
β3	Large consolited opacity	β3	Large consolited opacity	0.3253	1.883	-3.605 to 4.293
β4	TQ (sec)	β4	TQ (sec)	-0.06183	0.5116	-0.4504 to 1.382
β5	D-Dimers (µg/ml)	β5	D-Dimers (µg/ml)	-4.529	3.636	-14.56 to 0.1476
Odds ratios	Variable	Odds ratios	Variable	Estimate	95% CI (profile likelihood)
β0	Intercept	β0	Intercept	91244536582972	21930 to 1.337e+035
β1	Delta miR	β1	Delta miR	0.0251	7.497e-005 to 0.2201
β2	Age	β2	Age	0.9732	0.8378 to 1.113
β3	Large consolited opacity	β3	Large consolited opacity	1.384	0.02719 to 73.20
β4	TQ (sec)	β4	TQ (sec)	0.94	0.6373 to 3.982
β5	D-Dimers (µg/ml)	β5	D-Dimers (µg/ml)	0.01079	4.732e-007 to 1.159
Sig. diff. than zero?	Variable	Sig. diff. than zero?	Variable	|Z|	P value	P value summary
β0	Intercept	β0	Intercept	1.928	0.0538	ns
β1	Delta miR	β1	Delta miR	2.028	0.0426	*
β2	Age	β2	Age	0.4115	0.6807	ns
β3	Large consolited opacity	β3	Large consolited opacity	0.1728	0.8628	ns
β4	TQ (sec)	β4	TQ (sec)	0.1209	0.9038	ns
β5	D-Dimers (µg/ml)	β5	D-Dimers (µg/ml)	1.246	0.2129	ns
Model diagnostics	Degrees of Freedom	Model diagnostics	Degrees of Freedom	AICc
Intercept-only model	54	Intercept-only model	54	70.1
Selected model	49	Selected model	49	27.25
Area under the ROC curve		Area under the ROC curve
Area	0.9876	Area	0.9876
Std. Error	0.01318	Std. Error	0.01318
95% confidence interval	0.9618 to 1.000	95% confidence interval	0.9618 to 1.000
P value	<1.00E-04	P value	<1.00E-04
Classification table	Predicted 1	Classification table	Predicted 1	Predicted 0	Total	% Correctly classified
Observed 1	16	Observed 1	16	1	17	94.12
Observed 0	0	Observed 0	0	38	38	100
Total	16	Total	16	39	55	98.18
Negative predictive power (%)	100	Negative predictive power (%)	100
Positive predictive power (%)	97.44	Positive predictive power (%)	97.44
Classification cutoff	0.5	Classification cutoff	0.5
Pseudo R squared		Pseudo R squared
Tjur's R squared	0.8348	Tjur's R squared	0.8348
Hypothesis tests	Statistic	Hypothesis tests	Statistic	P value	Null hypothesis	Reject Null Hypothesis?	P value summary
Hosmer-Lemeshow	6.06	Hosmer-Lemeshow	6.06	0.6405	Selected model is correct	No	ns
Log-likelihood ratio (G squared)	54.53	Log-likelihood ratio (G squared)	54.53	<1.00E-04	Simpler (intercept-only) model is correct	Yes	****

## Sheet: miR-age-Corticosteroids-ATB
Model
Parameter estimates	Variable	Estimate	Standard error	95% CI (profile likelihood)
β0	Intercept	15.53	3.57	9.526 to 23.86
β1	Delta miR	-1.64	0.3638	-2.472 to -1.020
β2	Age	-0.05365	0.02534	-0.1082 to -0.006258
β3	Corticosteroids	1.444	1.175	-0.7215 to 3.974
β4	Antibiotics	-1.72	1.247	-4.365 to 0.5603
Odds ratios	Variable	Estimate	95% CI (profile likelihood)
β0	Intercept	5534256	13711 to 23086643603
β1	Delta miR	0.1941	0.08442 to 0.3605
β2	Age	0.9478	0.8975 to 0.9938
β3	Corticosteroids	4.236	0.4860 to 53.18
β4	Antibiotics	0.1791	0.01272 to 1.751
Sig. diff. than zero?	Variable	|Z|	P value	P value summary
β0	Intercept	4.35	< 1.00E-04	****
β1	Delta miR	4.506	< 1.00E-04	****
β2	Age	2.117	0.0342	*
β3	Corticosteroids	1.228	0.2193	ns
β4	Antibiotics	1.379	0.1678	ns
Model diagnostics	Degrees of Freedom	AICc
Intercept-only model	88	111.3
Selected model	84	56.78
Area under the ROC curve
Area	0.9397
Std. Error	0.03496
95% confidence interval	0.8711 to 1.000
P value	< 1.00E-04
Classification table	Predicted 1	Predicted 0	Total	% Correctly classified
Observed 1	22	5	27	81.48
Observed 0	4	58	62	93.55
Total	26	63	89	89.89
Negative predictive power (%)	84.62
Positive predictive power (%)	92.06
Classification cutoff	0.5
Pseudo R squared
Tjur's R squared	0.6588
Hypothesis tests	Model
Hosmer-Lemeshow	Parameter estimates	Variable	Estimate	Standard error	95% CI (profile likelihood)
Log-likelihood ratio (G squared)	β0	Intercept	27.05	10.04	12.65 to 57.31
	β1	Delta miR	-3.135	1.06	-6.153 to -1.622
	β2	Age	-0.06854	0.05079	-0.1830 to 0.02922
	β3	Large consolited opacity	-0.2127	1.669	-3.650 to 3.282
	β4	Diffuse inflitrate	-0.5597	2.889	-6.516 to 4.911
	β5	Corticosteroids	2.542	3.14	-2.219 to 10.63
	β6	Antibiotics	-2	3.09	-8.601 to 3.473
	Odds ratios	Variable	Estimate	95% CI (profile likelihood)
	β0	Intercept	561060636189	313114 to 7.722e+024
	β1	Delta miR	0.04349	0.002126 to 0.1975
	β2	Age	0.9338	0.8328 to 1.030
	β3	Large consolited opacity	0.8084	0.02600 to 26.62
	β4	Diffuse inflitrate	0.5714	0.001479 to 135.8
	β5	Corticosteroids	12.71	0.1087 to 41549
	β6	Antibiotics	0.1354	0.0001839 to 32.23
	Sig. diff. than zero?	Variable	|Z|	P value	P value summary
	β0	Intercept	2.695	0.007	**
	β1	Delta miR	2.958	0.0031	**
	β2	Age	1.35	0.1772	ns
	β3	Large consolited opacity	0.1274	0.8986	ns
	β4	Diffuse inflitrate	0.1937	0.8464	ns
	β5	Corticosteroids	0.8097	0.4181	ns
	β6	Antibiotics	0.6471	0.5176	ns
	Model diagnostics	Degrees of Freedom	AICc
	Intercept-only model	61	80.04
	Selected model	55	31.81
	Area under the ROC curve
	Area	0.9857
	Std. Error	0.01475
	95% confidence interval	0.9568 to 1.000
	P value	<0.0001
	Classification table	Predicted 1	Predicted 0	Total	% Correctly classified
	Observed 1	19	1	20	95
	Observed 0	1	41	42	97.62
	Total	20	42	62	96.77
	Negative predictive power (%)	95
	Positive predictive power (%)	97.62
	Classification cutoff	0.5
	Pseudo R squared
	Tjur's R squared	0.8427
	Hypothesis tests	Statistic	P value	Null hypothesis	Reject Null Hypothesis?
	Hosmer-Lemeshow	15.72	0.0466	Selected model is correct	Yes
	Log-likelihood ratio (G squared)	62.24	<0.0001	Simpler (intercept-only) model is correct	Yes

## Sheet: miR-age-pain-opac-infiltrate
Model (P value < 0.05 highlighted)
Parameter estimates	Variable	Estimate	Standard error	95% CI (profile likelihood)
β0	Intercept	29.26	11.44	13.14 to 61.66
β1	Delta miR	-3.225	1.199	-6.587 to -1.533
β2	Age	-0.08445	0.06237	-0.2406 to 0.02558
β3	Thoracic pain	-1.539	1.924	-5.896 to 1.940
β4	Large consolited opacity	0.2488	1.654	-3.069 to 3.738
β5	Diffuse inflitrate	-0.8882	2.834	-6.920 to 4.428
Odds ratios	Variable	Estimate	95% CI (profile likelihood)
β0	Intercept	5081949068777	507352 to 6.007e+026
β1	Delta miR	0.03974	0.001378 to 0.2160
β2	Age	0.919	0.7861 to 1.026
β3	Thoracic pain	0.2145	0.002749 to 6.962
β4	Large consolited opacity	1.282	0.04647 to 42.00
β5	Diffuse inflitrate	0.4114	0.0009876 to 83.76
Sig. diff. than zero?	Variable	|Z|	P value	P value summary
β0	Intercept	2.557	0.0105	*
β1	Delta miR	2.689	0.0072	**
β2	Age	1.354	0.1757	ns
β3	Thoracic pain	0.8003	0.4235	ns
β4	Large consolited opacity	0.1504	0.8805	ns
β5	Diffuse inflitrate	0.3134	0.754	ns
Model diagnostics	Degrees of Freedom	AICc
Intercept-only model	58	76.22
Selected model	53	29.59
Area under the ROC curve
Area	0.9868
Std. Error	0.01376
95% confidence interval	0.9599 to 1.000
P value	<1.00E-04
Classification table	Predicted 1	Predicted 0	Total	% Correctly classified
Observed 1	18	1	19	94.74
Observed 0	1	39	40	97.5
Total	19	40	59	96.61
Negative predictive power (%)	94.74
Positive predictive power (%)	97.5
Classification cutoff	0.5
Pseudo R squared
Tjur's R squared	0.8247
Hypothesis tests	Statistic	P value	Null hypothesis	Reject Null Hypothesis?	P value summary
Hosmer-Lemeshow	6.539	0.587	Selected model is correct	No	ns
Log-likelihood ratio (G squared)	58.17	<1.00E-04	Simpler (intercept-only) model is correct	Yes	****

## Sheet: miR-age-opac-infiltrate-cortico
Model
Parameter estimates	Variable	Estimate	Standard error	95% CI (profile likelihood)
β0	Intercept	27.05	10.04	12.65 to 57.31
β1	Delta miR	-3.135	1.06	-6.153 to -1.622
β2	Age	-0.06854	0.05079	-0.1830 to 0.02922
β3	Large consolited opacity	-0.2127	1.669	-3.650 to 3.282
β4	Diffuse inflitrate	-0.5597	2.889	-6.516 to 4.911
β5	Corticosteroids	2.542	3.14	-2.219 to 10.63
β6	Antibiotics	-2	3.09	-8.601 to 3.473
Odds ratios	Variable	Estimate	95% CI (profile likelihood)
β0	Intercept	561060636189	313114 to 7.722e+024
β1	Delta miR	0.04349	0.002126 to 0.1975
β2	Age	0.9338	0.8328 to 1.030
β3	Large consolited opacity	0.8084	0.02600 to 26.62
β4	Diffuse inflitrate	0.5714	0.001479 to 135.8
β5	Corticosteroids	12.71	0.1087 to 41549
β6	Antibiotics	0.1354	0.0001839 to 32.23
Sig. diff. than zero?	Variable	|Z|	P value	P value summary
β0	Intercept	2.695	0.007	**
β1	Delta miR	2.958	0.0031	**
β2	Age	1.35	0.1772	ns
β3	Large consolited opacity	0.1274	0.8986	ns
β4	Diffuse inflitrate	0.1937	0.8464	ns
β5	Corticosteroids	0.8097	0.4181	ns
β6	Antibiotics	0.6471	0.5176	ns
Model diagnostics	Degrees of Freedom	AICc
Intercept-only model	61	80.04
Selected model	55	31.81
Area under the ROC curve
Area	0.9857
Std. Error	0.01475
95% confidence interval	0.9568 to 1.000
P value	<1.00E-04
Classification table	Predicted 1	Predicted 0	Total	% Correctly classified
Observed 1	19	1	20	95
Observed 0	1	41	42	97.62
Total	20	42	62	96.77
Negative predictive power (%)	95
Positive predictive power (%)	97.62
Classification cutoff	0.5
Pseudo R squared
Tjur's R squared	0.8427
Hypothesis tests	Statistic	P value	Null hypothesis	Reject Null Hypothesis?	P value summary
Hosmer-Lemeshow	15.72	0.0466	Selected model is correct	Yes	*
Log-likelihood ratio (G squared)	62.24	<1.00E-04	Simpler (intercept-only) model is correct	Yes	****

## Sheet: miR-age-TQ-dimers-cortico
Model
Parameter estimates	Variable	Estimate	Standard error	95% CI (profile likelihood)
β0	Intercept	12.81	3.68	5.390 to 21.32
β1	Delta miR	-1.38	0.3663	-2.239 to -0.7717
β2	Age	-0.05253	0.02602	-0.1085 to -0.004317
β3	TQ (sec)	0.02234	0.09449	-0.08747 to 0.5860
β4	D-Dimers (µg/ml)	-0.4671	0.5238	-1.636 to 0.1402
β5	Corticosteroids	0.9211	1.022	-1.083 to 3.018
Odds ratios	Variable	Estimate	95% CI (profile likelihood)
β0	Intercept	364132	219.3 to 1808049980
β1	Delta miR	0.2516	0.1065 to 0.4622
β2	Age	0.9488	0.8972 to 0.9957
β3	TQ (sec)	1.023	0.9162 to 1.797
β4	D-Dimers (µg/ml)	0.6268	0.1948 to 1.150
β5	Corticosteroids	2.512	0.3387 to 20.45
Sig. diff. than zero?	Variable	|Z|	P value	P value summary
β0	Intercept	3.48	0.0005	***
β1	Delta miR	3.767	0.0002	***
β2	Age	2.019	0.0435	*
β3	TQ (sec)	0.2365	0.8131	ns
β4	D-Dimers (µg/ml)	0.8918	0.3725	ns
β5	Corticosteroids	0.9008	0.3677	ns
Model diagnostics	Degrees of Freedom	AICc
Intercept-only model	79	98.03
Selected model	74	57.44
Area under the ROC curve
Area	0.9275
Std. Error	0.04008
95% confidence interval	0.8490 to 1.000
P value	<1.00E-04
Classification table	Predicted 1	Predicted 0	Total	% Correctly classified
Observed 1	18	5	23	78.26
Observed 0	1	56	57	98.25
Total	19	61	80	92.5
Negative predictive power (%)	94.74
Positive predictive power (%)	91.8
Classification cutoff	0.5
Pseudo R squared
Tjur's R squared	0.6114
Hypothesis tests	Statistic	P value	Null hypothesis	Reject Null Hypothesis?	P value summary
Hosmer-Lemeshow	19.8	0.0111	Selected model is correct	Yes	*
Log-likelihood ratio (G squared)	51.69	<1.00E-04	Simpler (intercept-only) model is correct	Yes	****

## Sheet: miR-age-TQ-dimers-cortico-ATB
Model
Parameter estimates	Variable	Estimate	Standard error	95% CI (profile likelihood)
β0	Intercept	13.16	3.931	4.609 to 22.40
β1	Delta miR	-1.425	0.3762	-2.313 to -0.8009
β2	Age	-0.04095	0.02676	-0.09781 to 0.009732
β3	TQ (sec)	0.05033	0.1158	-0.07210 to 0.7566
β4	D-Dimers (µg/ml)	-0.9093	0.6138	-2.206 to 0.07088
β5	Corticosteroids	2.376	1.597	-0.3174 to 6.279
β6	Antibiotics	-2.43	1.502	-6.089 to 0.2635
Odds ratios	Variable	Estimate	95% CI (profile likelihood)
β0	Intercept	520240	100.4 to 5321954724
β1	Delta miR	0.2406	0.09895 to 0.4489
β2	Age	0.9599	0.9068 to 1.010
β3	TQ (sec)	1.052	0.9304 to 2.131
β4	D-Dimers (µg/ml)	0.4028	0.1101 to 1.073
β5	Corticosteroids	10.76	0.7281 to 533.4
β6	Antibiotics	0.08807	0.002268 to 1.302
Sig. diff. than zero?	Variable	|Z|	P value	P value summary
β0	Intercept	3.348	0.0008	***
β1	Delta miR	3.787	0.0002	***
β2	Age	1.53	0.126	ns
β3	TQ (sec)	0.4346	0.6639	ns
β4	D-Dimers (µg/ml)	1.481	0.1385	ns
β5	Corticosteroids	1.488	0.1368	ns
β6	Antibiotics	1.618	0.1057	ns
Model diagnostics	Degrees of Freedom	AICc
Intercept-only model	79	98.03
Selected model	73	56.75
Area under the ROC curve
Area	0.9367
Std. Error	0.03699
95% confidence interval	0.8642 to 1.000
P value	< 1.00E-04
Classification table	Predicted 1	Predicted 0	Total	% Correctly classified
Observed 1	17	6	23	73.91
Observed 0	1	56	57	98.25
Total	18	62	80	91.25
Negative predictive power (%)	94.44
Positive predictive power (%)	90.32
Classification cutoff	0.5
Pseudo R squared
Tjur's R squared	0.6396
Hypothesis tests	Statistic	P value	Null hypothesis	Reject Null Hypothesis?	P value summary
Hosmer-Lemeshow	23.35	0.0029	Selected model is correct	Yes	**
Log-likelihood ratio (G squared)	54.78	< 1.00E-04	Simpler (intercept-only) model is correct	Yes	****
