# Supplementary material for: Plasma miR-195-5p predicts the severity of Covid-19 in hospitalized patients
Source: Sci Rep. 2023 Aug 23;13:13806. doi: 10.1038/s41598-023-40754-w (PMC10447562; doi:10.1038/s41598-023-40754-w)
Supplement: Supplementary file 5 — Supplementary Information 5. [file 41598_2023_40754_MOESM5_ESM.xlsx]

## Sheet: Sheet 1 - miRWalk_miRNA_Targets
miRWalk_miRNA_Targets
mirnaid	refseqid	genesymbol	start	end	bindingp	energy	seed	accessibility	au	phylopstem	phylopflank	me	number_of_pairings	binding_region_length	longest_consecutive_pairings	position	validated	TargetScan	miRDB
hsa-miR-195-5p	NM_001330120	SNCG	845	857	1	-19.6	1	0.00186427	309	-0.786778	-0.354598	-10.3988	11	12	11	3UTR	MIRT738636	1	1
hsa-miR-195-5p	NM_003087	SNCG	698	710	1	-19.6	1	0.00186427	309	0.879607	-0.000767184	-10.3988	11	12	11	3UTR	MIRT738636	1	1
hsa-miR-195-5p	NM_018312	PPP6R3	3706	3733	0.846154	-19	1	0.000193342	574	0.957591	1.07476	-10.1658	17	27	9	3UTR	MIRT738633	1	1
hsa-miR-195-5p	NM_001164164	PPP6R3	904	922	0.846154	-15.5	1	0.000482729	544	4.59409	5.4959	-15.8006	11	18	7	CDS	MIRT738633	1	1
hsa-miR-195-5p	NM_001164164	PPP6R3	3299	3314	0.846154	-14.8	1	0.0329314	647	0.689617	0.739474	-6.07158	14	15	14	3UTR	MIRT738633	1	1
hsa-miR-195-5p	NM_001164160	PPP6R3	3859	3886	0.846154	-19	1	0.000193342	574	0.957591	1.07476	-10.1658	17	27	9	3UTR	MIRT738633	1	1
hsa-miR-195-5p	NM_001164161	PPP6R3	3841	3868	0.846154	-19	1	0.000193342	574	0.957591	1.07476	-10.1658	17	27	9	3UTR	MIRT738633	1	1
hsa-miR-195-5p	NM_001164162	PPP6R3	3823	3850	0.846154	-19	1	0.000193342	574	0.957591	1.07476	-10.1658	17	27	9	3UTR	MIRT738633	1	1
hsa-miR-195-5p	NM_001164163	PPP6R3	3754	3781	0.846154	-19	1	0.000193342	574	0.957591	1.07476	-10.1658	17	27	9	3UTR	MIRT738633	1	1
hsa-miR-195-5p	NM_001352361	PPP6R3	3608	3635	0.846154	-19	1	0.000193342	574	0.957591	1.07476	-10.1658	17	27	9	3UTR	MIRT738633	1	1
hsa-miR-195-5p	NM_001300946	GATAD2A	1652	1666	0.923077	-18.6	1	0.000279864	368	-0.00619468	4.61603	-11.4183	13	14	13	CDS	MIRT738627	1	1
hsa-miR-195-5p	NM_017660	GATAD2A	1560	1574	0.923077	-18.6	1	0.000267444	368	-0.00619468	4.80045	-11.4183	13	14	13	CDS	MIRT738627	1	1
hsa-miR-195-5p	NM_001030006	AP2B1	3270	3283	1	-16.2	1	0.0336844	456	2.0034	1.59393	-10.3988	11	13	8	3UTR	MIRT738618	1	1
hsa-miR-195-5p	NM_001030006	AP2B1	5572	5595	1	-17.7	1	0.0227135	485	0.471574	0.726073	-6.24613	16	23	10	3UTR	MIRT738618	1	1
hsa-miR-195-5p	NM_001282	AP2B1	3228	3241	1	-16.2	1	0.0336844	456	2.0034	1.59393	-10.3988	11	13	8	3UTR	MIRT738618	1	1
hsa-miR-195-5p	NM_001282	AP2B1	5530	5553	1	-17.7	1	0.0227135	485	0.471574	0.726073	-6.24613	16	23	10	3UTR	MIRT738618	1	1
hsa-miR-195-5p	XM_005257937	AP2B1	3245	3258	0.846154	-16.2	1	0.0336844	456	0	0	-10.3988	11	13	8	3UTR	MIRT738618	1	1
hsa-miR-195-5p	XM_005257938	AP2B1	3278	3291	0.846154	-16.2	1	0.0336844	456	0	0	-10.3988	11	13	8	3UTR	MIRT738618	1	1
hsa-miR-195-5p	NM_033119	NKD1	2433	2455	0.846154	-19.2	1	0.00296675	515	0.631804	0.83162	-8.58769	16	22	10	3UTR	MIRT732257	1	1
hsa-miR-195-5p	NM_033119	NKD1	922	959	0.807692	-20	1	6.16671e-06	426	5.6511	4.88802	-9.36568	14	24	11	CDS	MIRT732257	1	1
hsa-miR-195-5p	NM_014423	AFF4	422	437	0.846154	-15.2	1	0.00130474	471	2.99368	3.2229	-14.243	12	15	8	CDS	MIRT728381	1	1
hsa-miR-195-5p	NM_001497	B4GALT1	3846	3879	0.923077	-18.1	1	0.0110677	515	0.827859	0.733459	-3.93757	19	33	11	3UTR	MIRT728236	1	1
hsa-miR-195-5p	NM_001348762	C2orf42	2189	2206	1	-18.4	1	0.000382793	632	2.64315	1.917	-11.8602	15	17	14	3UTR	MIRT728098	1	1
hsa-miR-195-5p	NM_017880	C2orf42	2283	2299	0.846154	-16.5	1	0.000613636	632	0.494877	0.504298	-4.90607	14	16	8	3UTR	MIRT728098	1	1
hsa-miR-195-5p	NM_017880	C2orf42	2321	2338	0.846154	-18.4	1	0.000382793	632	0.44248	0.979802	-11.8602	15	17	14	3UTR	MIRT728098	1	1
hsa-miR-195-5p	NM_001348762	C2orf42	2151	2167	0.846154	-16.5	1	0.000613636	632	4.53288	2.9209	-4.90607	14	16	8	3UTR	MIRT728098	1	1
hsa-miR-195-5p	NM_175931	CBFA2T3	2050	2071	0.923077	-18.8	1	0.00492822	426	-0.198403	-0.0894987	-9.11789	15	21	8	3UTR	MIRT728044	1	1
hsa-miR-195-5p	NM_001293089	CDC27	1861	1883	0.923077	-19.7	1	1.20908e-06	485	2.98746	1.86799	-14.243	13	22	8	CDS	MIRT728017	1	1
hsa-miR-195-5p	NM_001114091	CDC27	1882	1904	0.923077	-19.7	1	1.20908e-06	485	1.26157	2.22731	-14.243	13	22	8	CDS	MIRT728017	1	1
hsa-miR-195-5p	NM_001293089	CDC27	2989	3009	0.846154	-17.2	1	0.00283605	706	0.938173	2.26514	-7.3964	16	20	6	3UTR	MIRT728017	1	1
hsa-miR-195-5p	NM_001256	CDC27	1864	1886	0.846154	-19.7	1	1.20908e-06	485	2.62908	1.8463	-14.243	13	22	8	CDS	MIRT728017	1	1
hsa-miR-195-5p	NM_152424	AMER1	3408	3433	1	-21.7	1	0.00334161	397	0	0	-13.2236	15	25	10	CDS	MIRT727717	1	1
hsa-miR-195-5p	NM_152424	AMER1	3882	3904	0.969231	-20	1	5.71375e-06	471	0	0	-10.3988	15	22	8	3UTR	MIRT727717	1	1
hsa-miR-195-5p	NM_020774	MIB1	4799	4826	1	-18.7	1	0.0109375	529	-0.795699	0.147963	-6.10696	16	19	14	3UTR	MIRT727196	1	1
hsa-miR-195-5p	NM_020774	MIB1	9472	9488	0.846154	-17.9	1	0.00184064	0.75	0.992869	0.823833	-4.957	14	16	9	3UTR	MIRT727196	1	1
hsa-miR-195-5p	NM_020774	MIB1	1572	1592	0.807692	-18	1	0.0195638	603	5.27981	6.04776	-14.554	15	20	8	CDS	MIRT727196	1	1
hsa-miR-195-5p	NM_004687	MTMR4	4802	4820	0.846154	-18.1	1	0.013302	588	0.922788	4.55715	-13.6656	15	18	11	3UTR	MIRT727135	1	1
hsa-miR-195-5p	NM_003298	NR2C2	999	1038	0.923077	-20	1	0.00058757	559	4.13931	6.01978	-10.2546	14	20	10	CDS	MIRT727065	1	1
hsa-miR-195-5p	NM_003298	NR2C2	2716	2733	0.923077	-17	0	0.00145901	618	1.49425	1.58571	-15.5666	15	17	8	3UTR	MIRT727065	1	1
hsa-miR-195-5p	NM_001291694	NR2C2	942	981	0.923077	-20	1	0.00058757	559	4.13931	6.01978	-10.2546	14	20	10	CDS	MIRT727065	1	1
hsa-miR-195-5p	NM_001291694	NR2C2	2659	2676	0.923077	-17	0	0.00145901	618	1.49425	1.58571	-15.5666	15	17	8	3UTR	MIRT727065	1	1
hsa-miR-195-5p	XM_017007120	NR2C2	784	823	0.923077	-20	1	0.00058757	559	0	0	-10.2546	14	20	10	CDS	MIRT727065	1	1
hsa-miR-195-5p	XM_017007120	NR2C2	2501	2518	0.846154	-17	0	0.00145901	618	0	0	-15.5666	15	17	8	3UTR	MIRT727065	1	1
hsa-miR-195-5p	NM_001001740	1	2331	2353	0.923077	-21.9	1	0.000451272	544	1.68851	1.23585	-8.57351	18	22	8	CDS	MIRT726754	1	1
hsa-miR-195-5p	NM_022457	1	2403	2425	0.923077	-21.9	1	0.000451272	544	1.62515	1.18731	-8.57351	18	22	8	CDS	MIRT726754	1	1
hsa-miR-195-5p	XM_017002076	1	1118	1134	0.923077	-17.3	1	0.00355827	529	0	0	-13.2745	15	16	15	CDS	MIRT726754	1	1
hsa-miR-195-5p	XM_017002076	1	1590	1612	0.846154	-21.9	1	0.000451272	544	0	0	-8.57351	18	22	8	CDS	MIRT726754	1	1
hsa-miR-195-5p	NM_181349	SMURF1	4013	4039	0.846154	-19.8	1	0.00319703	588	4.35874	5.64783	-6.48426	14	17	7	3UTR	MIRT726480	1	1
hsa-miR-195-5p	NM_006415	SPTLC1	2744	2765	0.846154	-16.7	1	0.0156318	603	1.36841	1.05476	-8.42926	16	21	7	3UTR	MIRT726460	1	1
hsa-miR-195-5p	NM_003137	SRPK1	3267	3281	0.846154	-16.3	1	0.0426415	691	1.23358	2.1792	-6.8193	12	14	8	3UTR	MIRT726453	1	1
hsa-miR-195-5p	NM_001321194	TBL1XR1	6513	6537	1	-20	1	0.0137937	588	0	0	-4.957	18	24	11	3UTR	MIRT726354	1	1
hsa-miR-195-5p	XM_011513142	TBL1XR1	6318	6342	1	-20	1	0.0137937	588	0	0	-4.957	18	24	11	3UTR	MIRT726354	1	1
hsa-miR-195-5p	XM_024453751	TBL1XR1	6643	6667	1	-20	1	0.0137937	588	0	0	-4.957	18	24	11	3UTR	MIRT726354	1	1
hsa-miR-195-5p	NM_024665	TBL1XR1	6394	6418	0.846154	-20	1	0.0137937	588	5.19952	5.97559	-4.957	18	24	11	3UTR	MIRT726354	1	1
hsa-miR-195-5p	NM_001321193	TBL1XR1	6333	6357	0.846154	-20	1	0.0137937	588	5.85212	6.03269	-4.957	18	24	11	3UTR	MIRT726354	1	1
hsa-miR-195-5p	NM_001282748	TLE4	3936	3958	1	-19.8	1	0.0333004	735	1.30195	1.88267	-8.57351	17	22	11	3UTR	MIRT726316	1	1
hsa-miR-195-5p	NM_007005	TLE4	3840	3862	1	-19.8	1	0.0333004	735	1.30195	1.88267	-8.57351	17	22	11	3UTR	MIRT726316	1	1
hsa-miR-195-5p	NM_001282753	TLE4	3633	3655	1	-19.8	1	0.0333004	735	1.30195	1.88267	-8.57351	17	22	11	3UTR	MIRT726316	1	1
hsa-miR-195-5p	NM_001282749	TLE4	3765	3787	1	-19.8	1	0.0333004	735	1.30195	1.88267	-8.57351	17	22	11	3UTR	MIRT726316	1	1
hsa-miR-195-5p	NM_022918	TMEM135	8491	8512	0.846154	-17.9	1	0.0118157	662	0.0210463	0.0978371	-5.76291	16	21	8	3UTR	MIRT726304	1	1
hsa-miR-195-5p	NM_001168724	TMEM135	8425	8446	0.846154	-17.9	1	0.0118157	662	0.0210463	0.0978371	-5.76291	16	21	8	3UTR	MIRT726304	1	1
hsa-miR-195-5p	NM_001317805	TRAM1	3103	3139	1	-15.7	1	0.000535198	618	1.25692	0.63415	-15.5225	12	14	12	3UTR	MIRT726235	1	1
hsa-miR-195-5p	NM_014294	TRAM1	2671	2707	0.923077	-15.7	1	0.000535198	618	6425	3.58616	-15.5225	12	14	12	3UTR	MIRT726235	1	1
hsa-miR-195-5p	NM_020718	USP31	8471	8492	1	-19.8	1	0.146871	662	5.01248	4.59759	-4.84971	17	21	8	3UTR	MIRT726163	1	1
hsa-miR-195-5p	NM_020718	USP31	7913	7931	0.923077	-18.3	1	0.00235764	691	0.542325	3.23336	-8.82818	16	18	12	3UTR	MIRT726163	1	1
hsa-miR-195-5p	NM_020718	USP31	1427	1439	0.865385	-17.9	1	0.000947034	544	-1.23997	-0.0548936	-6.78234	11	12	11	CDS	MIRT726163	1	1
hsa-miR-195-5p	NM_001256702	USP3	1851	1874	0.948718	-17.6	1	0.000567472	691	2.27786	3.07618	-6.09222	17	23	8	3UTR	MIRT726155	1	1
hsa-miR-195-5p	NM_006537	USP3	1983	2006	0.923077	-17.6	1	0.000567472	691	2.878	2.35741	-6.09222	17	23	8	3UTR	MIRT726155	1	1
hsa-miR-195-5p	XM_017022766	USP3	2167	2190	0.807692	-17.6	1	0.000567472	691	0	0	-6.09222	17	23	8	3UTR	MIRT726155	1	1
hsa-miR-195-5p	XM_017022765	USP3	2124	2147	0.807692	-17.6	1	0.000567472	691	0	0	-6.09222	17	23	8	3UTR	MIRT726155	1	1
hsa-miR-195-5p	NM_024408	NOTCH2	4889	4907	0.948718	-19.9	1	0.00130685	412	2.10811	2.326	-10.3988	11	13	11	CDS	MIRT655813	1	1
hsa-miR-195-5p	NM_001278579	ACVR2A	3401	3420	0.923077	-18.5	1	0.000689859	706	1.82878	0.840503	-17.0124	15	19	9	3UTR	MIRT568623	1	1
hsa-miR-195-5p	NM_001278580	ACVR2A	3204	3223	0.923077	-18.5	1	0.000689859	706	1.82878	0.840503	-17.0124	15	19	9	3UTR	MIRT568623	1	1
hsa-miR-195-5p	NM_001616	ACVR2A	3290	3309	0.923077	-18.5	1	0.000689859	706	1.61987	1.20175	-17.0124	15	19	9	3UTR	MIRT568623	1	1
hsa-miR-195-5p	NM_001278579	ACVR2A	2280	2321	0.846154	-23.8	1	0.000282352	588	6.72822	4.89493	-11.3983	18	41	10	3UTR	MIRT568623	1	1
hsa-miR-195-5p	NM_001278580	ACVR2A	2083	2124	0.846154	-23.8	1	0.000282352	588	6.72822	4.89493	-11.3983	18	41	10	3UTR	MIRT568623	1	1
hsa-miR-195-5p	NM_001616	ACVR2A	2187	2210	0.846154	-23.3	1	0.000282352	588	3.10086	5.87099	-6.76235	19	23	10	3UTR	MIRT568623	1	1
hsa-miR-195-5p	NM_030624	KLHL15	1839	1877	1	-21.1	1	0.00126056	515	0	0	-11.1505	16	22	8	CDS	MIRT567020	1	1
hsa-miR-195-5p	NM_030624	KLHL15	2173	2217	0.846154	-17.1	1	0.018029	647	0	0	-5.81384	17	44	9	3UTR	MIRT567020	1	1
hsa-miR-195-5p	NM_152573	RASEF	4535	4557	0.923077	-17.2	1	0.131906	676	3.07475	2.72336	-8.3038	14	17	9	3UTR	MIRT566121	1	1
hsa-miR-195-5p	NM_001195683	TGFBR3	3366	3388	1	-18.9	1	0.0267581	618	-0.774205	2.41349	-9.65244	16	22	7	3UTR	MIRT565396	1	1
hsa-miR-195-5p	NM_003243	TGFBR3	3369	3391	1	-18.9	1	0.0267581	618	-0.576983	2.51327	-9.65244	16	22	7	3UTR	MIRT565396	1	1
hsa-miR-195-5p	NM_001195684	TGFBR3	3202	3224	0.923077	-18.9	1	0.0267581	618	1.18053	0.848386	-9.65244	16	22	7	3UTR	MIRT565396	1	1
hsa-miR-195-5p	XM_006710867	TGFBR3	3088	3110	0.923077	-18.9	1	0.0267581	618	0	0	-9.65244	16	22	7	3UTR	MIRT565396	1	1
hsa-miR-195-5p	NM_001195683	TGFBR3	6040	6060	0.846154	-18.8	1	0.0199241	544	0.728843	0.497927	-7.23614	17	20	7	3UTR	MIRT565396	1	1
hsa-miR-195-5p	NM_003243	TGFBR3	6043	6063	0.846154	-18.8	1	0.0199241	544	0.728843	0.497927	-7.23614	17	20	7	3UTR	MIRT565396	1	1
hsa-miR-195-5p	NM_001310	CREBL2	2083	2123	0.923077	-19.5	1	0.00327471	632	0.333961	0.522328	-3.93757	17	21	7	3UTR	MIRT558590	1	1
hsa-miR-195-5p	NM_001310	CREBL2	1630	1668	0.923077	-17	1	0.0108702	662	1.57969	0.676508	-6.25121	17	38	10	3UTR	MIRT558590	1	1
hsa-miR-195-5p	NM_001310	CREBL2	3123	3142	0.846154	-17.4	1	1.44192e-05	0.5	0.683675	0.207609	-14.3219	12	19	8	3UTR	MIRT558590	1	1
hsa-miR-195-5p	XM_011532988	CYP26B1	686	719	0.923077	-19.5	1	0.000876208	412	0	0	-11.4183	13	20	9	CDS	MIRT558508	1	1
hsa-miR-195-5p	NM_001277742	CYP26B1	379	398	0.884615	-19.5	1	8.70016e-06	368	2.45335	2.77186	-14.4661	13	19	9	CDS	MIRT558508	1	1
hsa-miR-195-5p	NM_001277742	CYP26B1	900	933	0.846154	-19.5	1	0.000876208	412	-0.353862	-0.259205	-11.4183	13	20	9	CDS	MIRT558508	1	1
hsa-miR-195-5p	NM_001256876	KANK1	4931	4951	1	-19.1	1	0.00410991	0.5	0.597263	-0.0734158	-6.81899	17	20	7	3UTR	MIRT556854	1	1
hsa-miR-195-5p	NM_001256877	KANK1	5177	5197	1	-19.1	1	0.00410991	0.5	0.597263	-0.0734158	-6.81899	17	20	7	3UTR	MIRT556854	1	1
hsa-miR-195-5p	NM_015158	KANK1	4562	4582	1	-19.1	1	0.00410991	0.5	0.597263	-0.0734158	-6.81899	17	20	7	3UTR	MIRT556854	1	1
hsa-miR-195-5p	NM_153186	KANK1	4813	4833	1	-19.1	1	0.00410991	0.5	0.597263	-0.0734158	-6.81899	17	20	7	3UTR	MIRT556854	1	1
hsa-miR-195-5p	NM_001354334	KANK1	4722	4742	0.846154	-19.1	1	0.00410991	0.5	0	0	-6.81899	17	20	7	3UTR	MIRT556854	1	1
hsa-miR-195-5p	NM_203403	LURAP1L	185	233	1	-19.7	1	0.00119214	559	1.5835	0.723213	-7.50368	14	18	12	5UTR	MIRT556384	1	1
hsa-miR-195-5p	XM_011517992	PTPRD	1927	1950	1	-18	1	0.0129746	588	0	0	-10.3988	11	13	11	CDS	MIRT555148	1	1
hsa-miR-195-5p	NM_001040712	PTPRD	985	1008	1	-18	1	0.0129746	588	0.983191	2.03373	-10.3988	11	13	11	CDS	MIRT555148	1	1
hsa-miR-195-5p	NM_001171025	PTPRD	964	987	1	-18	1	0.0129746	588	1.41036	2.4374	-10.3988	11	13	11	CDS	MIRT555148	1	1
hsa-miR-195-5p	NM_130393	PTPRD	976	999	1	-18	1	0.0129746	588	1.93072	2.384	-10.3988	11	13	11	CDS	MIRT555148	1	1
hsa-miR-195-5p	NM_130391	PTPRD	994	1017	1	-18	1	0.0129746	588	0.983192	1.44317	-10.3988	11	13	11	CDS	MIRT555148	1	1
hsa-miR-195-5p	NM_130392	PTPRD	994	1017	1	-18	1	0.0129746	588	0.983192	1.44317	-10.3988	11	13	11	CDS	MIRT555148	1	1
hsa-miR-195-5p	NM_001033723	ZNF704	10927	10944	1	-18.5	1	0.0411576	559	0.0377407	-0.190909	-6.9696	15	17	12	3UTR	MIRT552345	1	1
hsa-miR-195-5p	NM_001033723	ZNF704	10604	10624	0.923077	-21.8	1	3.49152e-05	471	-0.325803	-0.282752	-7.48895	16	20	6	3UTR	MIRT552345	1	1
hsa-miR-195-5p	NM_133265	AMOT	2302	2322	0.846154	-20	1	1.56026e-06	368	0	0	-10.1658	16	20	7	CDS	MIRT549387	1	1
hsa-miR-195-5p	NM_001113490	AMOT	2733	2753	0.846154	-20	1	1.56026e-06	368	0	0	-10.1658	16	20	7	CDS	MIRT549387	1	1
hsa-miR-195-5p	NM_018489	ASH1L	1349	1368	0.846154	-16.9	1	0.00136031	588	0.6913	1.19914	-14.1997	15	19	10	CDS	MIRT549277	1	1
hsa-miR-195-5p	NM_153810	CACUL1	2437	2460	0.820513	-17	1	0.0175109	529	0.45909	-0.126655	-6.08354	17	23	10	3UTR	MIRT549079	1	1
hsa-miR-195-5p	NM_001184906	FBXL20	917	931	0.923077	-16.9	1	3.68216e-05	0.5	-0.788934	-0.0749163	-9.22143	13	14	13	CDS	MIRT548277	1	1
hsa-miR-195-5p	NM_032875	FBXL20	1013	1027	0.923077	-16.9	1	3.68216e-05	0.5	0.898303	0.847745	-9.22143	13	14	13	CDS	MIRT548277	1	1
hsa-miR-195-5p	NM_014056	HIGD1A	1029	1052	0.846154	-15.4	1	0.00239766	809	0.149064	-0.149796	-6.23647	17	23	15	3UTR	MIRT547971	1	1
hsa-miR-195-5p	NM_001099669	HIGD1A	1164	1177	0.846154	-15.6	1	3.67751e-06	735	-0.029018	-0.0554659	-9.87682	11	13	10	3UTR	MIRT547971	1	1
hsa-miR-195-5p	NM_002264	KPNA1	3042	3060	1	-18.9	1	0.0768294	559	2.37597	3.62531	-13.4051	16	18	13	3UTR	MIRT547701	1	1
hsa-miR-195-5p	NM_002264	KPNA1	3750	3772	0.923077	-19.1	1	0.00285308	632	1.04344	1.27298	-4.76182	17	22	8	3UTR	MIRT547701	1	1
hsa-miR-195-5p	NM_002264	KPNA1	6377	6391	0.846154	-18.6	1	0.0274992	574	5.19392	4.94907	-7.66387	12	14	7	3UTR	MIRT547701	1	1
hsa-miR-195-5p	NM_001282691	LRRFIP2	2387	2397	1	-16.1	1	0.017096	647	3.47133	2.34152	-11.4183	9	10	9	3UTR	MIRT547550	1	1
hsa-miR-195-5p	NM_006309	LRRFIP2	2988	2998	1	-16.1	1	0.017096	647	1.21015	2.22036	-11.4183	9	10	9	3UTR	MIRT547550	1	1
hsa-miR-195-5p	NM_017724	LRRFIP2	2326	2336	0.923077	-16.1	1	0.017096	647	4.64624	4.65805	-11.4183	9	10	9	3UTR	MIRT547550	1	1
hsa-miR-195-5p	NM_001134369	LRRFIP2	2398	2408	0.923077	-16.1	1	0.017096	647	4.64624	4.65805	-11.4183	9	10	9	3UTR	MIRT547550	1	1
hsa-miR-195-5p	NM_001348310	LRRFIP2	2640	2650	0.923077	-16.1	1	0.017096	647	-0.576906	0.0796201	-11.4183	9	10	9	3UTR	MIRT547550	1	1
hsa-miR-195-5p	NM_001282691	LRRFIP2	922	939	0.846154	-15.8	1	1.25743e-05	574	1.67762	1.12528	-12.4177	12	17	8	CDS	MIRT547550	1	1
hsa-miR-195-5p	NM_001242702	MKX	2242	2275	1	-18.5	1	0.00217068	721	0.203632	1.40126	-9.34574	15	19	7	3UTR	MIRT547410	1	1
hsa-miR-195-5p	NM_173576	MKX	2245	2278	1	-18.5	1	0.00217068	721	0.656635	1.36426	-9.34574	15	19	7	3UTR	MIRT547410	1	1
hsa-miR-195-5p	NM_022731	NUCKS1	3746	3758	0.846154	-14.8	1	0.0461444	574	0.180951	0.488296	-10.2546	10	12	7	3UTR	MIRT547301	1	1
hsa-miR-195-5p	NM_018440	PAG1	7651	7688	0.846154	-18.8	1	9.75701e-05	471	2.20059	1.14951	-6.24613	17	37	7	3UTR	MIRT547232	1	1
hsa-miR-195-5p	NM_175636	RUNX1T1	11	42	1	-23.3	1	6.03828e-07	529	1.95096	0.807993	-9.43035	17	22	11	5UTR	MIRT546618	1	1
hsa-miR-195-5p	NM_001198628	RUNX1T1	3230	3244	0.923077	-15.6	1	0.0331037	676	2.36144	1.97072	-5.81821	12	14	7	3UTR	MIRT546618	1	1
hsa-miR-195-5p	NM_001198633	RUNX1T1	3318	3332	0.846154	-15.6	1	0.0331037	676	4.53305	3.04312	-5.81821	12	14	7	3UTR	MIRT546618	1	1
hsa-miR-195-5p	NM_175634	RUNX1T1	3491	3505	0.846154	-15.6	1	0.0331037	676	6.25676	4.88034	-5.81821	12	14	7	3UTR	MIRT546618	1	1
hsa-miR-195-5p	NM_001198634	RUNX1T1	3256	3270	0.846154	-15.6	1	0.0331037	676	5.17096	2.51345	-5.81821	12	14	7	3UTR	MIRT546618	1	1
hsa-miR-195-5p	NM_001198631	RUNX1T1	3429	3443	0.846154	-15.6	1	0.0331037	676	6.60965	4.3186	-5.81821	12	14	7	3UTR	MIRT546618	1	1
hsa-miR-195-5p	NM_001198679	RUNX1T1	3400	3414	0.846154	-15.6	1	0.0331037	676	2.71433	4.75801	-5.81821	12	14	7	3UTR	MIRT546618	1	1
hsa-miR-195-5p	NM_001198626	RUNX1T1	3573	3587	0.846154	-15.6	1	0.0331037	676	4.45162	4.27229	-5.81821	12	14	7	3UTR	MIRT546618	1	1
hsa-miR-195-5p	NM_001198627	RUNX1T1	3633	3647	0.846154	-15.6	1	0.0331037	676	3.24366	3.18682	-5.81821	12	14	7	3UTR	MIRT546618	1	1
hsa-miR-195-5p	NM_175635	RUNX1T1	3175	3197	0.846154	-17.2	1	0.0331037	676	0.556291	1.11803	-4.84971	17	22	7	3UTR	MIRT546618	1	1
hsa-miR-195-5p	NM_002968	SALL1	4791	4815	0.923077	-17.9	1	0.00398233	603	4.08052	3.6394	-6.46952	18	24	8	3UTR	MIRT546606	1	1
hsa-miR-195-5p	NM_001127892	SALL1	4901	4925	0.923077	-17.9	1	0.00398233	603	5.66748	5.15105	-6.46952	18	24	8	3UTR	MIRT546606	1	1
hsa-miR-195-5p	NM_001127892	SALL1	73	96	0.846154	-20	1	0.00459376	309	6.49845	5.87262	-12.8738	16	23	9	5UTR	MIRT546606	1	1
hsa-miR-195-5p	NM_006826	YWHAQ	1848	1862	1	-16.5	1	0.00595505	618	3.76645	4.23849	-8.58769	12	14	10	3UTR	MIRT545976	1	1
hsa-miR-195-5p	NM_023929	ZBTB10	6644	6686	1	-16.2	1	0.00605429	647	-0.129029	0.302191	-11.4183	13	15	13	3UTR	MIRT545956	1	1
hsa-miR-195-5p	NM_001277145	ZBTB10	5407	5449	0.923077	-16.2	1	0.00605429	647	0.354877	0.393712	-11.4183	13	15	13	3UTR	MIRT545956	1	1
hsa-miR-195-5p	NM_023929	ZBTB10	9490	9520	0.923077	-18.8	1	0.0176289	588	0.619819	0.0068787	-6.54929	17	30	11	3UTR	MIRT545956	1	1
hsa-miR-195-5p	NM_001277145	ZBTB10	8253	8283	0.846154	-18.8	1	0.0176289	588	0.213949	-0.0212824	-6.54929	17	30	11	3UTR	MIRT545956	1	1
hsa-miR-195-5p	NM_001105539	ZBTB10	9562	9592	0.846154	-18.8	1	0.0176289	588	-0.307883	-0.0190662	-6.54929	17	30	11	3UTR	MIRT545956	1	1
hsa-miR-195-5p	NM_001105539	ZBTB10	6716	6758	0.846154	-16.2	1	0.00605429	647	1.32269	0.145974	-11.4183	13	15	13	3UTR	MIRT545956	1	1
hsa-miR-195-5p	NM_201414	APP	2419	2429	1	-16.1	1	7.09087e-05	632	2.31357	2.29557	-11.4183	9	10	9	3UTR	MIRT543080	1	1
hsa-miR-195-5p	NM_201413	APP	2587	2597	1	-16.1	1	7.09087e-05	632	2.31357	2.29557	-11.4183	9	10	9	3UTR	MIRT543080	1	1
hsa-miR-195-5p	NM_001204301	APP	2590	2600	1	-16.1	1	7.09087e-05	632	2.31357	2.29557	-11.4183	9	10	9	3UTR	MIRT543080	1	1
hsa-miR-195-5p	NM_000484	APP	2644	2654	1	-16.1	1	7.09087e-05	632	2.31357	2.29557	-11.4183	9	10	9	3UTR	MIRT543080	1	1
hsa-miR-195-5p	NM_001136131	APP	2306	2316	0.923077	-16.1	1	7.09087e-05	632	4.40577	3.85739	-11.4183	9	10	9	3UTR	MIRT543080	1	1
hsa-miR-195-5p	NM_001136129	APP	2251	2261	0.923077	-16.1	1	7.09087e-05	632	5.64578	3.8208	-11.4183	9	10	9	3UTR	MIRT543080	1	1
hsa-miR-195-5p	NM_001136130	APP	2476	2486	0.923077	-16.1	1	7.09087e-05	632	3.73624	5.05885	-11.4183	9	10	9	3UTR	MIRT543080	1	1
hsa-miR-195-5p	NM_001136016	APP	2556	2578	0.923077	-18.9	1	7.09087e-05	632	2.48102	2.63088	-11.4183	12	22	9	3UTR	MIRT543080	1	1
hsa-miR-195-5p	NM_018951	HOXA10	1703	1739	0.846154	-19.7	1	0.00763823	382	2.19152	1.85959	-11.4183	12	21	9	3UTR	MIRT541220	1	1
hsa-miR-195-5p	NM_018951	HOXA10	1393	1417	0.820513	-20.4	1	6.49298e-07	515	7.1122	6.77137	-10.2026	17	24	7	3UTR	MIRT541220	1	1
hsa-miR-195-5p	NM_004093	EFNB2	1352	1365	0.923077	-17.9	1	8.53275e-05	338	0.49525	0.69415	-14.243	12	13	12	3UTR	MIRT537816	1	1
hsa-miR-195-5p	NM_018183	SBNO1	9343	9367	0.846154	-20.8	1	0.000108392	588	5.62958	5.17687	-3.93757	19	24	8	3UTR	MIRT521204	1	1
hsa-miR-195-5p	NM_018183	SBNO1	8705	8724	0.846154	-17.8	1	0.124626	0.75	5.13499	4.26584	-5.81384	15	19	11	3UTR	MIRT521204	1	1
hsa-miR-195-5p	NM_001167856	SBNO1	9346	9370	0.846154	-20.8	1	0.000108392	588	5.53711	5.37705	-3.93757	19	24	8	3UTR	MIRT521204	1	1
hsa-miR-195-5p	NM_001167856	SBNO1	8708	8727	0.846154	-17.8	1	0.124626	0.75	4.81368	4.33021	-5.81384	15	19	11	3UTR	MIRT521204	1	1
hsa-miR-195-5p	XM_005263396	CAMSAP1	1166	1185	0.923077	-17.3	1	1.36347e-06	529	0	0	-13.3534	14	19	8	CDS	MIRT514023	1	1
hsa-miR-195-5p	NM_014912	CPEB3	4107	4120	1	-18.8	1	0.0048161	618	1.75121	2.76436	-5.9255	12	13	12	3UTR	MIRT512643	1	1
hsa-miR-195-5p	NM_001178137	CPEB3	3983	3996	1	-18.8	1	0.0048161	618	1.92092	2.26305	-5.9255	12	13	12	3UTR	MIRT512643	1	1
hsa-miR-195-5p	NM_001301241	ARHGDIA	1197	1214	1	-16.7	1	4.96923e-05	309	4.31229	3.39497	-13.2236	10	12	10	3UTR	MIRT512284	1	1
hsa-miR-195-5p	NM_001185077	ARHGDIA	1601	1618	1	-16.7	1	4.96923e-05	309	4.31229	3.39497	-13.2236	10	12	10	3UTR	MIRT512284	1	1
hsa-miR-195-5p	NM_001185078	ARHGDIA	1239	1256	0.846154	-16.7	1	4.96923e-05	309	2.5598	4.44078	-13.2236	10	12	10	3UTR	MIRT512284	1	1
hsa-miR-195-5p	NM_001301240	ARHGDIA	967	984	0.846154	-16.7	1	4.96923e-05	309	2.5598	4.38466	-13.2236	10	12	10	3UTR	MIRT512284	1	1
hsa-miR-195-5p	NM_004309	ARHGDIA	1371	1388	0.846154	-16.7	1	4.96923e-05	309	2.5598	4.38466	-13.2236	10	12	10	3UTR	MIRT512284	1	1
hsa-miR-195-5p	XM_006724566	CASK	3878	3897	0.923077	-21.2	1	0.000142441	544	0	0	-7.80367	17	19	9	3UTR	MIRT508642	1	1
hsa-miR-195-5p	XM_005272686	CASK	3983	4002	0.923077	-21.2	1	0.000142441	544	0	0	-7.80367	17	19	9	3UTR	MIRT508642	1	1
hsa-miR-195-5p	XM_011543995	CASK	3493	3512	0.923077	-21.2	1	0.000142441	544	0	0	-7.80367	17	19	9	3UTR	MIRT508642	1	1
hsa-miR-195-5p	XM_011543994	CASK	3526	3545	0.923077	-21.2	1	0.000142441	544	0	0	-7.80367	17	19	9	3UTR	MIRT508642	1	1
hsa-miR-195-5p	NM_001126055	CASK	3423	3442	0.923077	-21.2	1	0.000142441	544	0	0	-7.80367	17	19	9	3UTR	MIRT508642	1	1
hsa-miR-195-5p	NM_001126054	CASK	3426	3445	0.923077	-21.2	1	0.000142441	544	0	0	-7.80367	17	19	9	3UTR	MIRT508642	1	1
hsa-miR-195-5p	NM_003688	CASK	3495	3514	0.923077	-21.2	1	0.000142441	544	0	0	-7.80367	17	19	9	3UTR	MIRT508642	1	1
hsa-miR-195-5p	XM_006724566	CASK	723	745	0.846154	-18.3	1	0.0127111	588	0	0	-9.52819	17	22	12	CDS	MIRT508642	1	1
hsa-miR-195-5p	XM_005272686	CASK	723	745	0.846154	-18.3	1	0.0127111	588	0	0	-9.52819	17	22	12	CDS	MIRT508642	1	1
hsa-miR-195-5p	XM_011543995	CASK	302	324	0.846154	-18.3	1	0.0130453	588	0	0	-9.52819	17	22	12	CDS	MIRT508642	1	1
hsa-miR-195-5p	XM_011543994	CASK	302	324	0.846154	-18.3	1	0.0130453	588	0	0	-9.52819	17	22	12	CDS	MIRT508642	1	1
hsa-miR-195-5p	NM_001126055	CASK	232	254	0.846154	-18.3	1	0.0127111	588	0	0	-9.52819	17	22	12	CDS	MIRT508642	1	1
hsa-miR-195-5p	NM_001126054	CASK	232	254	0.846154	-18.3	1	0.0127111	588	0	0	-9.52819	17	22	12	CDS	MIRT508642	1	1
hsa-miR-195-5p	NM_003688	CASK	232	254	0.846154	-18.3	1	0.0127111	588	0	0	-9.52819	17	22	12	CDS	MIRT508642	1	1
hsa-miR-195-5p	NM_001303494	CBX6	5957	5994	0.846154	-19.6	1	0.0523138	544	0	0	-6.67474	17	37	6	3UTR	MIRT507880	1	1
hsa-miR-195-5p	NM_014292	CBX6	6011	6048	0.846154	-19.6	1	0.0523138	544	0	0	-6.67474	17	37	6	3UTR	MIRT507880	1	1
hsa-miR-195-5p	NM_001114635	PLAG1	804	819	0.923077	-17.1	1	0.0161181	529	4.06544	4.57163	-14.9547	13	15	7	CDS	MIRT506167	1	1
hsa-miR-195-5p	NM_002655	PLAG1	1268	1283	0.923077	-17.1	1	0.0161181	529	1.02584	0.902813	-14.9547	13	15	7	CDS	MIRT506167	1	1
hsa-miR-195-5p	NM_001114635	PLAG1	5958	5986	0.846154	-16.1	1	0.00414229	618	4.14618	4.26512	-7.28438	19	28	8	3UTR	MIRT506167	1	1
hsa-miR-195-5p	NM_001114634	PLAG1	6317	6345	0.846154	-16.1	1	0.00414229	618	5.40336	4.92608	-7.28438	19	28	8	3UTR	MIRT506167	1	1
hsa-miR-195-5p	NM_002655	PLAG1	6422	6450	0.846154	-16.1	1	0.00414229	618	5.75718	5.29105	-7.28438	19	28	8	3UTR	MIRT506167	1	1
hsa-miR-195-5p	NM_001201564	PLRG1	285	295	0.923077	-15.6	1	0.00260573	618	-0.17529	-0.0371862	-11.4183	9	10	9	CDS	MIRT506134	1	1
hsa-miR-195-5p	NM_001201564	PLRG1	1719	1743	0.846154	-19	1	0.000150778	588	5.55161	4.4968	-5.52986	18	24	9	3UTR	MIRT506134	1	1
hsa-miR-195-5p	NM_002669	PLRG1	1746	1770	0.846154	-19	1	0.000150778	588	4.93755	5.69194	-5.52986	18	24	9	3UTR	MIRT506134	1	1
hsa-miR-195-5p	NM_002669	PLRG1	285	295	0.846154	-15.6	1	0.00260573	618	0.169456	0.0754716	-11.4183	9	10	9	CDS	MIRT506134	1	1
hsa-miR-195-5p	NM_014747	RIMS3	7022	7044	0.923077	-18.9	1	0.000639693	676	2.19237	1.12512	-8.25873	17	22	11	3UTR	MIRT505909	1	1
hsa-miR-195-5p	NM_001099640	TMEM100	342	384	1	-17.2	1	0.0585328	485	2.84714	2.24857	-8.07147	10	12	10	5UTR	MIRT505397	1	1
hsa-miR-195-5p	NM_018286	TMEM100	1667	1679	0.846154	-15.7	1	0.0021637	721	-0.0487391	0.0663419	-9.77961	11	12	11	3UTR	MIRT505397	1	1
hsa-miR-195-5p	NM_133370	YTHDC1	5095	5108	1	-15.6	1	0.00262985	618	3.49709	2.92852	-11.4183	9	11	9	3UTR	MIRT505117	1	1
hsa-miR-195-5p	NM_001330698	YTHDC1	5173	5186	1	-15.6	1	0.00262985	618	3.49709	2.92852	-11.4183	9	11	9	3UTR	MIRT505117	1	1
hsa-miR-195-5p	NM_001031732	YTHDC1	5149	5162	0.923077	-15.6	1	0.00262985	618	3.57639	3.02976	-11.4183	9	11	9	3UTR	MIRT505117	1	1
hsa-miR-195-5p	NM_017913	CDC37L1	1368	1394	0.846154	-17.3	1	0.0618097	735	4.46806	1.86843	-13.2236	10	12	10	3UTR	MIRT502949	1	1
hsa-miR-195-5p	NM_203394	E2F7	1631	1651	0.846154	-17	1	0.000940915	471	0.0877044	-0.102246	-16.418	13	20	7	CDS	MIRT502569	1	1
hsa-miR-195-5p	NM_001166600	FAM122B	1153	1170	0.923077	-20.4	1	0.114838	647	0	0	-3.79332	15	17	9	3UTR	MIRT502499	1	1
hsa-miR-195-5p	XM_006724730	FAM122B	2833	2850	0.923077	-20.4	1	0.114838	647	0	0	-3.79332	15	17	9	3UTR	MIRT502499	1	1
hsa-miR-195-5p	NM_001166599	FAM122B	1913	1930	0.923077	-20.4	1	0.114838	647	0	0	-3.79332	15	17	9	3UTR	MIRT502499	1	1
hsa-miR-195-5p	NM_145284	FAM122B	1916	1933	0.923077	-20.4	1	0.114838	647	0	0	-3.79332	15	17	9	3UTR	MIRT502499	1	1
hsa-miR-195-5p	NM_001170756	FAM122B	1970	1987	0.923077	-20.4	1	0.114838	647	0	0	-3.79332	15	17	9	3UTR	MIRT502499	1	1
hsa-miR-195-5p	XM_006724730	FAM122B	2584	2608	0.846154	-18.7	1	0.00282591	676	0	0	-5.83853	20	24	12	3UTR	MIRT502499	1	1
hsa-miR-195-5p	NM_001166599	FAM122B	1664	1688	0.846154	-18.7	1	0.00282591	676	0	0	-5.83853	20	24	12	3UTR	MIRT502499	1	1
hsa-miR-195-5p	NM_145284	FAM122B	1667	1691	0.846154	-18.7	1	0.00282591	676	0	0	-5.83853	20	24	12	3UTR	MIRT502499	1	1
hsa-miR-195-5p	NM_001170756	FAM122B	1721	1745	0.846154	-18.7	1	0.00282591	676	0	0	-5.83853	20	24	12	3UTR	MIRT502499	1	1
hsa-miR-195-5p	NM_014813	LRIG2	2085	2112	0.846154	-20.4	1	0.00718173	456	4.70001	5.53927	-14.243	13	22	8	CDS	MIRT502037	1	1
hsa-miR-195-5p	NM_001190821	SMAD7	806	827	1	-21.3	1	8.41845e-05	471	0.213327	0.629953	-10.3988	16	21	11	CDS	MIRT501086	1	1
hsa-miR-195-5p	NM_005904	SMAD7	806	827	1	-21.3	1	8.41845e-05	471	0.213327	0.629953	-10.3988	16	21	11	CDS	MIRT501086	1	1
hsa-miR-195-5p	NM_001190821	SMAD7	849	867	0.846154	-18.6	1	0.000296009	441	1.01432	0.76596	-14.243	12	18	8	CDS	MIRT501086	1	1
hsa-miR-195-5p	NM_005904	SMAD7	849	867	0.846154	-18.6	1	0.000296009	441	1.01432	0.76596	-14.243	12	18	8	CDS	MIRT501086	1	1
hsa-miR-195-5p	NM_001077199	SREK1	4237	4259	1	-15.5	1	0.0153853	735	0.851882	0.245908	-6.8193	12	14	12	3UTR	MIRT500950	1	1
hsa-miR-195-5p	NM_003139	SRPRA	279	293	0.923077	-17.4	1	3.03918e-05	412	0.528239	0.863606	-7.00542	12	14	9	CDS	MIRT500939	1	1
hsa-miR-195-5p	NM_001177842	SRPRA	279	293	0.846154	-17.4	1	0.00132558	456	1.96612	0.318478	-7.00542	12	14	9	CDS	MIRT500939	1	1
hsa-miR-195-5p	NM_022470	ZMAT3	3647	3675	0.846154	-18.4	1	0.00277772	765	0.019004	-0.143868	-7.09331	18	28	8	3UTR	MIRT500421	1	1
hsa-miR-195-5p	NM_152240	ZMAT3	3765	3793	0.846154	-18.4	1	0.00277772	765	0.129527	0.131234	-7.09331	18	28	8	3UTR	MIRT500421	1	1
hsa-miR-195-5p	NM_033414	ZNF622	8	34	0.923077	-15.5	1	1.97805e-05	365	1.84764	-0.402471	-12.7125	10	12	10	5UTR	MIRT500323	1	1
hsa-miR-195-5p	NM_001321983	PRKAR2A	5220	5245	0.923077	-18.2	1	0.000215241	574	4.79865	4.36837	-4.90607	17	25	8	3UTR	MIRT485217	1	1
hsa-miR-195-5p	NM_001321982	PRKAR2A	1642	1667	0.923077	-18.2	1	0.000215241	574	4.41221	3.62488	-4.90607	17	25	8	3UTR	MIRT485217	1	1
hsa-miR-195-5p	NM_004157	PRKAR2A	5286	5311	0.923077	-18.2	1	0.000215241	574	4.41221	3.62488	-4.90607	17	25	8	3UTR	MIRT485217	1	1
hsa-miR-195-5p	NM_001168238	ABL2	7458	7475	0.846154	-17.6	1	1.85554e-05	485	0.152394	0.273429	-13.6602	14	17	7	3UTR	MIRT482552	1	1
hsa-miR-195-5p	NM_001168236	ABL2	7767	7784	0.846154	-17.6	1	1.85554e-05	485	0.0257583	0.0748291	-13.6602	14	17	7	3UTR	MIRT482552	1	1
hsa-miR-195-5p	XM_016999985	AKT3	1955	1968	0.923077	-16.1	1	0.000229062	632	0	0	-10.3988	11	13	7	3UTR	MIRT482115	1	1
hsa-miR-195-5p	XM_005249669	AVL9	6228	6265	1	-23.1	1	0.0217582	0.75	0	0	-3.79332	16	18	16	3UTR	MIRT481180	1	1
hsa-miR-195-5p	XM_011515227	AVL9	6110	6147	1	-23.1	1	0.0217582	0.75	0	0	-3.79332	16	18	16	3UTR	MIRT481180	1	1
hsa-miR-195-5p	NM_015060	AVL9	6333	6370	0.923077	-23.1	1	0.0217582	0.75	2.01018	1.27101	-3.79332	16	18	16	3UTR	MIRT481180	1	1
hsa-miR-195-5p	NM_022755	IPPK	1570	1592	0.846154	-18.5	1	0.000344839	456	0.993435	1.0307	-9.62901	12	22	9	CDS	MIRT475120	1	1
hsa-miR-195-5p	NM_002293	LAMC1	940	979	0.846154	-22.2	1	8.91481e-05	471	6.58213	5.21603	-10.4498	14	19	9	CDS	MIRT474317	1	1
hsa-miR-195-5p	NM_024953	NAA25	569	591	1	-18.6	1	0.00182383	588	1.39287	2.0722	-6.51454	16	22	11	CDS	MIRT472666	1	1
hsa-miR-195-5p	NM_024953	NAA25	5239	5291	0.846154	-18.6	1	0.0023189	632	5.40321	5.83438	-3.93757	21	52	8	3UTR	MIRT472666	1	1
hsa-miR-195-5p	NM_199203	TMEM189-UBE2V1	2469	2500	0.974359	-23	1	3.55385e-05	471	4.24401	3.90241	-5.41313	17	23	9	3UTR	MIRT465928	1	1
hsa-miR-195-5p	NM_017582	UBE2Q1	2572	2589	1	-18	1	0.000131903	574	2.91114	4.69265	-10.4498	16	17	16	3UTR	MIRT464747	1	1
hsa-miR-195-5p	NM_001257396	UBE2V1	1583	1614	1	-23	1	3.55385e-05	471	2.66249	2.6092	-5.41313	17	23	9	3UTR	MIRT464664	1	1
hsa-miR-195-5p	NM_001257394	UBE2V1	1943	1974	0.923077	-23	1	3.55385e-05	471	-0.341798	0.975076	-5.41313	17	23	9	3UTR	MIRT464664	1	1
hsa-miR-195-5p	NM_021988	UBE2V1	2092	2123	0.923077	-23	1	3.55385e-05	471	-0.341798	1.07244	-5.41313	17	23	9	3UTR	MIRT464664	1	1
hsa-miR-195-5p	NM_199144	UBE2V1	2015	2046	0.897436	-23	1	3.55385e-05	471	7.09013	4.62951	-5.41313	17	23	9	3UTR	MIRT464664	1	1
hsa-miR-195-5p	NM_001032288	UBE2V1	1709	1740	0.897436	-23	1	3.55385e-05	471	5.49404	4.99059	-5.41313	17	23	9	3UTR	MIRT464664	1	1
hsa-miR-195-5p	NM_001282579	UBE2V1	1809	1840	0.897436	-23	1	3.55385e-05	471	6.02267	4.87917	-5.41313	17	23	9	3UTR	MIRT464664	1	1
hsa-miR-195-5p	NM_001257398	UBE2V1	1848	1879	0.897436	-23	1	3.55385e-05	471	5.61918	5.91665	-5.41313	17	23	9	3UTR	MIRT464664	1	1
hsa-miR-195-5p	NM_001282576	UBE2V1	1983	2014	0.897436	-23	1	3.55385e-05	471	5.17596	5.92842	-5.41313	17	23	9	3UTR	MIRT464664	1	1
hsa-miR-195-5p	NM_153695	ZNF367	2427	2461	0.923077	-16.2	1	0.0086675	691	4.89331	3.22602	-5.76291	18	34	9	3UTR	MIRT463166	1	1
hsa-miR-195-5p	NM_033637	BTRC	751	774	1	-22.6	1	0.0601993	529	4.49764	5.12796	-13.2236	15	23	10	CDS	MIRT437793	1	1
hsa-miR-195-5p	NM_001256856	BTRC	673	696	1	-22.6	1	0.0601993	529	4.85455	6.1818	-13.2236	15	23	10	CDS	MIRT437793	1	1
hsa-miR-195-5p	NM_003939	BTRC	643	666	1	-22.6	1	0.0601993	529	4.49764	5.12796	-13.2236	15	23	10	CDS	MIRT437793	1	1
hsa-miR-195-5p	NM_033637	BTRC	4089	4133	0.923077	-20.7	1	0.00153562	647	0.00551482	0.0477033	-4.90607	18	27	7	3UTR	MIRT437793	1	1
hsa-miR-195-5p	NM_003939	BTRC	3981	4025	0.923077	-20.7	1	0.00153562	647	0.00551482	0.0477033	-4.90607	18	27	7	3UTR	MIRT437793	1	1
hsa-miR-195-5p	NM_001256856	BTRC	4011	4055	0.846154	-20.7	1	0.00153562	647	1.12489	0.652717	-4.90607	18	27	7	3UTR	MIRT437793	1	1
hsa-miR-195-5p	NM_001256856	BTRC	157	174	0.846154	-18.8	1	0.000278787	412	3.26516	3.27932	-12.6608	13	17	7	CDS	MIRT437793	1	1
hsa-miR-195-5p	NM_001282705	PDIA6	1409	1424	0.923077	-19.2	1	2.31776e-05	426	2.65407	4.49951	-9.59293	12	15	9	CDS	MIRT437663	1	1
hsa-miR-195-5p	NM_001282706	PDIA6	1239	1254	0.923077	-19.2	1	2.31776e-05	426	4.81876	5.21302	-9.59293	12	15	9	CDS	MIRT437663	1	1
hsa-miR-195-5p	NM_001282704	PDIA6	1387	1402	0.923077	-19.2	1	2.31776e-05	426	3.99172	4.02906	-9.59293	12	15	9	CDS	MIRT437663	1	1
hsa-miR-195-5p	NM_005742	PDIA6	1036	1051	0.923077	-19.2	1	2.31776e-05	426	5.27716	4.92943	-9.59293	12	15	9	CDS	MIRT437663	1	1
hsa-miR-195-5p	NM_001282707	PDIA6	1214	1229	0.923077	-19.2	1	2.31776e-05	426	4.97206	5.31972	-9.59293	12	15	9	CDS	MIRT437663	1	1
hsa-miR-195-5p	NM_001282706	PDIA6	222	240	0.846154	-17.3	1	0.000125569	0.5	0.00487755	-0.691849	-7.83842	16	18	10	5UTR	MIRT437663	1	1
hsa-miR-195-5p	NM_001282704	PDIA6	222	240	0.846154	-17.3	1	0.00011056	0.5	0.00487755	-0.691849	-7.83842	16	18	10	5UTR	MIRT437663	1	1
hsa-miR-195-5p	NM_001300736	RASGEF1B	1482	1495	1	-15.8	1	2.45525e-05	412	3.84926	4.37685	-10.3988	11	13	8	3UTR	MIRT437661	1	1
hsa-miR-195-5p	NM_001300735	RASGEF1B	1605	1618	1	-15.8	1	2.45525e-05	412	4.42454	4.64556	-10.3988	11	13	8	3UTR	MIRT437661	1	1
hsa-miR-195-5p	NM_152545	RASGEF1B	1608	1621	1	-15.8	1	2.45525e-05	412	3.63732	4.83177	-10.3988	11	13	8	3UTR	MIRT437661	1	1
hsa-miR-195-5p	NM_001173465	KIF21A	6299	6330	0.884615	-20.3	1	0.000494712	721	0	0	-5.33701	17	19	17	3UTR	MIRT437660	1	1
hsa-miR-195-5p	NM_001173463	KIF21A	6347	6378	0.884615	-20.3	1	0.000494712	721	0	0	-5.33701	17	19	17	3UTR	MIRT437660	1	1
hsa-miR-195-5p	NM_017641	KIF21A	6419	6450	0.884615	-20.3	1	0.000494712	721	0	0	-5.33701	17	19	17	3UTR	MIRT437660	1	1
hsa-miR-195-5p	NM_001173464	KIF21A	6458	6489	0.884615	-20.3	1	0.000494712	721	0	0	-5.33701	17	19	17	3UTR	MIRT437660	1	1
hsa-miR-195-5p	XM_005269010	KIF21A	6179	6210	0.884615	-20.3	1	0.000494712	721	0	0	-5.33701	17	19	17	3UTR	MIRT437660	1	1
hsa-miR-195-5p	NM_000697	ALOX12	2127	2140	0.846154	-15.6	1	0.0144068	559	0.279812	-0.00769193	-8.10843	11	13	8	3UTR	MIRT437657	1	1
hsa-miR-195-5p	NM_005207	CRKL	4394	4411	1	-21.8	1	5.71377e-05	456	-0.32485	0.0123664	-8.07147	14	17	10	3UTR	MIRT367267	1	1
hsa-miR-195-5p	NM_001039840	CHIC1	554	576	0.846154	-20.1	1	0.00217957	485	0	0	-13.7119	17	22	9	CDS	MIRT327966	1	1
hsa-miR-195-5p	NM_001300884	CHIC1	554	576	0.846154	-20.1	1	0.00217957	485	0	0	-13.7119	17	22	9	CDS	MIRT327966	1	1
hsa-miR-195-5p	NM_147128	ZNRF2	2619	2637	0.846154	-17.2	1	0.0385455	706	1.62321	1.84705	-7.7918	15	18	8	3UTR	MIRT320630	1	1
hsa-miR-195-5p	NM_016441	CRIM1	1242	1278	0.846154	-18.1	1	0.000128669	485	4.88046	4.56682	-10.8871	17	36	10	CDS	MIRT302617	1	1
hsa-miR-195-5p	NM_021090	MTMR3	1747	1768	0.846154	-19	1	0.000111113	529	5.05717	5.13442	-10.226	17	21	12	CDS	MIRT300997	1	1
hsa-miR-195-5p	NM_153050	MTMR3	1747	1768	0.846154	-19	1	0.000111113	529	4.49831	5.11223	-10.226	17	21	12	CDS	MIRT300997	1	1
hsa-miR-195-5p	NM_153050	MTMR3	8199	8221	0.846154	-17.1	1	0.0102571	691	1.45792	-0.00050351	-5.22701	17	22	8	3UTR	MIRT300997	1	1
hsa-miR-195-5p	NM_153051	MTMR3	1747	1768	0.846154	-19	1	0.000111113	529	5.05717	5.13442	-10.226	17	21	12	CDS	MIRT300997	1	1
hsa-miR-195-5p	NM_005189	CBX2	2819	2829	0.846154	-18	1	0.00417559	353	-1.03366	-0.574431	-11.4183	9	10	9	3UTR	MIRT289633	1	1
hsa-miR-195-5p	NM_001114122	CHEK1	2364	2374	1	-16.4	1	0.00156037	588	2.81451	1.40789	-14.4661	9	10	9	3UTR	MIRT265078	1	1
hsa-miR-195-5p	NM_001244846	CHEK1	2262	2272	1	-16.4	1	0.00156037	588	2.81451	1.40789	-14.4661	9	10	9	3UTR	MIRT265078	1	1
hsa-miR-195-5p	NM_001330428	CHEK1	1682	1692	1	-16.4	1	0.00156037	588	2.81451	1.40789	-14.4661	9	10	9	3UTR	MIRT265078	1	1
hsa-miR-195-5p	XM_024448337	CHEK1	1798	1808	1	-16.4	1	0.00156037	588	0	0	-14.4661	9	10	9	3UTR	MIRT265078	1	1
hsa-miR-195-5p	NM_001274	CHEK1	1707	1717	1	-16.4	1	0.00156037	588	2.81451	1.40789	-14.4661	9	10	9	3UTR	MIRT265078	1	1
hsa-miR-195-5p	NM_001033520	WIPI2	3615	3632	0.846154	-18.1	1	0.00829312	485	-0.0337333	-0.439789	-4.17062	15	17	11	3UTR	MIRT258413	1	1
hsa-miR-195-5p	NM_020240	CDC42SE2	1815	1839	0.923077	-18.7	1	0.000606172	0.5	0.598117	0.711349	-7.9381	16	18	16	3UTR	MIRT256310	1	1
hsa-miR-195-5p	NM_001038702	CDC42SE2	1646	1670	0.923077	-18.7	1	0.000606172	0.5	0.598117	0.711349	-7.9381	16	18	16	3UTR	MIRT256310	1	1
hsa-miR-195-5p	NM_020240	CDC42SE2	1373	1397	0.846154	-18.5	1	0.0103196	574	0.959088	0.587737	-13.2236	14	24	8	3UTR	MIRT256310	1	1
hsa-miR-195-5p	NM_001038702	CDC42SE2	1204	1228	0.846154	-18.5	1	0.0103196	574	0.959088	0.587737	-13.2236	14	24	8	3UTR	MIRT256310	1	1
hsa-miR-195-5p	NM_001973	ELK4	305	332	0.846154	-17.9	1	0.000166707	426	0.442267	1.06835	-7.50368	16	27	7	5UTR	MIRT247239	1	1
hsa-miR-195-5p	NM_015172	PRRC2C	10078	10091	1	-16.2	1	0.000104568	588	3.70805	2.80517	-10.3988	11	13	7	3UTR	MIRT246940	1	1
hsa-miR-195-5p	XM_005245024	PRRC2C	10115	10128	0.923077	-16.2	1	0.000104568	588	0	0	-10.3988	11	13	7	3UTR	MIRT246940	1	1
hsa-miR-195-5p	XM_005245024	PRRC2C	6291	6310	0.846154	-17.9	1	0.000125092	574	0	0	-12.9758	11	19	8	CDS	MIRT246940	1	1
hsa-miR-195-5p	NM_015172	PRRC2C	6254	6273	0.846154	-17.9	1	0.000125092	574	3.41417	4.28853	-12.9758	11	19	8	CDS	MIRT246940	1	1
hsa-miR-195-5p	NM_020354	ENTPD7	7639	7662	0.846154	-18.9	1	1.00771e-06	471	0.0110157	0.129302	-9.29429	17	23	8	3UTR	MIRT245006	1	1
hsa-miR-195-5p	NM_152695	ZNF449	372	385	0.923077	-15.1	1	2.97443e-05	515	0	0	-12.7125	10	13	7	CDS	MIRT229349	1	1
hsa-miR-195-5p	NM_004874	BAG4	3817	3859	1	-18.5	1	0.00839392	588	0.791715	0.690056	-3.93757	17	20	9	3UTR	MIRT224968	1	1
hsa-miR-195-5p	NM_001204878	BAG4	3709	3751	1	-18.5	1	0.00839392	588	0.791715	0.690056	-3.93757	17	20	9	3UTR	MIRT224968	1	1
hsa-miR-195-5p	NM_001253676	TBPL1	986	1025	0.923077	-16.8	1	0.00624626	574	5.67724	4.89975	-12.0668	16	39	10	CDS	MIRT217747	1	1
hsa-miR-195-5p	NM_004865	TBPL1	688	727	0.846154	-16.8	1	0.00624626	574	4.30569	5.38353	-12.0668	16	39	10	CDS	MIRT217747	1	1
hsa-miR-195-5p	NM_002006	FGF2	2311	2329	1	-18.4	1	0.0107776	632	0.0201732	0.230837	-3.79332	16	18	11	3UTR	MIRT211200	1	1
hsa-miR-195-5p	NM_002006	FGF2	1670	1691	1	-22.1	1	0.00199311	515	3.85016	4.38781	-6.9954	18	21	10	3UTR	MIRT211200	1	1
hsa-miR-195-5p	NM_001207067	BZW1	2927	2941	1	-15.9	1	0.112566	588	2.11081	1.70731	-5.96246	13	14	13	3UTR	MIRT204743	1	1
hsa-miR-195-5p	NM_001207069	BZW1	2607	2621	1	-15.9	1	0.112566	588	2.11081	0.645614	-5.96246	13	14	13	3UTR	MIRT204743	1	1
hsa-miR-195-5p	NM_001207068	BZW1	2643	2657	1	-15.9	1	0.112566	588	0.513246	0.642876	-5.96246	13	14	13	3UTR	MIRT204743	1	1
hsa-miR-195-5p	NM_001202485	HSPE1-MOB4	501	511	0.923077	-16.3	1	0.00461378	559	6.60184	6.35244	-14.4661	9	10	9	CDS	MIRT204596	1	1
hsa-miR-195-5p	NM_020791	TAOK1	7195	7218	1	-18.5	1	0.0218656	574	0.716104	0.852753	-4.957	19	23	15	3UTR	MIRT196455	1	1
hsa-miR-195-5p	NM_025142	TAOK1	6751	6774	1	-18.5	1	0.0218656	574	0.716104	0.852753	-4.957	19	23	15	3UTR	MIRT196455	1	1
hsa-miR-195-5p	NM_020791	TAOK1	4419	4443	0.923077	-17.9	1	0.03296	544	2.82195	2.93651	-11.3749	17	24	7	3UTR	MIRT196455	1	1
hsa-miR-195-5p	NM_025142	TAOK1	3975	3999	0.923077	-17.9	1	0.03296	544	2.82195	2.93651	-11.3749	17	24	7	3UTR	MIRT196455	1	1
hsa-miR-195-5p	NM_020791	TAOK1	9976	9997	0.846154	-19.6	1	0.0250045	603	0.567791	0.681176	-13.2236	13	21	10	3UTR	MIRT196455	1	1
hsa-miR-195-5p	NM_025142	TAOK1	9532	9553	0.846154	-19.6	1	0.0250045	603	0.567791	0.681176	-13.2236	13	21	10	3UTR	MIRT196455	1	1
hsa-miR-195-5p	NM_006910	RBBP6	6494	6531	0.923077	-18.4	1	0.0230505	647	4.56773	3.67137	-11.4183	9	11	9	3UTR	MIRT194907	1	1
hsa-miR-195-5p	NM_018703	RBBP6	6392	6429	0.923077	-18.4	1	0.0230505	647	4.56773	3.67137	-11.4183	9	11	9	3UTR	MIRT194907	1	1
hsa-miR-195-5p	NM_018375	SLC39A9	1452	1476	0.846154	-16.2	1	0.0020083	456	5.46322	4.91961	-6.24644	17	24	6	CDS	MIRT191628	1	1
hsa-miR-195-5p	NM_001252150	SLC39A9	137	154	0.846154	-15.1	1	0.00673512	485	0.284089	0.745736	-11.4552	15	17	8	5UTR	MIRT191628	1	1
hsa-miR-195-5p	NM_001252148	SLC39A9	1383	1407	0.846154	-16.2	1	0.0020083	456	5.46322	4.91961	-6.24644	17	24	6	CDS	MIRT191628	1	1
hsa-miR-195-5p	NM_001330185	SLC39A9	1254	1278	0.846154	-16.2	1	0.0020083	456	5.46322	4.91961	-6.24644	17	24	6	CDS	MIRT191628	1	1
hsa-miR-195-5p	NM_002572	PAFAH1B2	3833	3863	1	-22.5	1	0.00175793	647	2.03427	1.74892	-4.957	19	25	10	3UTR	MIRT179012	1	1
hsa-miR-195-5p	NM_002572	PAFAH1B2	1733	1757	0.923077	-18.5	1	0.00783562	618	1.07713	0.757372	-5.76291	17	24	8	3UTR	MIRT179012	1	1
hsa-miR-195-5p	NM_001324389	HMBOX1	2795	2806	0.846154	-16.3	1	5.04306e-06	0.5	0.905017	0.717518	-10.2546	10	11	10	3UTR	MIRT172819	1	1
hsa-miR-195-5p	NM_001135726	HMBOX1	2690	2701	0.846154	-16.3	1	5.04306e-06	0.5	0.905017	0.717518	-10.2546	10	11	10	3UTR	MIRT172819	1	1
hsa-miR-195-5p	NM_001324391	HMBOX1	2792	2803	0.846154	-16.3	1	5.04306e-06	0.5	0.905017	0.717518	-10.2546	10	11	10	3UTR	MIRT172819	1	1
hsa-miR-195-5p	NM_001330498	HMBOX1	2759	2770	0.846154	-16.3	1	5.04306e-06	0.5	0.905017	0.717518	-10.2546	10	11	10	3UTR	MIRT172819	1	1
hsa-miR-195-5p	NM_001324386	HMBOX1	2687	2698	0.846154	-16.3	1	5.04306e-06	0.5	0.905017	0.717518	-10.2546	10	11	10	3UTR	MIRT172819	1	1
hsa-miR-195-5p	NM_024567	HMBOX1	2724	2735	0.846154	-16.3	1	5.04306e-06	0.5	0.905016	0.878585	-10.2546	10	11	10	3UTR	MIRT172819	1	1
hsa-miR-195-5p	NM_001324382	HMBOX1	2550	2561	0.846154	-16.3	1	5.04306e-06	0.5	0.984311	0.80755	-10.2546	10	11	10	3UTR	MIRT172819	1	1
hsa-miR-195-5p	NM_145901	HMGA1	18	30	0.846154	-15.5	1	0.000220199	373	0.974958	1.58362	-15.4856	11	12	11	5UTR	MIRT168591	1	1
hsa-miR-195-5p	NM_001168394	CREBRF	2383	2405	0.846154	-15.6	1	0.0172307	765	0.094683	0.380397	-7.05204	12	15	6	3UTR	MIRT165896	1	1
hsa-miR-195-5p	NM_001168393	CREBRF	2379	2401	0.846154	-15.6	1	0.0172307	765	0.094683	0.380397	-7.05204	12	15	6	3UTR	MIRT165896	1	1
hsa-miR-195-5p	NM_001146319	GRAMD2B	11	36	0.846154	-17.4	1	0.000240858	569	0.396447	0.441781	-3.79332	18	25	12	5UTR	MIRT165180	1	1
hsa-miR-195-5p	NM_001177381	CPEB2	461	474	1	-15.8	1	0.00158525	324	1.52358	1.02089	-10.3988	11	13	8	CDS	MIRT164271	1	1
hsa-miR-195-5p	NM_001177384	CPEB2	461	474	1	-15.8	1	0.00158525	324	0	0	-10.3988	11	13	8	CDS	MIRT164271	1	1
hsa-miR-195-5p	NM_001177382	CPEB2	461	474	1	-15.8	1	0.00158525	324	1.52358	1.02089	-10.3988	11	13	8	CDS	MIRT164271	1	1
hsa-miR-195-5p	NM_182485	CPEB2	461	474	1	-15.8	1	0.00158525	324	0	0	-10.3988	11	13	8	CDS	MIRT164271	1	1
hsa-miR-195-5p	NM_001177383	CPEB2	461	474	1	-15.8	1	0.00158525	324	0	0	-10.3988	11	13	8	CDS	MIRT164271	1	1
hsa-miR-195-5p	NM_182646	CPEB2	461	474	1	-15.8	1	0.00158525	324	0	0	-10.3988	11	13	8	CDS	MIRT164271	1	1
hsa-miR-195-5p	NM_001177381	CPEB2	5940	5958	0.923077	-16	1	0.0006932	632	4.45979	3.90312	-6.78234	13	18	11	3UTR	MIRT164271	1	1
hsa-miR-195-5p	NM_001177384	CPEB2	5916	5934	0.923077	-16	1	0.0006932	632	0	0	-6.78234	13	18	11	3UTR	MIRT164271	1	1
hsa-miR-195-5p	NM_001177382	CPEB2	6021	6039	0.923077	-16	1	0.0006932	632	4.45979	3.90312	-6.78234	13	18	11	3UTR	MIRT164271	1	1
hsa-miR-195-5p	NM_182485	CPEB2	5997	6015	0.923077	-16	1	0.0006932	632	0	0	-6.78234	13	18	11	3UTR	MIRT164271	1	1
hsa-miR-195-5p	NM_001177383	CPEB2	5931	5949	0.923077	-16	1	0.0006932	632	0	0	-6.78234	13	18	11	3UTR	MIRT164271	1	1
hsa-miR-195-5p	NM_182646	CPEB2	5907	5925	0.923077	-16	1	0.0006932	632	0	0	-6.78234	13	18	11	3UTR	MIRT164271	1	1
hsa-miR-195-5p	NM_002618	PEX13	784	811	0.846154	-21.8	1	0.062838	603	5.44004	4.54066	-4.99396	20	27	9	CDS	MIRT159592	1	1
hsa-miR-195-5p	NM_033505	SELENOI	597	628	0.846154	-19.2	1	0.0136996	603	6.80376	5.2514	-5.48126	20	31	14	CDS	MIRT159005	1	1
hsa-miR-195-5p	NM_033505	SELENOI	8001	8017	0.846154	-17.4	1	0.00767825	603	1.6506	2.18629	-4.957	14	16	8	3UTR	MIRT159005	1	1
hsa-miR-195-5p	NM_033505	SELENOI	5516	5568	0.807692	-19.1	1	0.00176681	691	0.75488	0.424194	-3.93757	20	52	11	3UTR	MIRT159005	1	1
hsa-miR-195-5p	NM_003818	CDS2	2462	2483	1	-20.4	1	0.00387325	515	0.184622	0.437425	-8.07147	14	21	10	3UTR	MIRT154403	1	1
hsa-miR-195-5p	NM_003818	CDS2	8841	8856	0.846154	-19.2	1	0.000333726	353	0.0443311	-0.236241	-15.8116	14	15	14	3UTR	MIRT154403	1	1
hsa-miR-195-5p	NM_080616	NOL4L	2968	2978	1	-16.6	1	0.0156593	426	0.192013	0.874049	-14.4661	9	10	9	3UTR	MIRT152932	1	1
hsa-miR-195-5p	NM_004798	KIF3B	2138	2170	0.846154	-17.8	1	0.0379999	441	2.37267	3.84586	-8.57351	18	32	11	CDS	MIRT152753	1	1
hsa-miR-195-5p	NM_004798	KIF3B	5434	5454	0.846154	-17.8	1	0.00716959	471	3.91828	1.13777	-9.2861	16	20	7	3UTR	MIRT152753	1	1
hsa-miR-195-5p	NM_016271	RNF138	1953	1975	1	-18.7	0	0.035816	691	0.722141	0.728537	-16.8469	16	22	13	3UTR	MIRT148310	1	1
hsa-miR-195-5p	NM_198128	RNF138	1384	1406	0.923077	-18.7	0	0.035816	691	1.16065	0.489969	-16.8469	16	22	13	3UTR	MIRT148310	1	1
hsa-miR-195-5p	NM_198128	RNF138	581	602	0.923077	-15	1	0.0106296	618	3.42101	3.10697	-14.554	14	21	8	CDS	MIRT148310	1	1
hsa-miR-195-5p	NM_006742	PSKH1	2748	2759	0.846154	-18.6	1	0.0474311	412	0.587321	0.504386	-10.2546	10	11	10	3UTR	MIRT144030	1	1
hsa-miR-195-5p	NM_152594	SPRED1	1550	1595	0.846154	-19.2	1	0.00563867	529	6.50221	5.55161	-11.3983	16	19	10	CDS	MIRT140151	1	1
hsa-miR-195-5p	NM_020993	BCL7A	1184	1203	0.846154	-16.8	1	0.0399798	529	4.49269	3.01671	-7.73085	16	19	7	3UTR	MIRT133339	1	1
hsa-miR-195-5p	NM_001024808	BCL7A	1112	1137	0.846154	-21.2	1	0.0236042	529	0	0	-4.17062	20	25	12	3UTR	MIRT133339	1	1
hsa-miR-195-5p	NM_004788	UBE4A	5900	5919	0.846154	-19.1	1	0.000236091	529	1.09287	1.10069	-11.4183	14	19	6	3UTR	MIRT128805	1	1
hsa-miR-195-5p	NM_004788	UBE4A	10	26	0.846154	-17.8	1	0.000335082	0.4	0.952976	0.932398	-12.7428	13	16	8	5UTR	MIRT128805	1	1
hsa-miR-195-5p	NM_001204077	UBE4A	5879	5898	0.846154	-19.1	1	0.000236091	529	1.09287	1.10069	-11.4183	14	19	6	3UTR	MIRT128805	1	1
hsa-miR-195-5p	NM_001204077	UBE4A	10	26	0.846154	-17.8	1	0.000335082	0.4	0.952976	0.932398	-12.7428	13	16	8	5UTR	MIRT128805	1	1
hsa-miR-195-5p	NM_024111	CHAC1	1070	1094	0.923077	-15.8	1	0.01705	382	0.405645	0.946497	-14.4661	9	11	9	3UTR	MIRT114927	1	1
hsa-miR-195-5p	NM_001142776	CHAC1	935	959	0.923077	-15.8	1	0.01705	382	0.405645	0.946497	-14.4661	9	11	9	3UTR	MIRT114927	1	1
hsa-miR-195-5p	NM_001142546	LUZP1	4085	4107	1	-19.1	1	2.30833e-05	574	0.427897	0.599482	-8.07147	10	12	10	3UTR	MIRT112974	1	1
hsa-miR-195-5p	XM_011542091	LUZP1	4569	4591	0.923077	-19.1	1	2.30833e-05	574	0	0	-8.07147	10	12	10	3UTR	MIRT112974	1	1
hsa-miR-195-5p	NM_001142546	LUZP1	6560	6585	0.846154	-18.9	1	0.0087431	529	1.01195	0.667912	-6.77237	18	25	9	3UTR	MIRT112974	1	1
hsa-miR-195-5p	NM_181672	OGT	4275	4293	0.846154	-16.7	1	0.0336828	588	0	0	-6.67505	14	18	7	3UTR	MIRT110056	1	1
hsa-miR-195-5p	NM_181673	OGT	4245	4263	0.846154	-16.7	1	0.0336828	588	0	0	-6.67505	14	18	7	3UTR	MIRT110056	1	1
hsa-miR-195-5p	NM_001080485	ZNF275	3275	3296	0.846154	-21.4	1	0.00103636	485	0	0	-6.90779	16	21	6	3UTR	MIRT109244	1	1
hsa-miR-195-5p	NM_001080485	ZNF275	3923	3949	0.846154	-18.8	1	2.55055e-05	353	0	0	-11.4183	13	17	9	3UTR	MIRT109244	1	1
hsa-miR-195-5p	XM_017029223	SLC9A6	1094	1110	1	-16	1	0.00208697	544	0	0	-14.4661	9	11	9	CDS	MIRT108985	1	1
hsa-miR-195-5p	XM_017029224	SLC9A6	1223	1239	1	-16	1	0.00208697	544	0	0	-14.4661	9	11	9	CDS	MIRT108985	1	1
hsa-miR-195-5p	NM_001177651	SLC9A6	960	976	1	-16	1	0.00208697	544	0	0	-14.4661	9	11	9	CDS	MIRT108985	1	1
hsa-miR-195-5p	NM_001330652	SLC9A6	859	875	1	-16	1	0.00208697	544	0	0	-14.4661	9	11	9	CDS	MIRT108985	1	1
hsa-miR-195-5p	NM_001042537	SLC9A6	1082	1098	1	-16	1	0.00208697	544	0	0	-14.4661	9	11	9	CDS	MIRT108985	1	1
hsa-miR-195-5p	NM_006359	SLC9A6	986	1002	1	-16	1	0.00208697	544	0	0	-14.4661	9	11	9	CDS	MIRT108985	1	1
hsa-miR-195-5p	NM_021111	RECK	2199	2216	0.846154	-17.1	1	0.00117275	544	3.34217	3.40249	-21.1263	13	17	8	CDS	MIRT107688	1	1
hsa-miR-195-5p	NM_001099270	ZBTB34	6433	6459	1	-21.8	1	0.00419861	706	5.2638	5.84639	-5.03583	17	21	8	3UTR	MIRT107220	1	1
hsa-miR-195-5p	NM_001099270	ZBTB34	3424	3450	0.923077	-18.9	1	0.00386098	647	0.652715	0.907519	-4.52877	19	26	16	3UTR	MIRT107220	1	1
hsa-miR-195-5p	NM_024721	ZFHX4	12687	12707	0.923077	-16.9	1	0.00706568	662	4.36261	5.18887	-5.9255	15	20	7	3UTR	MIRT106297	1	1
hsa-miR-195-5p	NM_001142327	DMTF1	2732	2755	0.846154	-18.3	1	0.0133995	588	1.65057	0.802097	-10.3988	15	23	7	3UTR	MIRT104235	1	1
hsa-miR-195-5p	NM_001142326	DMTF1	2615	2638	0.846154	-18.3	1	0.0133995	588	1.65057	0.802097	-10.3988	15	23	7	3UTR	MIRT104235	1	1
hsa-miR-195-5p	NM_021145	DMTF1	2969	2992	0.846154	-18.3	1	0.0133995	588	1.65057	0.802097	-10.3988	15	23	7	3UTR	MIRT104235	1	1
hsa-miR-195-5p	NM_001037165	FOXK1	8732	8756	0.923077	-19.2	1	6.88986e-05	529	-0.877039	-0.348434	-8.05661	18	24	12	3UTR	MIRT103858	1	1
hsa-miR-195-5p	NM_002360	MAFK	3145	3189	1	-19.4	1	0.0097902	0.75	0.785652	1.0858	-4.76182	13	15	13	3UTR	MIRT103096	1	1
hsa-miR-195-5p	XM_006715773	MAFK	3198	3242	0.884615	-19.4	1	0.0097902	0.75	0	0	-4.76182	13	15	13	3UTR	MIRT103096	1	1
hsa-miR-195-5p	NM_012120	CD2AP	1775	1814	1	-18.4	1	0.0141121	603	2.8971	2.59013	-7.27064	18	39	8	CDS	MIRT100899	1	1
hsa-miR-195-5p	NM_012120	CD2AP	2571	2594	0.884615	-17.9	1	0.0169874	706	4.2258	2.65039	-6.51454	16	23	7	3UTR	MIRT100899	1	1
hsa-miR-195-5p	NM_005389	PCMT1	1614	1634	1	-16	1	0.0712171	676	2.93818	1.48413	-4.99396	15	20	8	3UTR	MIRT098830	1	1
hsa-miR-195-5p	NM_001252049	PCMT1	1567	1587	1	-16	1	0.0712171	676	2.93818	1.48413	-4.99396	15	20	8	3UTR	MIRT098830	1	1
hsa-miR-195-5p	NM_001252050	PCMT1	1509	1529	1	-16	1	0.0712171	676	2.93818	1.48413	-4.99396	15	20	8	3UTR	MIRT098830	1	1
hsa-miR-195-5p	NM_001252051	PCMT1	1509	1529	1	-16	1	0.0712171	676	2.93818	1.48413	-4.99396	15	20	8	3UTR	MIRT098830	1	1
hsa-miR-195-5p	NM_001360452	PCMT1	1568	1588	1	-16	1	0.0712171	676	2.93818	1.48413	-4.99396	15	20	8	3UTR	MIRT098830	1	1
hsa-miR-195-5p	NM_001360456	PCMT1	1521	1541	1	-16	1	0.0712171	676	2.93818	1.48413	-4.99396	15	20	8	3UTR	MIRT098830	1	1
hsa-miR-195-5p	NM_005859	PURA	3309	3328	0.923077	-19.3	1	0.000185325	662	3.8989	3.36953	-7.05204	12	14	12	3UTR	MIRT095434	1	1
hsa-miR-195-5p	NM_005859	PURA	2275	2321	0.846154	-19.9	1	0.000125077	618	2.75279	3.60744	-10.4745	16	21	6	3UTR	MIRT095434	1	1
hsa-miR-195-5p	NM_001282764	CDV3	1391	1406	1	-17.2	1	0.0017416	544	2.21453	0.795307	-7.00542	12	15	9	3UTR	MIRT090450	1	1
hsa-miR-195-5p	NM_001134422	CDV3	1917	1933	0.923077	-18.3	1	0.000587727	588	1.30781	2.18194	-14.1825	14	16	7	3UTR	MIRT090450	1	1
hsa-miR-195-5p	NM_017548	CDV3	1180	1196	0.923077	-18.3	1	0.000587727	588	1.30781	2.18194	-14.1825	14	16	7	CDS	MIRT090450	1	1
hsa-miR-195-5p	NM_001282765	CDV3	2569	2591	0.846154	-18.1	1	0.0017416	544	2.21453	0.795307	-6.03692	17	22	9	3UTR	MIRT090450	1	1
hsa-miR-195-5p	NM_001134423	CDV3	2411	2433	0.846154	-18.1	1	0.0017416	544	2.21453	0.795307	-6.03692	17	22	9	3UTR	MIRT090450	1	1
hsa-miR-195-5p	NM_001282763	CDV3	1636	1658	0.846154	-18.1	1	0.0017416	544	2.21453	0.795307	-6.03692	17	22	9	3UTR	MIRT090450	1	1
hsa-miR-195-5p	NM_001005386	ACTR2	1634	1657	0.846154	-20.4	1	0.000301049	603	1.68332	1.79381	-5.61866	17	23	6	3UTR	MIRT089211	1	1
hsa-miR-195-5p	NM_005722	ACTR2	1619	1642	0.846154	-20.4	1	0.000301049	603	1.68332	1.79381	-5.61866	17	23	6	3UTR	MIRT089211	1	1
hsa-miR-195-5p	NM_001206998	ZNRF3	2630	2647	0.923077	-19.3	1	9.19009e-07	294	1.08763	3.86062	-8.07147	10	12	10	CDS	MIRT087426	1	1
hsa-miR-195-5p	NM_032173	ZNRF3	2423	2440	0.923077	-19.3	1	9.19009e-07	294	0.267184	0.477623	-8.07147	10	12	10	CDS	MIRT087426	1	1
hsa-miR-195-5p	NM_058241	CCNT2	2326	2357	1	-20.7	1	0.0776188	647	1.72402	3.57656	-6.6181	18	23	9	3UTR	MIRT085217	1	1
hsa-miR-195-5p	NM_001241	CCNT2	2225	2256	1	-20.7	1	0.0776188	647	1.72402	3.57656	-6.6181	18	23	9	3UTR	MIRT085217	1	1
hsa-miR-195-5p	NM_003826	NAPG	919	929	0.923077	-17.5	1	1.00455e-05	485	4.9918	2.7884	-11.4183	9	10	9	CDS	MIRT079658	1	1
hsa-miR-195-5p	NM_014117	C16orf72	3555	3568	0.846154	-16.1	1	0.00113226	574	0.351966	0.530138	-10.3988	11	13	7	3UTR	MIRT075896	1	1
hsa-miR-195-5p	NM_005744	ARIH1	3872	3902	0.923077	-18.1	1	0.0127207	632	2.20393	1.15237	-3.79332	19	30	7	3UTR	MIRT072825	1	1
hsa-miR-195-5p	NM_005744	ARIH1	3516	3531	0.846154	-17.2	1	2.13108e-05	647	0.857876	2.0393	-9.09597	14	15	14	3UTR	MIRT072825	1	1
hsa-miR-195-5p	NM_001759	CCND2	2936	2947	0.923077	-17.1	1	0.00210406	735	6.54129	4.83765	-13.2236	10	11	10	3UTR	MIRT064688	1	1
hsa-miR-195-5p	NM_018638	ETNK1	6198	6209	1	-17	1	0.000114616	618	0.598952	0.235602	-13.2236	10	11	10	3UTR	MIRT063399	1	1
hsa-miR-195-5p	NM_006763	BTG2	481	501	0.846154	-16.9	1	0.000233329	368	2.54008	3.43969	-14.4661	13	15	13	CDS	MIRT061531	1	1
hsa-miR-195-5p	XM_017016491	PLEKHA1	1982	1995	1	-17.2	1	0.00604104	676	0	0	-8.953	11	13	6	3UTR	MIRT055817	1	1
hsa-miR-195-5p	XM_017016488	PLEKHA1	1878	1891	1	-17.2	1	0.00604104	676	0	0	-8.953	11	13	6	3UTR	MIRT055817	1	1
hsa-miR-195-5p	XM_024448113	PLEKHA1	3499	3512	1	-17.2	1	0.00604104	676	0	0	-8.953	11	13	6	3UTR	MIRT055817	1	1
hsa-miR-195-5p	NM_001001974	PLEKHA1	1934	1947	0.923077	-17.2	1	0.00604104	676	0.386921	0.354445	-8.953	11	13	6	3UTR	MIRT055817	1	1
hsa-miR-195-5p	NM_021622	PLEKHA1	1775	1788	0.923077	-17.2	1	0.00604104	676	1.19881	0.613671	-8.953	11	13	6	3UTR	MIRT055817	1	1
hsa-miR-195-5p	NM_007373	SHOC2	3212	3234	0.846154	-16.1	1	0.000760593	574	3.98857	3.24472	-11.4183	9	11	9	3UTR	MIRT055424	1	1
hsa-miR-195-5p	NM_001269039	SHOC2	3074	3096	0.846154	-16.1	1	0.000760593	574	3.98857	3.24472	-11.4183	9	11	9	3UTR	MIRT055424	1	1
hsa-miR-195-5p	NM_014924	ATG14	933	954	0.923077	-17.3	1	0.000818252	471	1.07883	0.0341747	-9.31398	12	21	7	CDS	MIRT054904	1	1
hsa-miR-195-5p	NM_004625	WNT7A	1288	1304	0.846154	-16.2	1	4.30915e-05	441	-0.824567	-0.208967	-10.3988	11	14	8	CDS	MIRT054418	1	1
hsa-miR-195-5p	NM_004104	FASN	4519	4539	0.923077	-20.3	1	0.000361201	294	3.74145	1.78506	-9.73257	13	20	9	CDS	MIRT053228	1	1
hsa-miR-195-5p	NM_030621	DICER1	5126	5163	0.923077	-22	1	2.11951e-07	0.5	0.428669	2.64741	-9.43035	17	21	11	CDS	MIRT053194	1	1
hsa-miR-195-5p	NM_030621	DICER1	7219	7237	0.923077	-19.6	1	0.0100841	603	6.24865	5.8616	-10.3988	15	18	11	3UTR	MIRT053194	1	1
hsa-miR-195-5p	NM_030621	DICER1	8547	8561	0.923077	-19.8	1	0.000972548	662	5.81838	5.74792	-5.76291	13	14	13	3UTR	MIRT053194	1	1
hsa-miR-195-5p	NM_177438	DICER1	7165	7183	0.923077	-19.6	1	0.0100841	603	6.11087	6.28073	-10.3988	15	18	11	3UTR	MIRT053194	1	1
hsa-miR-195-5p	NM_177438	DICER1	8493	8507	0.923077	-19.8	1	0.000972548	662	5.91245	5.59196	-5.76291	13	14	13	3UTR	MIRT053194	1	1
hsa-miR-195-5p	NM_001271282	DICER1	7160	7178	0.923077	-19.6	1	0.0100841	603	6.05964	6.32723	-10.3988	15	18	11	3UTR	MIRT053194	1	1
hsa-miR-195-5p	NM_001271282	DICER1	8488	8502	0.923077	-19.8	1	0.000972548	662	5.58727	5.61518	-5.76291	13	14	13	3UTR	MIRT053194	1	1
hsa-miR-195-5p	NM_001195573	DICER1	6809	6827	0.923077	-19.6	1	0.0100841	603	5.37304	5.73268	-10.3988	15	18	11	3UTR	MIRT053194	1	1
hsa-miR-195-5p	NM_001195573	DICER1	8137	8151	0.923077	-19.8	1	0.000972548	662	5.20936	4.36966	-5.76291	13	14	13	3UTR	MIRT053194	1	1
hsa-miR-195-5p	NM_001271282	DICER1	5084	5104	0.846154	-21.8	1	2.11951e-07	0.5	4.26628	3.45047	-9.43035	17	20	11	CDS	MIRT053194	1	1
hsa-miR-195-5p	NM_001317123	AGO1	1932	1951	0.846154	-20	1	0.000275745	412	6.29258	5.99709	-12.4624	17	19	14	CDS	MIRT044872	1	1
hsa-miR-195-5p	NM_012199	AGO1	2088	2107	0.846154	-20	1	0.000275745	412	5.41585	5.79331	-12.4624	17	19	14	CDS	MIRT044872	1	1
hsa-miR-195-5p	NM_001317123	AGO1	2205	2221	0.807692	-19.7	1	0.00244238	485	5.27979	5.88838	-7.48304	14	16	11	CDS	MIRT044872	1	1
hsa-miR-195-5p	NM_012199	AGO1	2361	2377	0.807692	-19.7	1	0.00244238	485	4.26967	5.66945	-7.48304	14	16	11	CDS	MIRT044872	1	1
hsa-miR-195-5p	NM_173491	11	5642	5652	0.846154	-15.6	1	0.000792813	0.5	0.61619	0.639934	-11.4183	9	10	9	3UTR	MIRT044861	1	1
hsa-miR-195-5p	NM_001238	CCNE1	1542	1561	0.846154	-16.7	1	0.00124851	632	0.822417	0.934486	-10.977	14	19	12	3UTR	MIRT007237	1	1
hsa-miR-195-5p	NM_001238	CCNE1	1899	1909	0.846154	-16.4	1	0.0932076	721	3.5166	1.95976	-14.4661	9	10	9	3UTR	MIRT007237	1	1
hsa-miR-195-5p	NM_001322259	CCNE1	1407	1426	0.846154	-16.7	1	0.00124851	632	0.822417	0.934486	-10.977	14	19	12	3UTR	MIRT007237	1	1
hsa-miR-195-5p	NM_001322259	CCNE1	1764	1774	0.846154	-16.4	1	0.0932076	721	3.5166	1.95976	-14.4661	9	10	9	3UTR	MIRT007237	1	1
hsa-miR-195-5p	NM_001322262	CCNE1	1495	1514	0.846154	-16.7	1	0.00124851	632	0.822417	0.934486	-10.977	14	19	12	3UTR	MIRT007237	1	1
hsa-miR-195-5p	NM_001322262	CCNE1	1852	1862	0.846154	-16.4	1	0.0932076	721	3.5166	1.95976	-14.4661	9	10	9	3UTR	MIRT007237	1	1
hsa-miR-195-5p	NM_152787	TAB3	6280	6298	1	-17.2	1	0.000706391	676	0	0	-8.07147	10	12	10	3UTR	MIRT007170	1	1
hsa-miR-195-5p	XM_005274483	TAB3	6193	6211	1	-17.2	1	0.000706391	676	0	0	-8.07147	10	12	10	3UTR	MIRT007170	1	1
hsa-miR-195-5p	XM_017029400	TAB3	4164	4175	1	-17.2	1	0.000195828	544	0	0	-8.07147	10	11	10	3UTR	MIRT007170	1	1
hsa-miR-195-5p	NM_152787	TAB3	6624	6656	0.961538	-18.3	1	0.00465608	706	0	0	-4.17062	15	18	10	3UTR	MIRT007170	1	1
hsa-miR-195-5p	NM_001136126	CCND3	433	444	0.923077	-14.9	1	4.77172e-06	456	0.815461	0.818252	-12.7125	10	11	10	5UTR	MIRT006246	1	1
hsa-miR-195-5p	NM_000633	BCL2	3738	3750	1	-20	1	0.0239187	632	0.95915	0.906435	-10.3988	11	12	11	3UTR	MIRT005362	1	1
hsa-miR-195-5p	NM_001287044	VEGFA	897	911	0.923077	-16.2	1	0.177118	603	1.3853	3.56352	-5.96246	13	14	13	3UTR	MIRT004273	1	1
hsa-miR-195-5p	NM_001025366	VEGFA	1996	2021	0.846154	-20.2	1	0.177118	603	5.0261	3.17858	-4.99396	19	25	8	3UTR	MIRT004273	1	1
hsa-miR-195-5p	NM_001171623	VEGFA	1996	2021	0.846154	-20.2	1	0.177118	603	4.74444	3.29437	-4.99396	19	25	8	3UTR	MIRT004273	1	1
hsa-miR-195-5p	NM_003376	VEGFA	1945	1970	0.846154	-20.2	1	0.177118	603	5.0261	3.17858	-4.99396	19	25	8	3UTR	MIRT004273	1	1
hsa-miR-195-5p	NM_001171624	VEGFA	1945	1970	0.846154	-20.2	1	0.177118	603	4.74444	3.29437	-4.99396	19	25	8	3UTR	MIRT004273	1	1
hsa-miR-195-5p	NM_001204385	VEGFA	1813	1838	0.846154	-20.2	1	0.177118	603	5.0261	3.17858	-4.99396	19	25	8	3UTR	MIRT004273	1	1
hsa-miR-195-5p	NM_001025367	VEGFA	1927	1952	0.846154	-20.2	1	0.177118	603	5.0261	3.17858	-4.99396	19	25	8	3UTR	MIRT004273	1	1
hsa-miR-195-5p	NM_001171625	VEGFA	1927	1952	0.846154	-20.2	1	0.177118	603	4.74444	3.29437	-4.99396	19	25	8	3UTR	MIRT004273	1	1
hsa-miR-195-5p	NM_001025368	VEGFA	1873	1898	0.846154	-20.2	1	0.177118	603	5.0261	3.17858	-4.99396	19	25	8	3UTR	MIRT004273	1	1
hsa-miR-195-5p	NM_001171626	VEGFA	1873	1898	0.846154	-20.2	1	0.177118	603	4.74444	3.29437	-4.99396	19	25	8	3UTR	MIRT004273	1	1
hsa-miR-195-5p	NM_001033756	VEGFA	1807	1832	0.846154	-20.2	1	0.177118	603	5.0261	3.17858	-4.99396	19	25	8	3UTR	MIRT004273	1	1
hsa-miR-195-5p	NM_001171629	VEGFA	1807	1832	0.846154	-20.2	1	0.177118	603	4.74444	3.29437	-4.99396	19	25	8	3UTR	MIRT004273	1	1
hsa-miR-195-5p	NM_001025369	VEGFA	1838	1863	0.846154	-20.2	1	0.177118	603	5.0261	3.17858	-4.99396	19	25	8	3UTR	MIRT004273	1	1
hsa-miR-195-5p	NM_001171627	VEGFA	1838	1863	0.846154	-20.2	1	0.177118	603	4.74444	3.29437	-4.99396	19	25	8	3UTR	MIRT004273	1	1
hsa-miR-195-5p	NM_001025370	VEGFA	1741	1766	0.846154	-20.2	1	0.177118	603	5.0261	3.17858	-4.99396	19	25	8	3UTR	MIRT004273	1	1
hsa-miR-195-5p	NM_001171628	VEGFA	1741	1766	0.846154	-20.2	1	0.177118	603	4.74444	3.29437	-4.99396	19	25	8	3UTR	MIRT004273	1	1
hsa-miR-195-5p	NM_001171622	VEGFA	1711	1736	0.846154	-20.2	1	0.177118	603	5.0261	3.17858	-4.99396	19	25	8	3UTR	MIRT004273	1	1
hsa-miR-195-5p	NM_001171630	VEGFA	1711	1736	0.846154	-20.2	1	0.177118	603	4.74444	3.29437	-4.99396	19	25	8	3UTR	MIRT004273	1	1
hsa-miR-195-5p	NM_053056	CCND1	224	234	0.923077	-17.9	1	6.71843e-06	353	3.92564	3.89261	-11.4183	9	10	9	CDS	MIRT000225	1	1
hsa-miR-195-5p	NM_001259	CDK6	1694	1713	0.923077	-17	1	0.0127143	574	0.546732	0.235029	-11.4183	14	19	9	3UTR	MIRT000224	1	1
hsa-miR-195-5p	NM_003390	WEE1	1769	1788	0.884615	-21	1	0.000204852	0.5	4.3692	4.89796	-12.2551	15	19	10	CDS	MIRT000222	1	1
hsa-miR-195-5p	NM_001143976	WEE1	1629	1648	0.884615	-21	1	0.000204852	0.5	3.9282	4.5407	-12.2551	15	19	10	CDS	MIRT000222	1	1
hsa-miR-195-5p	NM_003390	WEE1	2444	2466	0.846154	-18.8	1	9.75863e-05	559	2.78919	1.43793	-11.254	15	22	9	3UTR	MIRT000222	1	1
hsa-miR-195-5p	NM_001143976	WEE1	2304	2326	0.846154	-18.8	1	9.75863e-05	559	3.59811	1.5896	-11.254	15	22	9	3UTR	MIRT000222	1	1
hsa-miR-195-5p	NM_001127496	SPRY4	2036	2057	1	-20.4	1	0.00107778	603	0.128995	1.17204	-9.41661	16	21	7	3UTR		1	1
hsa-miR-195-5p	NM_001127496	SPRY4	4410	4432	1	-18.5	1	0.00120576	397	5.54922	3.58392	-6.78234	11	13	11	3UTR		1	1
hsa-miR-195-5p	NM_030964	SPRY4	2087	2108	1	-20.4	1	0.00107778	603	-0.0270368	0.55864	-9.41661	16	21	7	3UTR		1	1
hsa-miR-195-5p	NM_030964	SPRY4	4461	4483	1	-18.5	1	0.00120576	397	1.26302	3.34548	-6.78234	11	13	11	3UTR		1	1
hsa-miR-195-5p	NM_000870	HTR4	2751	2788	1	-22.4	1	6.5626e-05	485	3.19223	3.28878	-11.4183	13	21	9	3UTR		1	1
hsa-miR-195-5p	NM_001040173	HTR4	2405	2442	1	-22.4	1	6.5626e-05	485	3.13413	5.32	-11.4183	13	21	9	3UTR		1	1
hsa-miR-195-5p	XM_011534646	CCNJL	1917	1937	1	-20.2	1	0.0088552	559	0	0	-5.22671	17	20	10	3UTR		1	1
hsa-miR-195-5p	NM_001308173	CCNJL	2034	2054	1	-20.2	1	0.0088552	559	-0.0245756	-0.0429399	-5.22671	17	20	10	3UTR		1	1
hsa-miR-195-5p	NM_024565	CCNJL	2178	2198	1	-20.2	1	0.0088552	559	0.0405148	-0.132846	-5.22671	17	20	10	3UTR		1	1
hsa-miR-195-5p	NM_001286235	SLC2A14	2172	2188	1	-16.9	1	0.00575706	529	2.7176	2.96423	-5.76291	13	16	8	3UTR		1	1
hsa-miR-195-5p	NM_001207024	M6PR	1292	1335	1	-21.1	1	0.000149208	588	0.76957	0.594017	-4.84971	18	20	18	3UTR		1	1
hsa-miR-195-5p	NM_016312	WBP11	525	545	1	-23.4	1	0.00253367	544	-0.272461	0.0211825	-7.2559	17	20	11	CDS		1	1
hsa-miR-195-5p	NM_001271	CHD2	8871	8899	1	-18.2	1	1.9536e-05	485	-0.329792	0.0021159	-11.4183	9	11	9	3UTR		1	1
hsa-miR-195-5p	NM_020211	RGMA	2750	2762	1	-19.7	1	6.29907e-06	382	0.241889	-0.00854286	-10.3988	11	12	11	3UTR		1	1
hsa-miR-195-5p	NM_001166287	RGMA	2697	2709	1	-19.7	1	6.29907e-06	382	3.59402	3.69041	-10.3988	11	12	11	3UTR		1	1
hsa-miR-195-5p	NM_001166283	RGMA	2723	2735	1	-19.7	1	6.29907e-06	382	2.06154	3.2857	-10.3988	11	12	11	3UTR		1	1
hsa-miR-195-5p	NM_001166286	RGMA	2583	2595	1	-19.7	1	6.29907e-06	382	-0.369892	-0.00995647	-10.3988	11	12	11	3UTR		1	1
hsa-miR-195-5p	NM_000875	IGF1R	5862	5880	1	-20.6	1	0.000931703	397	0.00870074	0.121472	-10.2546	13	18	10	3UTR		1	1
hsa-miR-195-5p	NM_000875	IGF1R	10030	10052	1	-20.2	1	0.0759953	544	0.730796	1.28923	-4.957	19	22	10	3UTR		1	1
hsa-miR-195-5p	NM_001291858	IGF1R	5859	5877	1	-20.6	1	0.000931703	397	0.00870074	0.121472	-10.2546	13	18	10	3UTR		1	1
hsa-miR-195-5p	NM_001291858	IGF1R	10027	10049	1	-20.2	1	0.0759953	544	0.730796	1.28923	-4.957	19	22	10	3UTR		1	1
hsa-miR-195-5p	NM_198243	ASB7	3921	3944	1	-16.4	1	0.000141294	691	1.95697	2.31967	-5.76291	13	18	7	3UTR		1	1
hsa-miR-195-5p	NM_020814	MARCH4	2514	2538	1	-19.7	1	0.000135908	471	3.60151	3.80802	-10.3396	18	24	12	CDS		1	1
hsa-miR-195-5p	NM_012219	MRAS	2298	2318	1	-18.8	1	6.91174e-05	515	-0.5229	-0.119612	-10.2546	10	12	10	3UTR		1	1
hsa-miR-195-5p	NM_001252091	MRAS	2087	2107	1	-18.8	1	6.91174e-05	515	-0.5229	-0.119612	-10.2546	10	12	10	3UTR		1	1
hsa-miR-195-5p	NM_001085049	MRAS	1722	1742	1	-18.8	1	6.91174e-05	515	0.2009	0.0517125	-10.2546	10	12	10	3UTR		1	1
hsa-miR-195-5p	NM_001252093	MRAS	1511	1531	1	-18.8	1	6.91174e-05	515	-0.5229	-0.119612	-10.2546	10	12	10	3UTR		1	1
hsa-miR-195-5p	NM_001252092	MRAS	1592	1612	1	-18.8	1	6.91174e-05	515	-0.5229	-0.119612	-10.2546	10	12	10	3UTR		1	1
hsa-miR-195-5p	NM_001252090	MRAS	1872	1892	1	-18.8	1	6.91174e-05	515	-0.1302	-0.0637875	-10.2546	10	12	10	3UTR		1	1
hsa-miR-195-5p	NM_001177304	PLSCR4	2315	2338	1	-17.5	1	0.00286128	647	1.93029	1.87734	-5.61866	12	15	7	3UTR		1	1
hsa-miR-195-5p	NM_001128306	PLSCR4	2343	2366	1	-17.5	1	0.00286128	647	1.05161	2.02132	-5.61866	12	15	7	3UTR		1	1
hsa-miR-195-5p	NM_020353	PLSCR4	2613	2636	1	-17.5	1	0.00286128	647	2.11594	1.92801	-5.61866	12	15	7	3UTR		1	1
hsa-miR-195-5p	NM_001128304	PLSCR4	2739	2762	1	-17.5	1	0.00286128	647	1.53215	1.68044	-5.61866	12	15	7	3UTR		1	1
hsa-miR-195-5p	NM_001128305	PLSCR4	2701	2724	1	-17.5	1	0.00286128	647	3.11423	2.0222	-5.61866	12	15	7	3UTR		1	1
hsa-miR-195-5p	NM_001145047	GPN1	967	977	1	-18	1	0.0211439	485	1.27901	2.61216	-11.4183	9	10	9	CDS		1	1
hsa-miR-195-5p	NM_001145048	GPN1	899	909	1	-18	1	0.0211439	485	1.27901	2.61216	-11.4183	9	10	9	CDS		1	1
hsa-miR-195-5p	NM_001145049	GPN1	792	802	1	-18	1	0.0211439	485	1.27901	2.61216	-11.4183	9	10	9	CDS		1	1
hsa-miR-195-5p	NM_007266	GPN1	1006	1016	1	-18	1	0.0211439	485	4.35616	3.30903	-11.4183	9	10	9	CDS		1	1
hsa-miR-195-5p	NM_014734	SUSD6	2386	2410	1	-22.4	1	0.000809052	397	1.00187	0.918154	-10.3988	14	24	11	3UTR		1	1
hsa-miR-195-5p	NM_014734	SUSD6	3771	3792	1	-20.2	1	0.000626078	544	0.172904	0.0822435	-13.2236	14	16	14	3UTR		1	1
hsa-miR-195-5p	NM_014734	SUSD6	4252	4278	1	-19.9	1	0.0449835	588	0.578167	0.81781	-4.957	19	26	8	3UTR		1	1
hsa-miR-195-5p	NM_021161	KCNK10	7414	7426	1	-20	1	0.000948832	721	1.24828	0.13745	-10.3988	11	12	11	3UTR		1	1
hsa-miR-195-5p	NM_138317	KCNK10	7423	7435	1	-20	1	0.000948832	721	0.303842	0.557582	-10.3988	11	12	11	3UTR		1	1
hsa-miR-195-5p	NM_138318	KCNK10	7094	7106	1	-20	1	0.000948832	721	-0.529964	-0.0471583	-10.3988	11	12	11	3UTR		1	1
hsa-miR-195-5p	NM_004239	TRIP11	7088	7098	1	-15.1	1	0.0176301	485	1.59609	2.79832	-11.4183	9	10	9	3UTR		1	1
hsa-miR-195-5p	NM_018304	PRR11	916	927	1	-16.2	1	0.00202842	456	2.66746	2.10563	-10.2546	10	11	10	CDS		1	1
hsa-miR-195-5p	NM_003620	PPM1D	2874	2884	1	-16.6	1	0.00803038	721	1.4317	1.95614	-14.4661	9	10	9	3UTR		1	1
hsa-miR-195-5p	NM_001330447	HELZ	2281	2302	1	-17.3	1	0.0589395	632	-0.193335	-0.145375	-14.4661	12	21	9	CDS		1	1
hsa-miR-195-5p	NM_014877	HELZ	2277	2298	1	-17.3	1	0.0613638	647	-0.176544	-0.184099	-14.4661	12	21	9	CDS		1	1
hsa-miR-195-5p	NM_206594	ESRRG	3537	3559	1	-17.5	1	0.00718049	691	2.69615	1.12744	-4.957	18	22	10	3UTR		1	1
hsa-miR-195-5p	NM_001243514	ESRRG	3613	3635	1	-17.5	1	0.00718049	691	1.96379	2.15177	-4.957	18	22	10	3UTR		1	1
hsa-miR-195-5p	NM_018212	ENAH	10852	10892	1	-19.9	1	0.00456246	574	1.4243	0.926774	-10.3988	11	13	11	3UTR		1	1
hsa-miR-195-5p	XM_024448315	ENAH	11553	11593	1	-19.9	1	0.00456246	574	0	0	-10.3988	11	13	11	3UTR		1	1
hsa-miR-195-5p	NM_001171689	AMMECR1	656	666	1	-15.7	1	1.38911e-05	471	0	0	-13.0794	9	10	9	CDS		1	1
hsa-miR-195-5p	NM_001025580	AMMECR1	469	479	1	-15.7	1	1.38911e-05	471	0	0	-13.0794	9	10	9	CDS		1	1
hsa-miR-195-5p	NM_015365	AMMECR1	469	479	1	-15.7	1	1.38911e-05	471	0	0	-13.0794	9	10	9	CDS		1	1
hsa-miR-195-5p	NM_001142447	ATP1B4	1404	1422	1	-18.4	1	0.000220588	574	0	0	-6.8193	15	18	12	3UTR		1	1
hsa-miR-195-5p	NM_012069	ATP1B4	1392	1410	1	-18.4	1	0.000220588	574	0	0	-6.8193	15	18	12	3UTR		1	1
hsa-miR-195-5p	NM_145804	ABTB2	2138	2158	1	-18.2	1	0.000863676	412	3.74368	3.66864	-11.4183	9	11	9	CDS		1	1
hsa-miR-195-5p	NM_001242832	ARFGAP2	2249	2262	1	-15.8	1	7.30475e-05	353	1.38104	2.15133	-10.3988	11	13	8	3UTR		1	1
hsa-miR-195-5p	NM_001080779	MYO1C	343	383	1	-20.1	1	0.0189724	353	0.383365	0.898644	-5.41313	16	21	14	CDS		1	1
hsa-miR-195-5p	NM_001114118	NCBP3	2752	2766	1	-17.7	1	0.0722998	618	0.113707	-0.102391	-5.76291	13	14	13	3UTR		1	1
hsa-miR-195-5p	XM_011517483	EYA1	1736	1771	1	-21.7	1	0.000131898	647	0	0	-7.05204	12	14	12	5UTR		1	1
hsa-miR-195-5p	NM_015074	KIF1B	5958	5971	1	-21.3	1	0.00293419	485	1.24985	0.567083	-7.05204	12	13	12	3UTR		1	1
hsa-miR-195-5p	NM_183416	KIF1B	4605	4633	1	-20.2	1	0.000828315	574	-0.137481	0.37837	-7.9845	16	23	6	3UTR		1	1
hsa-miR-195-5p	NM_015291	DNAJC16	2937	2949	1	-19.6	1	1.53815e-05	382	0.510272	0.402343	-10.3988	11	12	11	3UTR		1	1
hsa-miR-195-5p	NM_001287811	DNAJC16	2752	2764	1	-19.6	1	1.53815e-05	382	0.603448	-0.00763244	-10.3988	11	12	11	3UTR		1	1
hsa-miR-195-5p	NM_020225	STOX2	4312	4348	1	-20.2	1	6.12499e-06	632	3.92763	2.72981	-10.3988	11	13	11	3UTR		1	1
hsa-miR-195-5p	NM_003711	PLPP1	1410	1425	1	-18.7	1	0.00901018	529	0.0990157	0.145497	-5.76291	13	15	8	3UTR		1	1
hsa-miR-195-5p	NM_002829	PTPN3	2133	2154	1	-20.3	1	0.0512422	588	-0.306389	-0.232113	-12.4177	15	21	8	CDS		1	1
hsa-miR-195-5p	NM_002829	PTPN3	6014	6026	1	-17.5	1	0.00828451	529	4.12941	3.38178	-10.3988	11	12	11	3UTR		1	1
hsa-miR-195-5p	NM_001145370	PTPN3	7928	7940	1	-17.5	1	0.00828451	529	1.05427	0.165076	-10.3988	11	12	11	3UTR		1	1
hsa-miR-195-5p	NM_001145369	PTPN3	8063	8075	1	-17.5	1	0.00828451	529	1.05427	0.165076	-10.3988	11	12	11	3UTR		1	1
hsa-miR-195-5p	NM_002077	GOLGA1	3582	3594	1	-20.4	1	0.0102534	412	1.85123	2.09716	-6.78234	11	12	11	3UTR		1	1
hsa-miR-195-5p	NM_002077	GOLGA1	182	200	1	-19.2	1	0.0185507	574	0.511303	1.0421	-11.4183	14	18	9	5UTR		1	1
hsa-miR-195-5p	NM_003165	STXBP1	3329	3342	1	-18.6	1	3.13716e-05	559	-0.0138167	1.75255	-7.05204	12	13	12	3UTR		1	1
hsa-miR-195-5p	NM_001032221	STXBP1	3203	3216	1	-18.6	1	3.13716e-05	559	-0.0138167	1.75255	-7.05204	12	13	12	3UTR		1	1
hsa-miR-195-5p	NM_001297753	MAMSTR	1564	1574	1	-16.3	1	0.0290024	456	0.250237	-0.0539138	-14.4661	9	10	9	3UTR		1	1
hsa-miR-195-5p	NM_001130915	MAMSTR	1451	1461	1	-16.3	1	0.0290024	456	0.854284	0.732052	-14.4661	9	10	9	3UTR		1	1
hsa-miR-195-5p	NM_182574	MAMSTR	1695	1705	1	-16.3	1	0.0290024	456	1.27866	1.08677	-14.4661	9	10	9	3UTR		1	1
hsa-miR-195-5p	NM_014818	TRIM66	2800	2811	1	-19.1	1	0.000294808	456	0.232567	-0.0201841	-8.07147	10	11	10	CDS		1	1
hsa-miR-195-5p	XM_006718397	TRIM66	3738	3749	1	-19.1	1	0.000294808	456	0	0	-8.07147	10	11	10	CDS		1	1
hsa-miR-195-5p	XM_011520518	TRIM66	3139	3150	1	-19.1	1	0.000294808	456	0	0	-8.07147	10	11	10	CDS		1	1
hsa-miR-195-5p	NM_006080	SEMA3A	3365	3400	1	-19.1	1	0.000931086	735	0.806535	0.340556	-12.1109	15	18	9	3UTR		1	1
hsa-miR-195-5p	NM_152754	SEMA3D	4707	4725	1	-20.1	1	0.0278392	721	2.1626	3.83165	-9.45376	17	18	17	3UTR		1	1
hsa-miR-195-5p	NM_019004	ANKIB1	5721	5768	1	-25.4	1	0.00346619	603	0.589932	1.19835	-3.79332	17	21	15	3UTR		1	1
hsa-miR-195-5p	NM_001142386	PDK3	1802	1819	1	-17.6	1	0.00314206	0.5	0	0	-10.9014	14	17	10	3UTR		1	1
hsa-miR-195-5p	NM_001143821	PLEKHA5	4676	4688	1	-17.7	1	0.016605	632	-0.588614	-0.0907263	-10.3988	11	12	11	3UTR		1	1
hsa-miR-195-5p	NM_152989	SOX5	3014	3034	1	-21.5	1	0.00825293	574	0.586913	0.16573	-9.40695	17	20	7	3UTR		1	1
hsa-miR-195-5p	NM_001261415	SOX5	2664	2684	1	-21.5	1	0.00825293	574	3.92743	2.68242	-9.40695	17	20	7	3UTR		1	1
hsa-miR-195-5p	NM_001319238	ZC3H11A	5194	5215	1	-18.2	1	0.0195488	647	1.52074	1.60632	-6.19951	18	21	16	3UTR		1	1
hsa-miR-195-5p	NM_001319239	ZC3H11A	5089	5110	1	-18.2	1	0.0195488	647	1.52074	1.60632	-6.19951	18	21	16	3UTR		1	1
hsa-miR-195-5p	NM_014827	ZC3H11A	4765	4786	1	-18.2	1	0.0195488	647	1.52074	1.60632	-6.19951	18	21	16	3UTR		1	1
hsa-miR-195-5p	NM_198973	MKNK1	2067	2090	1	-20	1	0.00655523	662	6.02825	5.11438	-6.76235	17	23	8	3UTR		1	1
hsa-miR-195-5p	NM_001135553	MKNK1	2153	2176	1	-20	1	0.00655523	662	5.19355	5.30237	-6.76235	17	23	8	3UTR		1	1
hsa-miR-195-5p	NM_003684	MKNK1	2276	2299	1	-20	1	0.00655523	662	5.19355	5.30237	-6.76235	17	23	8	3UTR		1	1
hsa-miR-195-5p	XM_024446492	KCNQ5	482	492	1	-16.3	1	2.25823e-06	279	0	0	-14.4661	9	10	9	CDS		1	1
hsa-miR-195-5p	XM_011535434	COL12A1	6188	6198	1	-18	1	4.89643e-05	441	0	0	-11.4183	9	10	9	CDS		1	1
hsa-miR-195-5p	NM_080645	COL12A1	2552	2562	1	-18	1	4.89643e-05	441	2.10602	4.14647	-11.4183	9	10	9	CDS		1	1
hsa-miR-195-5p	NM_004370	COL12A1	6044	6054	1	-18	1	4.89643e-05	441	2.38841	3.50202	-11.4183	9	10	9	CDS		1	1
hsa-miR-195-5p	NM_014611	MDN1	11147	11167	1	-20	1	0.000689261	515	2.13095	2.39373	-5.48126	18	20	12	CDS		1	1
hsa-miR-195-5p	NM_025151	RAB11FIP1	4866	4881	1	-18.6	1	3.57879e-05	544	0.972052	0.984197	-5.76291	13	15	8	3UTR		1	1
hsa-miR-195-5p	NM_001002814	RAB11FIP1	6768	6783	1	-18.6	1	3.57879e-05	544	0.972052	0.984197	-5.76291	13	15	8	3UTR		1	1
hsa-miR-195-5p	NM_001556	IKBKB	3043	3068	1	-17.8	1	0.167675	603	0.23617	-0.0440985	-6.23647	14	18	8	3UTR		1	1
hsa-miR-195-5p	NM_001190720	IKBKB	2920	2945	1	-17.8	1	0.167675	603	0.23617	-0.0440985	-6.23647	14	18	8	3UTR		1	1
hsa-miR-195-5p	NM_001257181	SLC20A2	854	894	1	-22.6	1	0.000638596	529	0.0347386	0.317787	-8.34077	18	21	10	CDS		1	1
hsa-miR-195-5p	NM_001308018	ELMOD1	1933	1958	1	-17.4	1	0.0223971	618	1.48281	1.62316	-3.93757	18	25	8	3UTR		1	1
hsa-miR-195-5p	NM_001130037	ELMOD1	1773	1798	1	-17.4	1	0.0223971	618	1.48281	1.62316	-3.93757	18	25	8	3UTR		1	1
hsa-miR-195-5p	NM_181700	PPP2R1B	456	485	1	-20.2	1	0.0144365	544	5.59906	5.06868	-13.4976	15	24	9	CDS		1	1
hsa-miR-195-5p	NM_181699	PPP2R1B	648	677	1	-20.2	1	0.0144365	544	5.26294	5.30162	-13.4976	15	24	9	CDS		1	1
hsa-miR-195-5p	NM_001278542	DIXDC1	1249	1285	1	-21.8	1	0.00117862	515	0.036169	0.0717418	-4.957	19	36	10	3UTR		1	1
hsa-miR-195-5p	NM_198264	FAM189B	2517	2530	1	-18.4	1	0.000392494	426	0.397048	0.718968	-11.4183	9	11	9	3UTR		1	1
hsa-miR-195-5p	NM_001267608	FAM189B	2751	2764	1	-18.4	1	0.000392494	426	0.367875	0.699131	-11.4183	9	11	9	3UTR		1	1
hsa-miR-195-5p	NM_006589	FAM189B	2805	2818	1	-18.4	1	0.000392494	426	0.367875	0.699131	-11.4183	9	11	9	3UTR		1	1
hsa-miR-195-5p	NM_005436	CCDC6	4353	4365	1	-20.2	1	0.0127334	515	5.93365	5.46499	-10.3988	11	12	11	3UTR		1	1
hsa-miR-195-5p	NM_015328	AHCYL2	1258	1293	1	-17.7	1	5.46006e-06	441	6.33045	5.84623	-11.4183	9	11	9	CDS		1	1
hsa-miR-195-5p	NM_001130720	AHCYL2	1255	1290	1	-17.7	1	5.46006e-06	441	6.33045	5.84623	-11.4183	9	11	9	CDS		1	1
hsa-miR-195-5p	NM_001130723	AHCYL2	1258	1293	1	-17.7	1	5.46006e-06	441	6.90738	5.78458	-11.4183	9	11	9	CDS		1	1
hsa-miR-195-5p	NM_001130722	AHCYL2	1113	1148	1	-17.7	1	5.46006e-06	441	4.17862	5.87032	-11.4183	9	11	9	CDS		1	1
hsa-miR-195-5p	NM_020911	PLXNA4	6279	6295	1	-24.3	1	0.000372728	441	0.514899	-0.00463075	-4.17062	15	16	15	3UTR		1	1
hsa-miR-195-5p	XM_005250686	PLXNA4	6550	6566	1	-24.3	1	0.000372728	441	0	0	-4.17062	15	16	15	3UTR		1	1
hsa-miR-195-5p	NM_144963	FAM91A1	608	629	1	-17.8	1	0.0402394	603	5.89806	5.90537	-6.46952	16	21	8	CDS		1	1
hsa-miR-195-5p	NM_001317918	FAM91A1	608	629	1	-17.8	1	0.0402394	603	5.89806	5.90537	-6.46952	16	21	8	CDS		1	1
hsa-miR-195-5p	NM_001278460	COBLL1	6713	6737	1	-18.6	1	0.00277453	603	0.169041	0.0628269	-6.01339	16	19	13	3UTR		1	1
hsa-miR-195-5p	NM_001278458	COBLL1	6890	6914	1	-18.6	1	0.00277453	603	2.20675	2.09369	-6.01339	16	19	13	3UTR		1	1
hsa-miR-195-5p	NM_001278461	COBLL1	6673	6697	1	-18.6	1	0.00277453	603	0.315542	0.355331	-6.01339	16	19	13	3UTR		1	1
hsa-miR-195-5p	NM_014900	COBLL1	6787	6811	1	-18.6	1	0.00277453	603	0.342179	0.507992	-6.01339	16	19	13	3UTR		1	1
hsa-miR-195-5p	NM_001127257	SLC39A10	4297	4321	1	-21	1	0.00162505	676	0.699045	0.702551	-7.38222	19	24	8	3UTR		1	1
hsa-miR-195-5p	NM_020342	SLC39A10	4248	4272	1	-21	1	0.00162505	676	0.0192491	0.226746	-7.38222	19	24	8	3UTR		1	1
hsa-miR-195-5p	NM_023037	FRY	9512	9527	1	-18.9	0	7.54473e-05	471	0.133478	1.47805	-15.9792	14	15	14	CDS		1	1
hsa-miR-195-5p	NM_001286761	RUBCNL	1926	1972	1	-23.9	1	0.000191766	0.5	3.47048	2.49329	-3.93757	18	21	12	CDS		1	1
hsa-miR-195-5p	NM_025113	RUBCNL	1948	1994	1	-23.9	1	0.000191766	0.5	3.51038	2.41824	-3.93757	18	21	12	CDS		1	1
hsa-miR-195-5p	NM_001260499	KCNC2	4181	4199	1	-17.5	1	0.000995034	676	0.756662	2.18866	-7.05204	12	15	8	3UTR		1	1
hsa-miR-195-5p	NM_139137	KCNC2	4346	4364	1	-17.5	1	0.000995034	676	0.756662	2.18866	-7.05204	12	15	8	3UTR		1	1
hsa-miR-195-5p	NM_001260497	KCNC2	4918	4936	1	-17.5	1	0.000995034	676	0.756662	2.18866	-7.05204	12	15	8	3UTR		1	1
hsa-miR-195-5p	NM_032184	SYDE2	1501	1512	1	-15.1	1	0.000714771	574	0.240117	0.168994	-12.7125	10	11	10	CDS		1	1
hsa-miR-195-5p	NM_152890	COL24A1	5720	5737	1	-16.8	1	0.00495197	559	2.63868	2.02611	-6.90779	14	17	11	3UTR		1	1
hsa-miR-195-5p	NM_001319211	CDC14A	2005	2016	1	-17.2	1	0.000987519	0.5	0.476957	1.1006	-8.07147	10	11	10	3UTR		1	1
hsa-miR-195-5p	XM_005271294	CDC14A	1913	1924	1	-17.2	1	0.000926922	0.5	0	0	-8.07147	10	11	10	3UTR		1	1
hsa-miR-195-5p	NM_033312	CDC14A	2373	2384	1	-17.2	1	0.000987519	0.5	0.476957	1.1006	-8.07147	10	11	10	3UTR		1	1
hsa-miR-195-5p	NM_001142551	WDR47	3320	3342	1	-18.6	1	6.37594e-05	0.5	6.13718	5.27562	-10.3988	14	22	9	3UTR		1	1
hsa-miR-195-5p	NM_014969	WDR47	3323	3345	1	-18.6	1	6.37594e-05	0.5	6.13718	5.27562	-10.3988	14	22	9	3UTR		1	1
hsa-miR-195-5p	NM_001142550	WDR47	3344	3366	1	-18.6	1	6.37594e-05	0.5	6.01886	5.37069	-10.3988	14	22	9	3UTR		1	1
hsa-miR-195-5p	NM_001134402	CYB561D1	1990	2009	1	-19.9	1	0.00116038	441	0.115105	0.155453	-14.4661	14	19	9	3UTR		1	1
hsa-miR-195-5p	NM_001134404	CYB561D1	2299	2318	1	-19.9	1	0.00116038	441	-0.237945	0.213612	-14.4661	14	19	9	3UTR		1	1
hsa-miR-195-5p	NM_001134403	CYB561D1	2222	2241	1	-19.9	1	0.00116038	441	0.115105	0.155453	-14.4661	14	19	9	3UTR		1	1
hsa-miR-195-5p	NM_001134400	CYB561D1	2184	2203	1	-19.9	1	0.00116038	441	0.115105	0.155453	-14.4661	14	19	9	3UTR		1	1
hsa-miR-195-5p	NM_182580	CYB561D1	2118	2137	1	-19.9	1	0.00116038	441	0.115105	0.155453	-14.4661	14	19	9	3UTR		1	1
hsa-miR-195-5p	NM_006496	GNAI3	2063	2082	1	-18.4	1	0.00539901	662	0.96991	1.46971	-10.4867	16	19	8	3UTR		1	1
hsa-miR-195-5p	NM_006496	GNAI3	1132	1176	1	-18	1	0.000511599	662	5.51034	3.76284	-3.93757	18	25	8	CDS		1	1
hsa-miR-195-5p	NM_000757	CSF1	3648	3661	1	-18.7	1	0.00799178	368	1.05124	0.528985	-7.05204	12	13	12	3UTR		1	1
hsa-miR-195-5p	NM_172211	CSF1	2754	2767	1	-18.7	1	0.00799178	368	1.05124	0.528985	-7.05204	12	13	12	3UTR		1	1
hsa-miR-195-5p	NM_001207048	BACE1	3630	3649	1	-18.4	1	0.000329546	529	0.165747	0.631314	-10.2546	15	19	10	3UTR		1	1
hsa-miR-195-5p	NM_182557	BCL9L	7674	7685	1	-19.1	1	6.2583e-06	544	1.82201	2.31029	-8.07147	10	11	10	3UTR		1	1
hsa-miR-195-5p	NM_001258401	SLC4A8	11673	11693	1	-17.9	1	0.000565507	574	0.118266	0.534993	-5.92733	16	20	13	3UTR		1	1
hsa-miR-195-5p	NM_182757	RNF144B	3999	4010	1	-16.7	1	9.80124e-05	559	-0.244018	0.0202794	-8.07147	10	11	10	3UTR		1	1
hsa-miR-195-5p	NM_012081	ELL2	4239	4252	1	-17.8	1	0.0251016	603	0.953602	2.00762	-9.87682	11	13	10	3UTR		1	1
hsa-miR-195-5p	NM_152493	ZNF362	1785	1807	1	-22.5	1	0.00162427	618	0.573359	1.5838	-8.29455	16	22	9	3UTR		1	1
hsa-miR-195-5p	NM_024700	SNIP1	3437	3452	1	-19.6	1	0.004528	559	5.52045	5.23562	-8.07147	10	12	10	3UTR		1	1
hsa-miR-195-5p	NM_032229	SLITRK6	2324	2337	1	-21.2	1	0.00131234	574	3.93585	3.91095	-5.9255	12	13	12	CDS		1	1
hsa-miR-195-5p	NM_173054	RELN	3962	3976	1	-20.2	1	0.000406939	632	4.32794	4.81901	-6.78234	11	13	11	CDS		1	1
hsa-miR-195-5p	NM_005045	RELN	3962	3976	1	-20.2	1	0.000406939	632	3.67853	4.78371	-6.78234	11	13	11	CDS		1	1
hsa-miR-195-5p	NM_020725	ATXN7L1	2898	2919	1	-16.5	1	0.000590933	485	1.31917	1.56439	-10.3988	11	14	8	3UTR		1	1
hsa-miR-195-5p	NM_145726	TRAF3	7586	7612	1	-20.1	1	0.0123034	676	3.49039	3.27454	-3.93757	19	26	14	3UTR		1	1
hsa-miR-195-5p	NM_017622	BORCS6	1886	1896	1	-16	1	0.00341623	603	0	0	-14.4661	9	10	9	3UTR		1	1
hsa-miR-195-5p	NM_025010	KLHL18	575	593	1	-17.8	1	0.000140542	441	3.21563	4.38319	-9.59293	14	18	9	CDS		1	1
hsa-miR-195-5p	NM_001006115	IP6K1	2125	2147	1	-19.8	1	1.39062e-08	397	0.966433	0.262527	-10.3988	11	13	11	3UTR		1	1
hsa-miR-195-5p	NM_153273	IP6K1	2476	2498	1	-19.8	1	1.39062e-08	397	0.977399	0.680019	-10.3988	11	13	11	3UTR		1	1
hsa-miR-195-5p	XM_005264784	RBM6	3966	3979	1	-15.5	1	0.0220466	721	0	0	-6.8193	12	13	12	3UTR		1	1
hsa-miR-195-5p	NM_005777	RBM6	3691	3704	1	-15.5	1	0.0136568	721	0	0	-6.8193	12	13	12	3UTR		1	1
hsa-miR-195-5p	NM_001349190	RBM6	2338	2351	1	-15.5	1	0.0202821	721	0	0	-6.8193	12	13	12	3UTR		1	1
hsa-miR-195-5p	NM_001167582	RBM6	2178	2191	1	-15.5	1	0.0136568	721	0	0	-6.8193	12	13	12	3UTR		1	1
hsa-miR-195-5p	NM_001164749	NPAS3	5342	5387	1	-21.3	1	0.242226	735	2.6306	2.77245	-4.957	16	18	16	3UTR		1	1
hsa-miR-195-5p	NM_173159	NPAS3	5303	5348	1	-21.3	1	0.242226	735	2.6306	2.77245	-4.957	16	18	16	3UTR		1	1
hsa-miR-195-5p	NM_001165893	NPAS3	5252	5297	1	-21.3	1	0.242226	735	2.6306	2.77245	-4.957	16	18	16	3UTR		1	1
hsa-miR-195-5p	NM_022123	NPAS3	5246	5291	1	-21.3	1	0.242226	735	2.6306	2.77245	-4.957	16	18	16	3UTR		1	1
hsa-miR-195-5p	XM_017021007	MIPOL1	2300	2311	1	-17.2	1	9.5018e-05	529	0	0	-8.07147	10	11	10	3UTR		1	1
hsa-miR-195-5p	NM_018364	RSBN1	3478	3498	1	-19.4	1	0.0179484	676	0.997693	1.4658	-7.05204	12	14	12	3UTR		1	1
hsa-miR-195-5p	NM_001080470	ZNF697	3573	3621	1	-19.8	1	0.00479444	706	3.13214	1.71874	-6.07158	17	22	9	3UTR		1	1
hsa-miR-195-5p	NM_001145862	MTMR11	1923	1940	1	-17.2	1	1.2127e-05	441	3.44526	3.07309	-10.7938	15	17	12	CDS		1	1
hsa-miR-195-5p	NM_001098484	SLC4A4	3953	3978	1	-16.2	1	0.0109058	618	0.858704	1.46911	-14.4661	9	11	9	3UTR		1	1
hsa-miR-195-5p	NM_001134742	SLC4A4	3856	3881	1	-16.2	1	0.0109058	618	1.45782	1.27685	-14.4661	9	11	9	3UTR		1	1
hsa-miR-195-5p	XM_024454270	SLC4A4	3842	3867	1	-16.2	1	0.0109058	618	0	0	-14.4661	9	11	9	3UTR		1	1
hsa-miR-195-5p	NM_003759	SLC4A4	3915	3925	1	-16.4	1	0.0109058	618	3.30426	1.03267	-14.4661	9	10	9	3UTR		1	1
hsa-miR-195-5p	NM_014243	ADAMTS3	1607	1632	1	-17	1	0.00294441	529	1.53789	2.42977	-13.2236	10	12	10	CDS		1	1
hsa-miR-195-5p	NM_001040202	PAQR3	660	672	1	-15.2	1	0.000247715	632	0.817198	0.728034	-12.7125	10	12	7	CDS		1	1
hsa-miR-195-5p	NM_001282116	RFX3	1504	1521	1	-18	1	0.00331198	588	1.87319	2.42497	-15.8116	14	17	7	CDS		1	1
hsa-miR-195-5p	NM_001282116	RFX3	2593	2624	1	-17.6	1	0.0641164	603	1.80817	2.03589	-6.74759	17	22	9	3UTR		1	1
hsa-miR-195-5p	NM_020829	RIC1	6292	6325	1	-19.9	1	0.0061488	632	0.249107	0.493243	-10.3988	11	13	11	3UTR		1	1
hsa-miR-195-5p	NM_001206557	RIC1	6181	6214	1	-19.9	1	0.0061488	632	0.166558	0.611287	-10.3988	11	13	11	3UTR		1	1
hsa-miR-195-5p	NM_001171202	UBAP1	1993	2013	1	-20.7	1	0.00118776	324	2.72229	0.625249	-8.29455	16	20	9	3UTR		1	1
hsa-miR-195-5p	NM_001171201	UBAP1	2077	2097	1	-20.7	1	0.00118776	324	2.72229	0.625249	-8.29455	16	20	9	3UTR		1	1
hsa-miR-195-5p	NM_001144755	MYBL1	1515	1565	1	-24.1	1	0.00283487	588	2.97439	2.26912	-3.93757	20	23	12	CDS		1	1
hsa-miR-195-5p	NM_001080416	MYBL1	1515	1565	1	-24.1	1	0.00283487	588	2.97439	2.26912	-3.93757	20	23	12	CDS		1	1
hsa-miR-195-5p	NM_033025	SYDE1	1745	1757	1	-19.6	1	2.046e-06	309	0.324497	3.22637	-10.3988	11	12	11	CDS		1	1
hsa-miR-195-5p	NM_001300910	SYDE1	1544	1556	1	-19.6	1	2.046e-06	309	0.324497	3.22637	-10.3988	11	12	11	CDS		1	1
hsa-miR-195-5p	NM_020310	MNT	2352	2367	1	-18.3	1	0.000714349	338	0.0651325	-0.128355	-5.76291	13	15	10	3UTR		1	1
hsa-miR-195-5p	NM_025219	DNAJC5	604	617	1	-21.2	1	0.000288674	412	5.32113	3.92092	-7.05204	12	13	12	CDS		1	1
hsa-miR-195-5p	NM_001399	EDA	943	958	1	-18.6	1	0.00149254	412	0	0	-5.76291	13	15	8	CDS		1	1
hsa-miR-195-5p	NM_001005609	EDA	943	958	1	-18.6	1	0.00149254	412	0	0	-5.76291	13	15	8	CDS		1	1
hsa-miR-195-5p	NM_001005612	EDA	943	958	1	-18.6	1	0.00149254	412	0	0	-5.76291	13	15	8	CDS		1	1
hsa-miR-195-5p	NM_001005613	EDA	413	425	1	-17.6	1	0.0155025	353	0	0	-10.3988	11	12	11	CDS		1	1
hsa-miR-195-5p	NM_001005610	EDA	413	425	1	-17.6	1	0.0155025	353	0	0	-10.3988	11	12	11	CDS		1	1
hsa-miR-195-5p	XM_011523279	SIAH1	6462	6476	1	-17.4	1	3.22046e-05	574	0	0	-7.05204	12	14	6	3UTR		1	1
hsa-miR-195-5p	NM_001330157	PID1	993	1006	1	-15.9	1	0.003281	529	1.83274	1.17693	-10.3988	11	13	8	3UTR		1	1
hsa-miR-195-5p	NM_001100818	PID1	1140	1153	1	-15.9	1	0.003281	529	0.918041	1.09385	-10.3988	11	13	8	3UTR		1	1
hsa-miR-195-5p	NM_017933	PID1	1351	1364	1	-15.9	1	0.003281	529	0.246703	0.692304	-10.3988	11	13	8	3UTR		1	1
hsa-miR-195-5p	NM_001330156	PID1	979	992	1	-15.9	1	0.003281	529	0.213136	1.29777	-10.3988	11	13	8	3UTR		1	1
hsa-miR-195-5p	NM_198560	LHFPL4	4806	4821	1	-18.6	1	0.000368623	529	0.367715	0.0191679	-5.76291	13	15	8	3UTR		1	1
hsa-miR-195-5p	XM_005248211	SLIT2	5348	5369	1	-18.8	1	0.0121045	618	0	0	-7.48864	17	21	8	CDS		1	1
hsa-miR-195-5p	XM_017008845	SLIT2	3363	3384	1	-18.8	1	0.0121045	618	0	0	-7.48864	17	21	8	CDS		1	1
hsa-miR-195-5p	NM_005339	UBE2K	4699	4719	1	-17.8	1	0.0288199	574	2.52475	2.18073	-10.3988	11	13	11	3UTR		1	1
hsa-miR-195-5p	NM_001111112	UBE2K	4570	4590	1	-17.8	1	0.0288199	574	2.52475	2.18073	-10.3988	11	13	11	3UTR		1	1
hsa-miR-195-5p	NM_001312646	UBE2K	4516	4536	1	-17.8	1	0.0288199	574	2.52475	2.18073	-10.3988	11	13	11	3UTR		1	1
hsa-miR-195-5p	NM_001111113	UBE2K	4546	4566	1	-17.8	1	0.0288199	574	2.52475	2.18073	-10.3988	11	13	11	3UTR		1	1
hsa-miR-195-5p	NM_001008539	SLC7A2	4019	4040	1	-25.3	1	7.28129e-05	544	0.474732	0.205976	-6.48426	17	21	14	3UTR		1	1
hsa-miR-195-5p	NM_001164771	SLC7A2	4015	4036	1	-25.3	1	7.28129e-05	544	0.474732	0.205976	-6.48426	17	21	14	3UTR		1	1
hsa-miR-195-5p	NM_003046	SLC7A2	4012	4033	1	-25.3	1	7.28129e-05	544	0.474732	0.205976	-6.48426	17	21	14	3UTR		1	1
hsa-miR-195-5p	NM_016612	SLC25A37	4720	4786	1	-22.2	1	0.000251576	588	0	0	-3.93757	18	23	10	3UTR		1	1
hsa-miR-195-5p	NM_016612	SLC25A37	1753	1776	1	-18.3	1	0.10948	603	1.43102	1.31423	-3.93757	20	23	9	3UTR		1	1
hsa-miR-195-5p	NM_017736	THUMPD1	1365	1395	1	-20	1	0.0411237	662	0.478576	-0.0932268	-7.78178	13	16	8	3UTR		1	1
hsa-miR-195-5p	NM_018231	SLC38A7	4046	4065	1	-18.9	1	0.0536031	615	0	0	-7.05204	12	14	12	3UTR		1	1
hsa-miR-195-5p	NM_001308384	SLC38A7	4111	4130	1	-18.9	1	0.0525304	712	0	0	-7.05204	12	14	12	3UTR		1	1
hsa-miR-195-5p	NM_001164766	ZFHX3	10450	10471	1	-19.4	1	0.0181312	721	1.80072	2.98209	-7.05204	12	14	12	3UTR		1	1
hsa-miR-195-5p	NM_006885	ZFHX3	13736	13757	1	-19.4	1	0.0181312	721	5.02105	5.01419	-7.05204	12	14	12	3UTR		1	1
hsa-miR-195-5p	NM_001102653	OTUD4	4881	4903	1	-18	1	0.0477758	647	2.31642	2.46062	-6.90779	11	13	11	3UTR		1	1
hsa-miR-195-5p	NM_182553	CNIH2	463	511	1	-21.1	1	0.0025774	441	2.28796	3.51578	-6.85796	17	19	17	CDS		1	1
hsa-miR-195-5p	NM_207459	TEX19	1620	1631	1	-16.3	1	0.000148261	441	-0.644449	-0.681091	-10.2546	10	11	10	3UTR		1	1
hsa-miR-195-5p	NM_003194	TBP	1526	1536	1	-16.4	1	0.000128801	471	1.37329	1.36154	-14.4661	9	10	9	3UTR		1	1
hsa-miR-195-5p	NM_001172085	TBP	1324	1334	1	-16.4	1	0.000128801	471	1.63327	1.21066	-14.4661	9	10	9	3UTR		1	1
hsa-miR-195-5p	NM_007353	GNA12	3060	3081	1	-18.3	1	0.063858	544	0.358414	2.59074	-5.33701	18	21	9	3UTR		1	1
hsa-miR-195-5p	NM_001282440	GNA12	2920	2941	1	-18.3	1	0.063858	544	1.36163	0.94484	-5.33701	18	21	9	3UTR		1	1
hsa-miR-195-5p	NM_014831	TRANK1	288	303	1	-19	1	2.77974e-05	485	0.301894	0.157584	-9.54201	12	15	11	CDS		1	1
hsa-miR-195-5p	XM_017007573	TRANK1	259	274	1	-19	1	5.21463e-05	471	0	0	-9.54201	12	15	11	CDS		1	1
hsa-miR-195-5p	NM_001198999	SEMA6D	4286	4325	1	-22.9	1	0.0181315	618	0.640955	1.74041	-4.79441	19	23	13	3UTR		1	1
hsa-miR-195-5p	NM_001358351	SEMA6D	4401	4440	1	-22.9	1	0.0181315	618	1.4714	1.07452	-4.79441	19	23	13	3UTR		1	1
hsa-miR-195-5p	NM_153619	SEMA6D	4270	4309	1	-22.9	1	0.0181315	618	1.67414	1.45487	-4.79441	19	23	13	3UTR		1	1
hsa-miR-195-5p	NM_001306191	ARPP19	726	775	1	-21.7	1	5.75089e-07	574	0.209339	0.123196	-8.90832	16	20	10	3UTR		1	1
hsa-miR-195-5p	NM_001306195	ARPP19	544	593	1	-21.7	1	5.75089e-07	574	0.0221653	0.363544	-8.90832	16	20	10	3UTR		1	1
hsa-miR-195-5p	NM_001306196	ARPP19	725	774	1	-21.7	1	5.75089e-07	574	0.107244	0.180624	-8.90832	16	20	10	3UTR		1	1
hsa-miR-195-5p	NM_001330309	ARPP19	927	976	1	-21.7	1	5.75089e-07	574	0.00514958	0.283782	-8.90832	16	20	10	3UTR		1	1
hsa-miR-195-5p	XM_017021870	ARPP19	477	526	1	-21.7	1	5.75089e-07	574	0	0	-8.90832	16	20	10	3UTR		1	1
hsa-miR-195-5p	NM_001040453	MINDY2	4279	4295	1	-16.2	1	0.00115618	647	2.41624	0.585882	-14.4661	9	11	9	3UTR		1	1
hsa-miR-195-5p	NM_134261	RORA	7668	7692	1	-18	1	0.00137431	691	1.88484	1.31902	-7.05204	15	24	8	3UTR		1	1
hsa-miR-195-5p	NM_134261	RORA	5978	5998	1	-16.5	1	0.001206	676	0.932926	0.739052	-6.81899	16	20	9	3UTR		1	1
hsa-miR-195-5p	NM_015642	ZBTB20	7523	7545	1	-20.6	1	5.06365e-05	529	0.265517	0.233729	-13.2236	15	17	15	3UTR		1	1
hsa-miR-195-5p	NM_001164343	ZBTB20	7761	7783	1	-20.6	1	5.06365e-05	529	1.36972	0.674573	-13.2236	15	17	15	3UTR		1	1
hsa-miR-195-5p	NM_001164345	ZBTB20	7679	7701	1	-20.6	1	5.06365e-05	529	1.64409	0.839366	-13.2236	15	17	15	3UTR		1	1
hsa-miR-195-5p	NM_001164344	ZBTB20	7725	7747	1	-20.6	1	5.06365e-05	529	0.319054	0.852751	-13.2236	15	17	15	3UTR		1	1
hsa-miR-195-5p	NM_015008	TMCC1	2989	3001	1	-16.4	1	0.00273573	529	2.44791	2.62529	-9.36568	11	12	11	3UTR		1	1
hsa-miR-195-5p	NM_032784	RSPO3	2731	2756	1	-16.5	1	0.00203407	515	1.7278	0.848903	-7.9323	11	13	11	3UTR		1	1
hsa-miR-195-5p	NM_001143678	SGK1	911	927	1	-18.4	1	0.00152974	456	1.55917	2.3034	-5.22701	14	16	8	CDS		1	1
hsa-miR-195-5p	NM_001291995	SGK1	555	571	1	-18.4	1	0.00274479	456	1.7296	1.69978	-5.22701	14	16	8	CDS		1	1
hsa-miR-195-5p	NM_015439	CCDC28A	1195	1222	1	-16.9	1	0.00119059	574	-0.164022	1.05566	-10.3988	11	13	11	3UTR		1	1
hsa-miR-195-5p	NM_031216	SEH1L	3077	3091	1	-18.2	1	0.050108	706	1.7514	1.58055	-6.34001	13	14	13	3UTR		1	1
hsa-miR-195-5p	NM_001013437	SEH1L	1455	1469	1	-18.2	1	0.050108	706	1.91558	1.62125	-6.34001	13	14	13	3UTR		1	1
hsa-miR-195-5p	NM_004671	PIAS2	543	556	1	-21.1	1	5.56109e-05	515	-0.00221654	0.0273686	-5.61866	12	13	12	CDS		1	1
hsa-miR-195-5p	NM_173206	PIAS2	543	556	1	-21.1	1	5.56109e-05	515	0.663391	0.0941386	-5.61866	12	13	12	CDS		1	1
hsa-miR-195-5p	NM_001324059	PIAS2	741	754	1	-21.1	1	5.56109e-05	515	-0.0163731	0.0261417	-5.61866	12	13	12	CDS		1	1
hsa-miR-195-5p	NM_015879	ST8SIA3	9371	9387	1	-18.6	1	0.00356201	574	0.82913	0.286069	-10.2546	10	12	10	3UTR		1	1
hsa-miR-195-5p	NM_004522	KIF5C	4481	4522	1	-20	1	0.000880044	632	0.374391	0.430282	-10.3988	11	13	11	3UTR		1	1
hsa-miR-195-5p	NM_015245	ANKS1A	3564	3574	1	-17.9	1	0.00287657	412	0.995432	2.56399	-11.4183	9	10	9	3UTR		1	1
hsa-miR-195-5p	NM_001258331	EPB41L1	12	36	1	-19.3	1	9.9408e-05	446	0.330107	0.0863344	-8.07147	10	12	10	5UTR		1	1
hsa-miR-195-5p	NM_004738	VAPB	1835	1856	1	-18.3	1	0.000264347	544	0.716792	0.217382	-10.6729	17	21	10	3UTR		1	1
hsa-miR-195-5p	NM_001195677	VAPB	1473	1494	1	-18.3	1	0.000264347	544	0.716792	0.217382	-10.6729	17	21	10	3UTR		1	1
hsa-miR-195-5p	NM_001157	ANXA11	1975	1990	1	-16.1	1	0.00211116	559	0.179656	0.00982967	-8.10843	14	15	14	3UTR		1	1
hsa-miR-195-5p	NM_001289405	MMS19	3066	3078	1	-19.6	1	0.00131453	397	4.85029	3.71703	-10.3988	11	12	11	CDS		1	1
hsa-miR-195-5p	NM_001289403	MMS19	3055	3067	1	-19.6	1	0.00131453	397	4.19361	3.63938	-10.3988	11	12	11	CDS		1	1
hsa-miR-195-5p	NM_001330128	MMS19	2890	2902	1	-19.6	1	0.00131453	397	4.19361	3.63938	-10.3988	11	12	11	CDS		1	1
hsa-miR-195-5p	NM_022362	MMS19	3184	3196	1	-19.6	1	0.00131453	397	4.19361	3.63938	-10.3988	11	12	11	CDS		1	1
hsa-miR-195-5p	XM_024448125	MMS19	2707	2719	1	-19.6	1	0.00131453	397	0	0	-10.3988	11	12	11	CDS		1	1
hsa-miR-195-5p	NM_021961	TEAD1	6355	6383	0.974359	-20	1	0.000160956	618	2.67938	2.26622	-4.957	19	28	15	3UTR		1	1
hsa-miR-195-5p	NM_004898	CLOCK	3718	3763	0.974359	-19.2	1	0.000373652	647	0.536944	1.05928	-11.3983	15	19	10	3UTR		1	1
hsa-miR-195-5p	NM_001289061	STK33	2544	2563	0.961538	-17.8	1	0.0556801	691	0.217326	0.538278	-10.4867	16	19	10	3UTR		1	1
hsa-miR-195-5p	NM_030906	STK33	2693	2712	0.961538	-17.8	1	0.0556801	691	0.217326	0.538278	-10.4867	16	19	10	3UTR		1	1
hsa-miR-195-5p	NM_006496	GNAI3	2296	2317	0.961538	-18.9	1	0.00205049	632	2.14793	2.45518	-7.57093	17	21	8	3UTR		1	1
hsa-miR-195-5p	NM_145869	ANXA11	272	285	0.961538	-18.5	1	0.00258639	706	0.0452423	-0.0604591	-5.61866	12	13	12	5UTR		1	1
hsa-miR-195-5p	NM_004555	NFATC3	1912	1935	0.948718	-19.7	1	0.000113691	662	6.25896	5.7035	-12.961	18	23	9	CDS		1	1
hsa-miR-195-5p	NM_173163	NFATC3	1912	1935	0.948718	-19.7	1	0.000113691	662	6.25896	5.7035	-12.961	18	23	9	CDS		1	1
hsa-miR-195-5p	NM_173165	NFATC3	1912	1935	0.948718	-19.7	1	0.000113691	662	6.25896	5.7035	-12.961	18	23	9	CDS		1	1
hsa-miR-195-5p	NM_001286762	RUBCNL	1832	1878	0.942308	-23.9	1	0.000191766	0.5	4.84017	3.77858	-3.93757	18	21	12	CDS		1	1
hsa-miR-195-5p	NM_018906	PCDHA3	1986	2002	0.923077	-18.4	1	3.37416e-06	353	-1.10817	1.36178	-11.9564	14	16	12	CDS		1	1
hsa-miR-195-5p	NM_018906	PCDHA3	389	411	0.923077	-17.9	1	0.000496445	588	1.4354	1.07507	-8.00609	17	22	7	CDS		1	1
hsa-miR-195-5p	NM_031857	PCDHA9	2879	2889	0.923077	-17.9	1	6.44807e-05	353	0.955165	0.315215	-11.4183	9	10	9	CDS		1	1
hsa-miR-195-5p	NM_014005	PCDHA9	2879	2889	0.923077	-17.9	1	6.44807e-05	353	0.955165	0.315215	-11.4183	9	10	9	CDS		1	1
hsa-miR-195-5p	NM_001040169	HTR4	377	387	0.923077	-18	1	0.00190938	515	6.69583	5.84971	-11.4183	9	10	9	CDS		1	1
hsa-miR-195-5p	NM_001040172	HTR4	377	387	0.923077	-18	1	0.00190938	515	6.75574	5.50462	-11.4183	9	10	9	CDS		1	1
hsa-miR-195-5p	NM_001286410	HTR4	377	387	0.923077	-18	1	0.00190938	515	4.50303	5.7931	-11.4183	9	10	9	CDS		1	1
hsa-miR-195-5p	NM_000024	ADRB2	1254	1267	0.923077	-16.6	1	0.000105814	485	3.18061	3.08728	-6.78234	11	13	8	CDS		1	1
hsa-miR-195-5p	XM_005268386	SLC36A1	3808	3839	0.923077	-19.9	1	0.00174657	471	0	0	-4.17062	19	31	8	3UTR		1	1
hsa-miR-195-5p	NM_001308151	SLC36A1	656	684	0.923077	-16.5	1	0.000242904	544	4.25778	3.73636	-8.82818	13	15	13	CDS		1	1
hsa-miR-195-5p	NM_001308150	SLC36A1	700	714	0.923077	-16.1	1	0.000242904	544	4.44961	4.53893	-8.82818	13	14	13	CDS		1	1
hsa-miR-195-5p	NM_199245	VAMP1	2283	2324	0.923077	-20.3	1	0.00544864	412	3.03659	1.86651	-8.3038	18	41	9	3UTR		1	1
hsa-miR-195-5p	NM_001131025	PEX5	1607	1618	0.923077	-18.6	1	0.000628568	426	4.10262	4.50317	-10.2546	10	11	10	CDS		1	1
hsa-miR-195-5p	NM_001131025	PEX5	2726	2746	0.923077	-18.5	1	0.00261493	515	2.38509	1.0753	-4.76182	16	20	8	3UTR		1	1
hsa-miR-195-5p	NM_001131023	PEX5	1186	1197	0.923077	-18.6	1	0.000628568	426	4.10262	4.50317	-10.2546	10	11	10	CDS		1	1
hsa-miR-195-5p	NM_001131023	PEX5	2305	2325	0.923077	-18.5	1	0.00261493	515	2.38509	1.0753	-4.76182	16	20	8	3UTR		1	1
hsa-miR-195-5p	NM_001131024	PEX5	1030	1041	0.923077	-18.6	1	0.000628568	426	4.10262	4.50317	-10.2546	10	11	10	CDS		1	1
hsa-miR-195-5p	NM_001131024	PEX5	2149	2169	0.923077	-18.5	1	0.00261493	515	2.38509	1.0753	-4.76182	16	20	8	3UTR		1	1
hsa-miR-195-5p	NM_001300789	PEX5	1212	1223	0.923077	-18.6	1	0.000628568	426	4.10262	4.50317	-10.2546	10	11	10	CDS		1	1
hsa-miR-195-5p	NM_001300789	PEX5	2331	2351	0.923077	-18.5	1	0.00261493	515	2.38509	1.0753	-4.76182	16	20	8	3UTR		1	1
hsa-miR-195-5p	NM_000319	PEX5	1052	1063	0.923077	-18.6	1	0.000628568	426	4.10262	4.50317	-10.2546	10	11	10	CDS		1	1
hsa-miR-195-5p	NM_000319	PEX5	2171	2191	0.923077	-18.5	1	0.00261493	515	2.38509	1.0753	-4.76182	16	20	8	3UTR		1	1
hsa-miR-195-5p	NM_001286237	SLC2A14	1765	1783	0.923077	-17.1	1	0.00575706	529	0.151209	0.306209	-5.76291	13	17	8	3UTR		1	1
hsa-miR-195-5p	NM_153449	SLC2A14	1908	1926	0.923077	-17.1	1	0.00575706	529	4.22501	2.31659	-5.76291	13	17	8	3UTR		1	1
hsa-miR-195-5p	NM_001286236	SLC2A14	1711	1729	0.923077	-17.1	1	0.00575706	529	1.2916	0.3397	-5.76291	13	17	8	3UTR		1	1
hsa-miR-195-5p	NM_001286235	SLC2A14	340	359	0.923077	-18	1	0.00172099	441	0.0756688	0.394826	-9.31398	14	19	9	5UTR		1	1
hsa-miR-195-5p	NM_001286233	SLC2A14	707	726	0.923077	-18	1	0.00431248	441	0.784669	0.432198	-9.31398	14	19	9	5UTR		1	1
hsa-miR-195-5p	NM_001286233	SLC2A14	2628	2644	0.923077	-16.9	1	0.00575706	529	2.12731	3.21445	-5.76291	13	16	8	3UTR		1	1
hsa-miR-195-5p	NM_002355	M6PR	1550	1593	0.923077	-21.1	1	0.000149208	588	4.1048	4.33179	-4.84971	18	20	18	3UTR		1	1
hsa-miR-195-5p	NM_024652	LRRK1	4934	4962	0.923077	-19.3	1	0.00793015	485	4.06726	4.23591	-9.59293	17	28	9	CDS		1	1
hsa-miR-195-5p	NM_006139	CD28	405	426	0.923077	-17	1	0.00030301	529	3.13431	2.87973	-8.07147	14	21	10	CDS		1	1
hsa-miR-195-5p	NM_006139	CD28	4811	4829	0.923077	-16.9	1	0.000950036	529	0	0	-6.01339	16	18	13	3UTR		1	1
hsa-miR-195-5p	NM_001270943	KLF7	4231	4253	0.923077	-19.6	1	2.3028e-05	515	1.45531	1.96519	-6.85796	18	22	10	3UTR		1	1
hsa-miR-195-5p	NM_003709	KLF7	4674	4696	0.923077	-19.6	1	2.3028e-05	515	1.54763	2.29388	-6.85796	18	22	10	3UTR		1	1
hsa-miR-195-5p	NM_001270944	KLF7	4195	4217	0.923077	-19.6	1	2.3028e-05	515	1.57218	1.36083	-6.85796	18	22	10	3UTR		1	1
hsa-miR-195-5p	NM_001330218	CCNYL1	3685	3695	0.923077	-15.7	1	0.0116558	632	0.893777	0.791288	-11.4183	9	10	9	3UTR		1	1
hsa-miR-195-5p	NM_001142300	CCNYL1	3532	3542	0.923077	-15.7	1	0.0116558	632	0.893777	0.791288	-11.4183	9	10	9	3UTR		1	1
hsa-miR-195-5p	NM_152523	CCNYL1	3433	3443	0.923077	-15.7	1	0.0116558	632	0.893777	0.791288	-11.4183	9	10	9	3UTR		1	1
hsa-miR-195-5p	NM_020814	MARCH4	3829	3860	0.923077	-17.9	1	6.55415e-06	515	0.180157	0.711786	-6.23647	18	31	8	3UTR		1	1
hsa-miR-195-5p	NM_024293	RETREG2	2149	2168	0.923077	-19	1	7.30961e-05	0.5	0.584038	0.985397	-10.2546	10	12	10	3UTR		1	1
hsa-miR-195-5p	NM_005544	IRS1	3541	3564	0.923077	-18.8	1	0.00158847	441	0.152213	0.5569	-12.1905	15	23	7	CDS		1	1
hsa-miR-195-5p	NM_003862	FGF18	1780	1799	0.923077	-15.8	1	0.000257882	441	2.85036	2.80397	-5.76291	13	19	8	3UTR		1	1
hsa-miR-195-5p	NM_001292008	SSR1	1394	1414	0.923077	-18	1	0.000227048	647	-0.394134	-0.499909	-6.09222	17	20	10	3UTR		1	1
hsa-miR-195-5p	NM_001308222	KCNAB1	4	21	0.923077	-18	1	5.15584e-05	0.46	0.841132	0.851117	-11.4183	13	17	9	5UTR		1	1
hsa-miR-195-5p	XM_017003611	MYT1L	2740	2761	0.923077	-19.3	1	0.00061359	456	0	0	-12.2661	16	21	8	CDS		1	1
hsa-miR-195-5p	NM_015025	MYT1L	4461	4483	0.923077	-19.4	1	0.00521465	676	5.24605	5.53605	-4.99396	18	22	15	3UTR		1	1
hsa-miR-195-5p	NM_015025	MYT1L	6461	6482	0.923077	-17.8	1	0.0966325	471	1848	0.831367	-8.35072	15	21	7	3UTR		1	1
hsa-miR-195-5p	NM_001303052	MYT1L	4467	4489	0.923077	-19.4	1	0.00521465	676	4.99426	5.22325	-4.99396	18	22	15	3UTR		1	1
hsa-miR-195-5p	NM_001303052	MYT1L	2684	2705	0.923077	-19.3	1	0.00061359	456	3.56095	2.8202	-12.2661	16	21	8	CDS		1	1
hsa-miR-195-5p	NM_001303052	MYT1L	6467	6488	0.923077	-17.8	1	0.0966325	471	1848	0.831367	-8.35072	15	21	7	3UTR		1	1
hsa-miR-195-5p	NM_001329849	MYT1L	5666	5687	0.923077	-17.8	1	0.0966325	471	1.6218	1.0418	-8.35072	15	21	7	3UTR		1	1
hsa-miR-195-5p	NM_001329844	MYT1L	4487	4509	0.923077	-19.4	1	0.00521465	676	4.64671	5.03119	-4.99396	18	22	15	3UTR		1	1
hsa-miR-195-5p	NM_001329844	MYT1L	2704	2725	0.923077	-19.3	1	0.00061359	456	2.09525	3.07839	-12.2661	16	21	8	CDS		1	1
hsa-miR-195-5p	NM_001329844	MYT1L	6487	6508	0.923077	-17.8	1	0.0966325	471	1254	0.902661	-8.35072	15	21	7	3UTR		1	1
hsa-miR-195-5p	NM_001329851	MYT1L	4703	4725	0.923077	-19.4	1	0.00521465	676	6.47355	5.14376	-4.99396	18	22	15	3UTR		1	1
hsa-miR-195-5p	NM_001329851	MYT1L	6703	6724	0.923077	-17.8	1	0.0966325	471	0.55911	1.28419	-8.35072	15	21	7	3UTR		1	1
hsa-miR-195-5p	NM_001329852	MYT1L	4592	4614	0.923077	-19.4	1	0.00521465	676	3.93986	4.69306	-4.99396	18	22	15	3UTR		1	1
hsa-miR-195-5p	NM_001329847	MYT1L	4250	4272	0.923077	-19.4	1	0.00521465	676	3.60535	4.90239	-4.99396	18	22	15	3UTR		1	1
hsa-miR-195-5p	NM_001329848	MYT1L	4472	4494	0.923077	-19.4	1	0.00521465	676	5.95423	5.01104	-4.99396	18	22	15	3UTR		1	1
hsa-miR-195-5p	NM_001329848	MYT1L	2689	2710	0.923077	-19.3	1	0.00061359	456	2.8281	2.73452	-12.2661	16	21	8	CDS		1	1
hsa-miR-195-5p	NM_001329848	MYT1L	6472	6493	0.923077	-17.8	1	0.0966325	471	0.176	0.837202	-8.35072	15	21	7	3UTR		1	1
hsa-miR-195-5p	NM_001329845	MYT1L	4295	4317	0.923077	-19.4	1	0.00521465	676	4.53788	4.56955	-4.99396	18	22	15	3UTR		1	1
hsa-miR-195-5p	XM_011510324	MYT1L	2746	2767	0.923077	-19.3	1	0.00061359	456	0	0	-12.2661	16	21	8	CDS		1	1
hsa-miR-195-5p	XM_017003622	MYT1L	2746	2767	0.923077	-19.3	1	0.00061359	456	0	0	-12.2661	16	21	8	CDS		1	1
hsa-miR-195-5p	XM_005267683	MAP3K9	8991	9018	0.923077	-20.9	1	0.000676214	485	0	0	-5.19005	17	27	8	3UTR		1	1
hsa-miR-195-5p	XM_005268205	ELMSAN1	1920	1940	0.923077	-18.4	1	0.000605149	397	0	0	-7.10297	16	20	13	CDS		1	1
hsa-miR-195-5p	NM_001039479	AREL1	4640	4660	0.923077	-18.4	1	0.000385979	471	4.33147	5.5416	-14.4661	13	20	9	3UTR		1	1
hsa-miR-195-5p	XM_005268244	AREL1	4399	4447	0.923077	-19.1	1	0.000385979	471	0	0	-14.4661	13	21	9	3UTR		1	1
hsa-miR-195-5p	NM_006532	ELL	2763	2785	0.923077	-18.6	1	0.00592988	471	2.04604	1.52226	-7.14013	17	22	7	3UTR		1	1
hsa-miR-195-5p	NM_001305545	RNF43	1998	2021	0.923077	-20	1	7.32887e-05	441	0.108181	0.120799	-8.42926	18	23	8	CDS		1	1
hsa-miR-195-5p	XM_011524956	RNF43	2431	2454	0.923077	-20	1	7.32887e-05	441	0	0	-8.42926	18	23	8	CDS		1	1
hsa-miR-195-5p	XM_011524955	RNF43	3068	3091	0.923077	-20	1	7.32887e-05	441	0	0	-8.42926	18	23	8	CDS		1	1
hsa-miR-195-5p	XM_024450828	PRR11	1126	1137	0.923077	-16.2	1	0.00202842	456	0	0	-10.2546	10	11	10	CDS		1	1
hsa-miR-195-5p	NM_018304	PRR11	4902	4924	0.923077	-17.6	1	0.00606098	618	0.325393	-0.0591643	-10.3164	18	22	10	3UTR		1	1
hsa-miR-195-5p	NM_001017917	CYB561	1009	1030	0.923077	-18.6	1	0.0181631	368	1.53259	0.0306822	-7.86061	15	21	8	3UTR		1	1
hsa-miR-195-5p	NM_001330447	HELZ	1665	1685	0.923077	-18.4	1	0.000546488	529	0.0865539	0.0175512	-9.17159	16	20	12	CDS		1	1
hsa-miR-195-5p	NM_001243510	ESRRG	3213	3229	0.923077	-17.4	1	0.00220395	618	-0.0935351	0.12219	-17.0073	14	16	8	3UTR		1	1
hsa-miR-195-5p	NM_001134285	ESRRG	3219	3235	0.923077	-17.4	1	0.00220395	618	-0.0348342	-0.0773928	-17.0073	14	16	8	3UTR		1	1
hsa-miR-195-5p	NM_206595	ESRRG	3145	3161	0.923077	-17.4	1	0.00220395	618	2.50398	2.12829	-17.0073	14	16	8	3UTR		1	1
hsa-miR-195-5p	NM_206594	ESRRG	3263	3279	0.923077	-17.4	1	0.00220395	618	-0.0935357	-0.0627175	-17.0073	14	16	8	3UTR		1	1
hsa-miR-195-5p	XM_011509277	ESRRG	3144	3160	0.923077	-17.4	1	0.00220395	618	0	0	-17.0073	14	16	8	3UTR		1	1
hsa-miR-195-5p	NM_001243507	ESRRG	3506	3522	0.923077	-17.4	1	0.00220395	618	0.977754	1.01885	-17.0073	14	16	8	3UTR		1	1
hsa-miR-195-5p	NM_001243509	ESRRG	3597	3613	0.923077	-17.4	1	0.00220395	618	1.53541	2.4394	-17.0073	14	16	8	3UTR		1	1
hsa-miR-195-5p	NM_001243514	ESRRG	3339	3355	0.923077	-17.4	1	0.00220395	618	-0.915347	-0.23295	-17.0073	14	16	8	3UTR		1	1
hsa-miR-195-5p	NM_001438	ESRRG	3143	3159	0.923077	-17.4	1	0.00220395	618	2.16645	2.14443	-17.0073	14	16	8	3UTR		1	1
hsa-miR-195-5p	NM_001243518	ESRRG	3566	3588	0.923077	-17.5	1	0.00718049	691	2.6067	1.96393	-4.957	18	22	10	3UTR		1	1
hsa-miR-195-5p	NM_001243518	ESRRG	3292	3308	0.923077	-17.4	1	0.00220395	618	0.199968	-0.345949	-17.0073	14	16	8	3UTR		1	1
hsa-miR-195-5p	NM_001008493	ENAH	10915	10955	0.923077	-19.9	1	0.00456246	574	1.28657	1.99705	-10.3988	11	13	11	3UTR		1	1
hsa-miR-195-5p	NM_033131	WNT3A	2584	2599	0.923077	-19.4	1	3.22102e-05	324	-0.60028	-1.0259	-10.2546	14	15	14	3UTR		1	1
hsa-miR-195-5p	NM_018685	ANLN	830	845	0.923077	-17.2	1	0.000148254	485	2.78558	4.02175	-9.12786	14	15	14	CDS		1	1
hsa-miR-195-5p	NM_001284301	ANLN	830	845	0.923077	-17.2	1	0.000148254	485	2.78558	4.02175	-9.12786	14	15	14	CDS		1	1
hsa-miR-195-5p	NM_080879	RAB40A	861	871	0.923077	-16	1	0.00311616	397	0	0	-14.4661	9	10	9	CDS		1	1
hsa-miR-195-5p	NM_016370	RAB9B	2109	2137	0.923077	-19.5	1	0.0065836	647	0	0	-4.90607	14	17	11	3UTR		1	1
hsa-miR-195-5p	NM_001313726	ANO3	2001	2036	0.923077	-17.5	1	0.000858338	618	0	0	-7.05204	12	15	8	CDS		1	1
hsa-miR-195-5p	NM_031418	ANO3	1909	1944	0.923077	-17.5	1	0.000858338	618	4.9382	5.00719	-7.05204	12	15	8	CDS		1	1
hsa-miR-195-5p	NM_001313727	ANO3	1559	1594	0.923077	-17.5	1	0.000858338	618	5.11285	4.9334	-7.05204	12	15	8	CDS		1	1
hsa-miR-195-5p	NM_001346324	ATG13	1754	1767	0.923077	-17.5	1	0.00257646	441	2.55602	3.09277	-11.4183	9	11	9	CDS		1	1
hsa-miR-195-5p	NM_001205121	ATG13	1578	1591	0.923077	-17.5	1	0.00257646	441	2.55602	3.09277	-11.4183	9	11	9	CDS		1	1
hsa-miR-195-5p	NM_014741	ATG13	1583	1596	0.923077	-17.5	1	0.00257646	441	2.55602	3.09277	-11.4183	9	11	9	CDS		1	1
hsa-miR-195-5p	NM_001205119	ATG13	1737	1750	0.923077	-17.5	1	0.00257646	441	2.55602	3.09277	-11.4183	9	11	9	CDS		1	1
hsa-miR-195-5p	NM_001205120	ATG13	1638	1651	0.923077	-17.5	1	0.00257646	441	2.55602	3.09277	-11.4183	9	11	9	CDS		1	1
hsa-miR-195-5p	NM_001205122	ATG13	1445	1458	0.923077	-17.5	1	0.00257646	441	2.55602	3.09277	-11.4183	9	11	9	CDS		1	1
hsa-miR-195-5p	NM_032389	ARFGAP2	2333	2346	0.923077	-15.8	1	7.30475e-05	353	2.71671	3.29562	-10.3988	11	13	8	3UTR		1	1
hsa-miR-195-5p	NM_013417	IARS	1476	1493	0.923077	-18.2	1	0.000209484	0.5	5.03316	3.84554	-9.09597	15	17	10	CDS		1	1
hsa-miR-195-5p	NM_001083602	PTCH1	3832	3853	0.923077	-19.2	1	0.0431791	0.5	1.9781	2.68059	-6.01339	18	21	7	CDS		1	1
hsa-miR-195-5p	NM_001083603	PTCH1	3586	3607	0.923077	-19.2	1	0.0431791	0.5	1.70465	3.48373	-6.01339	18	21	7	CDS		1	1
hsa-miR-195-5p	NM_001083604	PTCH1	3350	3371	0.923077	-19.2	1	0.0431791	0.5	1.31651	2.36778	-6.01339	18	21	7	CDS		1	1
hsa-miR-195-5p	NM_001083606	PTCH1	3432	3453	0.923077	-19.2	1	0.0431791	0.5	1.49197	3.77065	-6.01339	18	21	7	CDS		1	1
hsa-miR-195-5p	NM_033375	MYO1C	120	167	0.923077	-20.1	1	0.0189724	353	1.79789	0.686464	-5.41313	16	21	14	CDS		1	1
hsa-miR-195-5p	NM_004311	3	1153	1173	0.923077	-19.1	1	0.000370694	529	0.622472	0.347778	-4.957	17	20	8	3UTR		1	1
hsa-miR-195-5p	NM_199077	CNNM2	921	936	0.923077	-17	1	1.80377e-05	441	3.98677	5.48076	-9.09597	13	15	10	CDS		1	1
hsa-miR-195-5p	XM_005269647	PDCD11	4985	5001	0.923077	-17.6	1	2.41025e-05	382	0	0	-6.78234	14	16	10	CDS		1	1
hsa-miR-195-5p	NM_014976	PDCD11	4942	4958	0.923077	-17.6	1	2.41025e-05	382	3.24616	4.36959	-6.78234	14	16	10	CDS		1	1
hsa-miR-195-5p	NM_172059	EYA1	3604	3630	0.923077	-15.9	1	0.0115151	662	3.94491	4.8739	-8.58769	12	15	10	3UTR		1	1
hsa-miR-195-5p	NM_172058	EYA1	3639	3665	0.923077	-15.9	1	0.0115151	662	5.76408	5.83299	-8.58769	12	15	10	3UTR		1	1
hsa-miR-195-5p	XM_005263422	UBE4B	5305	5318	0.923077	-16.1	1	0.0141464	618	0	0	-10.3988	11	13	6	3UTR		1	1
hsa-miR-195-5p	NM_183416	KIF1B	207	226	0.923077	-18	1	0.0134564	735	0.292376	0.278322	-8.81432	14	19	8	5UTR		1	1
hsa-miR-195-5p	NM_015001	SPEN	3411	3437	0.923077	-21.5	1	9.8992e-07	456	1.60592	2.53542	-3.79332	20	26	14	CDS		1	1
hsa-miR-195-5p	NM_001164440	ANKRD33B	7629	7672	0.923077	-20.1	1	0.000911559	603	-0.895866	-0.340705	-4.957	18	25	11	3UTR		1	1
hsa-miR-195-5p	NM_019114	EPB41L4B	4331	4341	0.923077	-16.4	1	0.0110463	735	5.89853	5.59679	-14.4661	9	10	9	3UTR		1	1
hsa-miR-195-5p	NM_018424	EPB41L4B	3472	3491	0.923077	-20.5	1	1.19993e-05	647	0.716956	0.22219	-12.4177	16	19	8	3UTR		1	1
hsa-miR-195-5p	NM_018424	EPB41L4B	2866	2889	0.923077	-16.7	1	0.00655046	662	4.25143	5.04187	-8.8617	17	21	9	3UTR		1	1
hsa-miR-195-5p	NM_001145370	PTPN3	4047	4068	0.923077	-20.3	1	0.0512422	588	5.98152	4.16629	-12.4177	15	21	8	CDS		1	1
hsa-miR-195-5p	NM_001145369	PTPN3	4182	4203	0.923077	-20.3	1	0.0512422	588	5.27088	4.44805	-12.4177	15	21	8	CDS		1	1
hsa-miR-195-5p	NM_001160329	SYT3	2414	2440	0.923077	-20	1	0.0230912	397	1.14409	0.803349	-10.1658	17	26	8	3UTR		1	1
hsa-miR-195-5p	NM_001160328	SYT3	2778	2804	0.923077	-20	1	0.0230912	397	1.14409	0.75185	-10.1658	17	26	8	3UTR		1	1
hsa-miR-195-5p	NM_001286606	CRACR2B	1472	1494	0.923077	-18.9	1	0.000365857	0.25	1.50288	0.459512	-10.3988	14	22	8	CDS		1	1
hsa-miR-195-5p	NM_173584	CRACR2B	1305	1327	0.923077	-18.9	1	0.000365857	0.25	0.919328	0.258386	-10.3988	14	22	8	3UTR		1	1
hsa-miR-195-5p	NM_014818	TRIM66	3090	3121	0.923077	-20.3	1	0.000264855	471	-0.228867	0.111274	-4.65016	18	31	12	CDS		1	1
hsa-miR-195-5p	XM_006718397	TRIM66	4028	4059	0.923077	-20.3	1	0.000264855	471	0	0	-4.65016	18	31	12	CDS		1	1
hsa-miR-195-5p	XM_011520518	TRIM66	3429	3460	0.923077	-20.3	1	0.000264855	471	0	0	-4.65016	18	31	12	CDS		1	1
hsa-miR-195-5p	NM_006391	IPO7	4036	4085	0.923077	-19.7	1	0.0147422	618	3.33902	3.34868	-6.23647	16	20	8	3UTR		1	1
hsa-miR-195-5p	NM_000315	PTH	555	569	0.923077	-18.6	0	0.149867	691	0.62079	1.9715	-19.4239	13	14	13	3UTR		1	1
hsa-miR-195-5p	NM_001109662	HECTD4	15392	15411	0.923077	-20	1	0.000150847	574	3.97579	3.52283	-9.02428	16	19	9	3UTR		1	1
hsa-miR-195-5p	NM_145648	SLC15A4	1665	1678	0.923077	-17.7	1	0.0197432	588	2.59066	4.56509	-8.07655	12	13	12	CDS		1	1
hsa-miR-195-5p	XM_017011673	SEMA3A	3245	3255	0.923077	-15.7	1	0.000931086	735	0	0	-13.0794	9	10	9	3UTR		1	1
hsa-miR-195-5p	NM_001185073	CLDN12	1190	1229	0.923077	-18.4	1	0.00203147	721	0.638421	0.616615	-13.4976	15	24	9	3UTR		1	1
hsa-miR-195-5p	NM_001185072	CLDN12	1229	1268	0.923077	-18.4	1	0.00203147	721	0.638421	0.616615	-13.4976	15	24	9	3UTR		1	1
hsa-miR-195-5p	NM_012129	CLDN12	1186	1225	0.923077	-18.4	1	0.00203147	721	0.638421	0.616615	-13.4976	15	24	9	3UTR		1	1
hsa-miR-195-5p	NM_001288584	FAM133B	38	54	0.923077	-17.7	1	0.000474056	397	3.55277	1.61628	-7.21971	13	16	7	5UTR		1	1
hsa-miR-195-5p	NM_001115156	GDI2	1811	1822	0.923077	-16.7	1	4.4222e-06	603	4.02017	5.46138	-13.2236	10	11	10	3UTR		1	1
hsa-miR-195-5p	NM_001115156	GDI2	2231	2252	0.923077	-18.5	1	0.22631	676	0.141219	0.307504	-6.73374	16	21	8	3UTR		1	1
hsa-miR-195-5p	NM_001272004	EPC1	3500	3546	0.923077	-18.5	1	0.000118131	574	5.74117	6.26944	-9.9649	17	21	8	3UTR		1	1
hsa-miR-195-5p	NM_025209	EPC1	3569	3615	0.923077	-18.5	1	0.000118131	574	5.74117	6.26944	-9.9649	17	21	8	3UTR		1	1
hsa-miR-195-5p	NM_001261414	SOX5	2765	2785	0.923077	-21.5	1	0.00825293	574	4.02391	2.25928	-9.40695	17	20	7	3UTR		1	1
hsa-miR-195-5p	NM_001330785	SOX5	2535	2555	0.923077	-21.5	1	0.00825293	574	1.98583	3.80455	-9.40695	17	20	7	3UTR		1	1
hsa-miR-195-5p	NM_178010	SOX5	1440	1460	0.923077	-21.5	1	0.00825293	574	-0.200125	0.470482	-9.40695	17	20	7	3UTR		1	1
hsa-miR-195-5p	NM_025179	PLXNA2	821	843	0.923077	-19.8	1	1.62979e-07	324	0.138015	0.108887	-6.08354	18	22	9	CDS		1	1
hsa-miR-195-5p	NM_203464	AK4	1947	1968	0.923077	-16.9	1	0.0110214	647	1.73047	0.384547	-5.18008	16	21	9	3UTR		1	1
hsa-miR-195-5p	NM_001005353	AK4	2058	2079	0.923077	-16.9	1	0.0110214	647	1.73047	0.384547	-5.18008	16	21	9	3UTR		1	1
hsa-miR-195-5p	NM_004768	SRSF11	1817	1831	0.923077	-17.3	1	4.46467e-05	632	0.18096	2.05582	-5.61866	12	14	7	3UTR		1	1
hsa-miR-195-5p	NM_001190987	SRSF11	1811	1825	0.923077	-17.3	1	4.46467e-05	632	0.18096	2.05582	-5.61866	12	14	7	3UTR		1	1
hsa-miR-195-5p	XM_024450912	SRSF11	387	411	0.923077	-19	1	0.00105811	515	0	0	-6.67474	17	24	6	5UTR		1	1
hsa-miR-195-5p	XM_024450912	SRSF11	3038	3052	0.923077	-17.3	1	4.46467e-05	632	0	0	-5.61866	12	14	7	3UTR		1	1
hsa-miR-195-5p	NM_014611	MDN1	4340	4352	0.923077	-19.9	1	3.31657e-05	485	4.86244	3.93293	-10.3988	11	12	11	CDS		1	1
hsa-miR-195-5p	NM_004440	EPHA7	1521	1542	0.923077	-17.5	1	3.82993e-06	471	3.69898	4.05756	-8.10843	15	21	8	CDS		1	1
hsa-miR-195-5p	NM_025151	RAB11FIP1	781	800	0.923077	-18.1	1	0.000787128	456	-1.16516	-0.140994	-14.3219	13	19	8	CDS		1	1
hsa-miR-195-5p	NM_001002814	RAB11FIP1	781	800	0.923077	-18.1	1	0.000787128	456	-1.16516	-0.140994	-14.3219	13	19	8	CDS		1	1
hsa-miR-195-5p	NM_001146216	TACC1	1934	1966	0.923077	-17.5	1	0.0221806	588	4.83828	4.46499	-8.3038	17	32	8	CDS		1	1
hsa-miR-195-5p	NM_001352792	TACC1	1931	1963	0.923077	-17.5	1	0.0221806	588	4.83828	4.46499	-8.3038	17	32	8	CDS		1	1
hsa-miR-195-5p	NM_006749	SLC20A2	1186	1226	0.923077	-22.6	1	0.000638596	529	-0.272925	0.432648	-8.34077	18	21	10	CDS		1	1
hsa-miR-195-5p	NM_001257180	SLC20A2	1223	1263	0.923077	-22.6	1	0.000638596	529	-0.211392	-0.404194	-8.34077	18	21	10	CDS		1	1
hsa-miR-195-5p	NM_018712	ELMOD1	1797	1822	0.923077	-17.4	1	0.0223971	618	1.44588	0.750305	-3.93757	18	25	8	3UTR		1	1
hsa-miR-195-5p	NM_001177563	PPP2R1B	3831	3851	0.923077	-19.3	1	0.0211428	559	4.27446	4.71251	-5.33701	19	20	19	3UTR		1	1
hsa-miR-195-5p	NM_001177563	PPP2R1B	2121	2162	0.923077	-17.7	1	0.00041666	559	0.739145	0.521354	-8.57351	16	25	8	3UTR		1	1
hsa-miR-195-5p	NM_001177562	PPP2R1B	654	677	0.923077	-19.5	1	0.0144365	544	0.205193	-0.0775558	-13.4976	15	23	9	CDS		1	1
hsa-miR-195-5p	NM_001177562	PPP2R1B	4077	4097	0.923077	-19.3	1	0.0211428	559	4.81007	5.14051	-5.33701	19	20	19	3UTR		1	1
hsa-miR-195-5p	NM_002716	PPP2R1B	654	677	0.923077	-19.5	1	0.0144365	544	0.205193	-0.0775558	-13.4976	15	23	9	CDS		1	1
hsa-miR-195-5p	NM_002716	PPP2R1B	4212	4232	0.923077	-19.3	1	0.0211428	559	5.50156	5.08492	-5.33701	19	20	19	3UTR		1	1
hsa-miR-195-5p	NM_001037954	DIXDC1	3163	3187	0.923077	-21.1	1	6.42654e-05	588	0.252867	0.987968	-12.6408	16	24	9	3UTR		1	1
hsa-miR-195-5p	NM_012337	CFAP45	178	189	0.923077	-16.3	1	8.94157e-05	441	3.71555	1.88375	-10.2546	10	11	10	CDS		1	1
hsa-miR-195-5p	NM_001278547	MAPK8	163	181	0.923077	-17.6	1	0.00374355	368	-0.03348	0.990171	-13.7319	12	18	5	5UTR		1	1
hsa-miR-195-5p	NM_001130723	AHCYL2	4049	4064	0.923077	-18.2	1	0.00103471	515	0.716938	0.649894	-14.7166	14	15	14	3UTR		1	1
hsa-miR-195-5p	NM_001130722	AHCYL2	3904	3919	0.923077	-18.2	1	0.00103471	515	0.182397	0.616372	-14.7166	14	15	14	3UTR		1	1
hsa-miR-195-5p	NM_001195278	TMEM178B	7312	7331	0.923077	-20.8	1	0.00224981	456	-0.244764	-0.0161762	-7.10297	16	19	10	3UTR		1	1
hsa-miR-195-5p	NM_152542	PPM1K	545	555	0.923077	-16.6	1	0.0041915	368	0.055126	0.217473	-14.4661	9	10	9	CDS		1	1
hsa-miR-195-5p	NM_001256429	PDLIM5	988	1006	0.923077	-20.2	1	0.00419531	632	0.11948	-0.024384	-11.1852	13	18	9	3UTR		1	1
hsa-miR-195-5p	XM_017004657	SCN2A	4981	4996	0.923077	-17.3	1	0.00690754	588	0	0	-8.82818	14	15	14	CDS		1	1
hsa-miR-195-5p	NM_003453	ZMYM2	8865	8898	0.923077	-19.4	1	0.000536817	632	0.559274	0.113247	-11.254	16	23	9	3UTR		1	1
hsa-miR-195-5p	NM_197968	ZMYM2	8818	8851	0.923077	-19.4	1	0.000536817	632	-0.154591	-0.0858454	-11.254	16	23	9	3UTR		1	1
hsa-miR-195-5p	NM_001190964	ZMYM2	8757	8790	0.923077	-19.4	1	0.000536817	632	-0.198298	0.106734	-11.254	16	23	9	3UTR		1	1
hsa-miR-195-5p	NM_014572	LATS2	3292	3303	0.923077	-18.6	1	3.9524e-05	309	5.85203	4.6921	-10.2546	10	11	10	CDS		1	1
hsa-miR-195-5p	NM_023037	FRY	1462	1482	0.923077	-18.2	1	0.00410714	647	5.04598	5.7245	-10.1658	16	20	8	CDS		1	1
hsa-miR-195-5p	NM_001286766	RUBCNL	1175	1221	0.923077	-23.9	1	0.000191766	0.5	-0.00982211	0.167178	-3.93757	18	21	12	CDS		1	1
hsa-miR-195-5p	NM_001286764	RUBCNL	1445	1491	0.923077	-23.9	1	0.000191766	0.5	0.0876726	0.584302	-3.93757	18	21	12	CDS		1	1
hsa-miR-195-5p	NM_001286765	RUBCNL	1291	1337	0.923077	-23.9	1	0.000191766	0.5	0.298741	0.304887	-3.93757	18	21	12	CDS		1	1
hsa-miR-195-5p	NM_000621	HTR2A	2647	2675	0.923077	-18.6	1	0.0267081	721	1.01197	1.19131	-5.48126	20	28	9	3UTR		1	1
hsa-miR-195-5p	NM_000621	HTR2A	4749	4779	0.923077	-17.5	1	0.0119443	706	0.141792	0.987546	-6.01339	17	30	11	3UTR		1	1
hsa-miR-195-5p	NM_001260499	KCNC2	2649	2688	0.923077	-17.2	1	0.0104911	603	2.78402	2.42793	-4.957	19	39	7	3UTR		1	1
hsa-miR-195-5p	XM_006719383	KCNC2	3541	3559	0.923077	-17.5	1	0.000995034	676	0	0	-7.05204	12	15	8	3UTR		1	1
hsa-miR-195-5p	NM_005761	PLXNC1	6858	6870	0.923077	-17.5	1	7.90451e-05	485	0.945309	1.50632	-10.3988	11	12	11	3UTR		1	1
hsa-miR-195-5p	NM_032147	USP44	3579	3592	0.923077	-16.4	1	0.020531	632	4.31147	4.56705	-10.3988	11	13	7	3UTR		1	1
hsa-miR-195-5p	NM_001278393	USP44	3650	3663	0.923077	-16.4	1	0.020531	632	5.73944	4.26465	-10.3988	11	13	7	3UTR		1	1
hsa-miR-195-5p	NM_020244	CHPT1	1117	1143	0.923077	-15.8	1	0.00421962	662	4.43631	4.65548	-6.76235	19	26	9	CDS		1	1
hsa-miR-195-5p	NM_004661	CDC23	2141	2177	0.923077	-19	1	0.00341849	544	4.90313	5.27141	-6.46952	16	21	8	3UTR		1	1
hsa-miR-195-5p	NM_080670	SLC35A4	2549	2570	0.923077	-16.9	1	0.0247095	412	1.25959	0.489784	-14.3219	11	21	8	3UTR		1	1
hsa-miR-195-5p	NM_007034	DNAJB4	1749	1771	0.923077	-16.8	1	0.00495499	647	0.37848	0.767208	-5.76291	13	18	8	3UTR		1	1
hsa-miR-195-5p	XM_005271294	CDC14A	2887	2907	0.923077	-21.1	1	2.78064e-06	382	0	0	-13.2745	15	20	8	3UTR		1	1
hsa-miR-195-5p	NM_153340	ATXN7L2	2365	2380	0.923077	-18.7	1	0.0202621	662	3.57476	2.43263	-5.76291	13	15	7	3UTR		1	1
hsa-miR-195-5p	NM_172212	CSF1	734	750	0.923077	-15.3	1	0.000192588	456	3.79084	1.82985	-14.5179	14	16	10	CDS		1	1
hsa-miR-195-5p	NM_172210	CSF1	734	750	0.923077	-15.3	1	0.000192588	456	3.79084	1.82985	-14.5179	14	16	10	CDS		1	1
hsa-miR-195-5p	NM_012105	BACE2	3705	3730	0.923077	-21.5	1	2.82868e-06	529	-0.252072	-0.394835	-5.61866	17	25	12	3UTR		1	1
hsa-miR-195-5p	NM_138992	BACE2	3536	3561	0.923077	-21.5	1	2.82868e-06	529	-0.252072	-0.394835	-5.61866	17	25	12	3UTR		1	1
hsa-miR-195-5p	NM_138991	BACE2	3555	3580	0.923077	-21.5	1	2.82868e-06	529	-0.252072	-0.394835	-5.61866	17	25	12	3UTR		1	1
hsa-miR-195-5p	NM_001207049	BACE1	3555	3574	0.923077	-18.4	1	0.000329546	529	1.73208	0.754925	-10.2546	15	19	10	3UTR		1	1
hsa-miR-195-5p	NM_001301099	ZBTB44	4493	4518	0.923077	-20.9	1	0.00062484	574	0.819602	0.492611	-7.09101	16	19	12	3UTR		1	1
hsa-miR-195-5p	NM_001301098	ZBTB44	4828	4853	0.923077	-20.9	1	0.00062484	574	0.541467	0.123716	-7.09101	16	19	12	3UTR		1	1
hsa-miR-195-5p	NM_001258403	SLC4A8	2788	2806	0.923077	-15.7	1	0.00384734	632	0.451401	0.0610329	-13.0794	9	11	9	3UTR		1	1
hsa-miR-195-5p	NM_032840	SPRYD3	2537	2549	0.923077	-17.6	1	4.14196e-07	353	4.0614	4.74717	-10.3988	11	12	11	3UTR		1	1
hsa-miR-195-5p	NM_014830	ZBTB39	2617	2639	0.923077	-16.9	1	0.00784749	632	0.81	1.1412	-5.8508	18	22	8	3UTR		1	1
hsa-miR-195-5p	NM_001143941	RBM24	468	488	0.923077	-16	1	4.35377e-09	382	1.99621	3.98797	-10.3988	11	14	8	CDS		1	1
hsa-miR-195-5p	NM_153020	RBM24	416	436	0.923077	-16	1	4.35377e-09	382	1.99621	3.98797	-10.3988	11	14	8	CDS		1	1
hsa-miR-195-5p	NM_001750	CAST	829	862	0.923077	-17.4	1	0.000242001	0.5	1.94036	1.46095	-13.4976	16	24	9	CDS		1	1
hsa-miR-195-5p	NM_001042440	CAST	706	739	0.923077	-17.4	1	0.000242001	0.5	1.94036	1.46095	-13.4976	16	24	9	CDS		1	1
hsa-miR-195-5p	NM_198990	NAPEPLD	3481	3516	0.923077	-18.7	1	0.000452735	515	0.290413	0.282744	-8.06181	15	21	8	3UTR		1	1
hsa-miR-195-5p	NM_001122838	NAPEPLD	3782	3817	0.923077	-18.7	1	0.000452735	515	0.465721	0.363823	-8.06181	15	21	8	3UTR		1	1
hsa-miR-195-5p	NM_014913	ADNP2	3949	3970	0.923077	-21.7	1	7.2022e-05	485	0.458869	0.405902	-9.2861	16	21	10	3UTR		1	1
hsa-miR-195-5p	NM_145725	TRAF3	7661	7687	0.923077	-20.1	1	0.0123034	676	4.40033	2.72264	-3.93757	19	26	14	3UTR		1	1
hsa-miR-195-5p	NM_003300	TRAF3	7522	7548	0.923077	-20.1	1	0.0123034	676	4.40033	2.72264	-3.93757	19	26	14	3UTR		1	1
hsa-miR-195-5p	NM_001199427	TRAF3	7273	7299	0.923077	-20.1	1	0.0123034	676	4.40033	2.72264	-3.93757	19	26	14	3UTR		1	1
hsa-miR-195-5p	NM_015307	FAM189A1	4232	4249	0.923077	-18.9	1	0.000498445	456	4.38035	3.94648	-10.2546	15	17	10	3UTR		1	1
hsa-miR-195-5p	NM_001242829	IP6K1	2814	2836	0.923077	-19.8	1	1.39062e-08	397	0.695011	3.35436	-10.3988	11	13	11	3UTR		1	1
hsa-miR-195-5p	XM_011536925	G2E3	3386	3401	0.923077	-16.7	1	0.0116231	647	0	0	-13.6656	14	15	14	3UTR		1	1
hsa-miR-195-5p	XM_017021288	ARHGAP5	1405	1428	0.923077	-20.3	1	0.0154399	618	0	0	-7.43082	17	23	7	CDS		1	1
hsa-miR-195-5p	XM_005267635	ARHGAP5	1405	1428	0.923077	-20.3	1	0.0154399	618	0	0	-7.43082	17	23	7	CDS		1	1
hsa-miR-195-5p	NM_001030055	ARHGAP5	1436	1459	0.923077	-20.3	1	0.0154399	618	4.01698	4.50225	-7.43082	17	23	7	CDS		1	1
hsa-miR-195-5p	XM_005267992	NPAS3	5429	5474	0.923077	-21.3	1	0.242226	735	0	0	-4.957	16	18	16	3UTR		1	1
hsa-miR-195-5p	XM_011537071	NPAS3	5333	5378	0.923077	-21.3	1	0.242226	735	0	0	-4.957	16	18	16	3UTR		1	1
hsa-miR-195-5p	NM_015589	SAMD4A	3448	3460	0.923077	-17.7	1	8.60483e-05	471	0.848139	1.44212	-7.48304	11	12	11	3UTR		1	1
hsa-miR-195-5p	NM_001161576	SAMD4A	3184	3196	0.923077	-17.7	1	8.60483e-05	471	0.659277	-0.193806	-7.48304	11	12	11	3UTR		1	1
hsa-miR-195-5p	NM_001161577	SAMD4A	2185	2197	0.923077	-17.7	1	8.60483e-05	471	-0.404102	0.0372494	-7.48304	11	12	11	3UTR		1	1
hsa-miR-195-5p	NM_004185	WNT2B	2016	2035	0.923077	-19	1	1.13758e-05	0.5	5.10878	4.43904	-10.4498	14	19	9	CDS		1	1
hsa-miR-195-5p	NM_001291880	WNT2B	1945	1964	0.923077	-19	1	1.13758e-05	0.5	5.10878	4.43904	-10.4498	14	19	9	CDS		1	1
hsa-miR-195-5p	NM_198459	DENND2C	3072	3110	0.923077	-16.3	1	4.25232e-08	529	5.06569	3.35787	-10.3988	11	14	7	3UTR		1	1
hsa-miR-195-5p	NM_001256404	DENND2C	3612	3650	0.923077	-16.3	1	4.25232e-08	529	4.68409	4.86139	-10.3988	11	14	7	3UTR		1	1
hsa-miR-195-5p	NM_001303041	ITGA10	2043	2060	0.923077	-19.5	1	0.000142185	0.5	2.02921	1.43876	-12.9758	13	17	8	CDS		1	1
hsa-miR-195-5p	NM_198353	KCTD8	1786	1808	0.923077	-20.3	1	0.00143022	529	2.30595	2.86927	-4.84971	19	22	11	3UTR		1	1
hsa-miR-195-5p	NM_006947	SRP72	3257	3276	0.923077	-17.1	1	0.0159831	662	0.0261479	0.883029	-13.4976	16	19	9	3UTR		1	1
hsa-miR-195-5p	NM_001267722	SRP72	3074	3093	0.923077	-17.1	1	0.0159831	662	0.0261479	0.883029	-13.4976	16	19	9	3UTR		1	1
hsa-miR-195-5p	NM_001206981	ODAPH	1743	1785	0.923077	-18.1	1	0.000214997	647	-0.115764	-0.0878199	-7.28438	19	24	8	3UTR		1	1
hsa-miR-195-5p	NM_178497	ODAPH	1699	1741	0.923077	-18.1	1	0.000214997	647	-0.115764	-0.0878199	-7.28438	19	24	8	3UTR		1	1
hsa-miR-195-5p	NM_134428	RFX3	1571	1588	0.923077	-18	1	0.00331198	588	1.02711	1.07228	-15.8116	14	17	7	CDS		1	1
hsa-miR-195-5p	NM_006570	RRAGA	1322	1343	0.923077	-18.9	1	0.00144335	0.5	1.56206	0.562919	-9.73257	13	21	9	3UTR		1	1
hsa-miR-195-5p	NM_024761	MOB3B	1318	1336	0.923077	-17.5	1	0.000230713	471	-0.119067	0.0314	-5.76291	13	17	9	3UTR		1	1
hsa-miR-195-5p	NM_016166	PIAS1	5427	5444	0.923077	-17.8	1	0.000526405	574	3655	2.51625	-13.2236	14	17	10	3UTR		1	1
hsa-miR-195-5p	NM_001320687	PIAS1	6026	6043	0.923077	-17.8	1	0.000526405	574	3655	2.51625	-13.2236	14	17	10	3UTR		1	1
hsa-miR-195-5p	NM_005545	ISLR	1025	1042	0.923077	-18	1	9.0777e-05	338	1.69791	1.09167	-8.33988	13	17	10	CDS		1	1
hsa-miR-195-5p	NM_001301110	ADAMTSL3	4043	4063	0.923077	-18.8	1	0.000390117	544	0.996398	1.59813	-6.54929	15	20	11	CDS		1	1
hsa-miR-195-5p	NM_207517	ADAMTSL3	4043	4063	0.923077	-18.8	1	0.000390117	544	0.996398	1.59813	-6.54929	15	20	11	CDS		1	1
hsa-miR-195-5p	NM_007038	ADAMTS5	7406	7439	0.923077	-19	1	0.00431911	618	4.51579	4.43803	-4.17062	20	33	12	3UTR		1	1
hsa-miR-195-5p	NM_003895	SYNJ1	1991	2002	0.923077	-17	1	0.000503877	515	1.1724	0.828165	-13.2236	10	11	10	CDS		1	1
hsa-miR-195-5p	NM_203446	SYNJ1	1991	2002	0.923077	-17	1	0.000503877	515	1.17448	0.893298	-13.2236	10	11	10	CDS		1	1
hsa-miR-195-5p	NM_001160302	SYNJ1	1999	2010	0.923077	-17	1	0.000503877	515	0.59789	0.995464	-13.2236	10	11	10	CDS		1	1
hsa-miR-195-5p	NM_001160306	SYNJ1	1984	1995	0.923077	-17	1	0.000503877	515	1.06726	0.820818	-13.2236	10	11	10	CDS		1	1
hsa-miR-195-5p	XM_017028505	SYNJ1	777	798	0.923077	-18.5	1	0.00140422	485	0	0	-8.07655	16	21	7	5UTR		1	1
hsa-miR-195-5p	NM_022117	TSPYL2	2450	2463	0.923077	-18	1	0.000424418	441	0	0	-9.87682	11	13	10	3UTR		1	1
hsa-miR-195-5p	NM_001399	EDA	2894	2914	0.923077	-20	1	1.92773e-05	412	0	0	-8.38522	16	20	8	3UTR		1	1
hsa-miR-195-5p	NM_001005609	EDA	2888	2908	0.923077	-20	1	1.92773e-05	412	0	0	-8.38522	16	20	8	3UTR		1	1
hsa-miR-195-5p	NM_001005612	EDA	2879	2899	0.923077	-20	1	1.92773e-05	412	0	0	-8.38522	16	20	8	3UTR		1	1
hsa-miR-195-5p	NM_016120	RLIM	9127	9149	0.923077	-19.3	1	0.000650304	0.75	0	0	-7.21971	18	22	13	3UTR		1	1
hsa-miR-195-5p	NM_183353	RLIM	9189	9211	0.923077	-19.3	1	0.000650304	0.75	0	0	-7.21971	18	22	13	3UTR		1	1
hsa-miR-195-5p	XM_011523279	SIAH1	6288	6309	0.923077	-16.5	1	0.00921498	588	0	0	-14.243	12	21	8	3UTR		1	1
hsa-miR-195-5p	NM_015069	ZNF423	6704	6726	0.923077	-18.6	1	0.000410914	574	4.20617	4.58076	-8.06181	14	22	8	3UTR		1	1
hsa-miR-195-5p	NM_015069	ZNF423	4100	4127	0.923077	-17.9	1	0.0273341	588	4.93872	4.63595	-5.48126	20	27	9	3UTR		1	1
hsa-miR-195-5p	NM_001330533	ZNF423	3911	3938	0.923077	-17.9	1	0.0273341	588	5.80584	6.33147	-5.48126	20	27	9	3UTR		1	1
hsa-miR-195-5p	NM_031361	COL4A3BP	2653	2671	0.923077	-15.9	1	5.41721e-05	588	3.68205	2.92514	-13.6656	14	18	9	3UTR		1	1
hsa-miR-195-5p	NM_005713	COL4A3BP	2731	2749	0.923077	-15.9	1	5.41721e-05	588	3.24399	2.73193	-13.6656	14	18	9	3UTR		1	1
hsa-miR-195-5p	NM_198560	LHFPL4	568	589	0.923077	-18.9	1	0.00245589	368	-0.256634	-0.102656	-5.61866	16	21	8	CDS		1	1
hsa-miR-195-5p	NM_198560	LHFPL4	4679	4697	0.923077	-18.2	1	0.000122388	441	0.813938	0.498949	-11.4183	13	18	9	3UTR		1	1
hsa-miR-195-5p	NM_001193380	IL17RE	1254	1272	0.923077	-18.8	1	0.0034628	397	0.343433	1.30346	-8.02485	14	18	7	CDS		1	1
hsa-miR-195-5p	NM_153480	IL17RE	1254	1272	0.923077	-18.8	1	0.0034628	397	0.343433	1.30346	-8.02485	14	18	7	CDS		1	1
hsa-miR-195-5p	NM_001289135	SLIT2	5324	5345	0.923077	-18.8	1	0.0121045	618	2.74703	4.11399	-7.48864	17	21	8	CDS		1	1
hsa-miR-195-5p	NM_004787	SLIT2	5336	5357	0.923077	-18.8	1	0.0121045	618	2.74703	4.11399	-7.48864	17	21	8	CDS		1	1
hsa-miR-195-5p	NM_001289136	SLIT2	5312	5333	0.923077	-18.8	1	0.0121045	618	2.74703	4.11399	-7.48864	17	21	8	CDS		1	1
hsa-miR-195-5p	NM_001276252	WDTC1	982	999	0.923077	-16.6	1	5.94913e-05	426	4.77167	5.35041	-5.76291	13	17	9	CDS		1	1
hsa-miR-195-5p	NM_015023	WDTC1	982	999	0.923077	-16.6	1	5.94913e-05	426	4.77167	5.35041	-5.76291	13	17	9	CDS		1	1
hsa-miR-195-5p	XM_011541057	WDTC1	660	677	0.923077	-16.6	1	5.94913e-05	426	0	0	-5.76291	13	17	9	CDS		1	1
hsa-miR-195-5p	NM_032524	KRTAP4-4	521	541	0.923077	-22.4	1	0.00658886	426	0.634871	-0.699646	-7.87538	17	20	8	CDS		1	1
hsa-miR-195-5p	NM_032524	KRTAP4-4	371	389	0.923077	-22.1	1	8.28267e-06	324	0.634872	-0.368943	-10.6632	15	18	8	CDS		1	1
hsa-miR-195-5p	NM_032524	KRTAP4-4	716	734	0.923077	-19.6	1	0.00503969	368	0.249458	-0.266854	-14.243	13	18	8	3UTR		1	1
hsa-miR-195-5p	NM_033225	CSMD1	11388	11413	0.923077	-23.4	1	0.000152838	574	3.19721	4.11921	-3.93757	17	18	17	3UTR		1	1
hsa-miR-195-5p	NM_001308384	SLC38A7	3800	3821	0.923077	-21.3	1	0.00576053	412	0	0	-10.2546	15	21	10	3UTR		1	1
hsa-miR-195-5p	NM_001270975	IST1	240	252	0.923077	-16.7	1	4.38738e-05	471	6.9187	5.71947	-9.36568	11	12	11	CDS		1	1
hsa-miR-195-5p	NM_014761	IST1	240	252	0.923077	-16.7	1	4.38738e-05	471	6.9187	5.71947	-9.36568	11	12	11	CDS		1	1
hsa-miR-195-5p	NM_001270977	IST1	240	252	0.923077	-16.7	1	4.38738e-05	471	6.9187	5.71947	-9.36568	11	12	11	CDS		1	1
hsa-miR-195-5p	NM_006885	ZFHX3	1224	1237	0.923077	-16.7	1	0.00178479	368	0.448246	0.606877	-6.78234	11	13	8	CDS		1	1
hsa-miR-195-5p	NM_002811	PSMD7	1172	1183	0.923077	-17.3	1	0.00925489	691	0.867886	1.15455	-13.2236	10	11	10	3UTR		1	1
hsa-miR-195-5p	XM_005245599	DEDD	1762	1778	0.923077	-17.9	1	8.89698e-05	382	0	0	-6.90779	14	16	7	3UTR		1	1
hsa-miR-195-5p	NM_175866	UHMK1	4678	4694	0.923077	-17.3	1	3.66121e-05	618	0.180206	0.283087	-12.5682	14	16	9	3UTR		1	1
hsa-miR-195-5p	NM_001198786	POU2F1	11550	11574	0.923077	-17.2	1	0.031784	544	2.8183	4.1918	-15.5225	13	24	8	3UTR		1	1
hsa-miR-195-5p	NM_014283	SUCO	355	393	0.923077	-18.3	1	9.67591e-06	485	2.97836	2.23371	-4.90607	17	38	10	CDS		1	1
hsa-miR-195-5p	NM_001282750	SUCO	355	393	0.923077	-18.3	1	9.67591e-06	485	2.97836	2.23371	-4.90607	17	38	10	CDS		1	1
hsa-miR-195-5p	NM_001205293	CACNA1E	9396	9412	0.923077	-18.4	1	3.94969e-05	544	0.543998	0.443008	-14.4661	14	16	9	3UTR		1	1
hsa-miR-195-5p	NM_000721	CACNA1E	9267	9283	0.923077	-18.4	1	3.94969e-05	544	0.543998	0.443008	-14.4661	14	16	9	3UTR		1	1
hsa-miR-195-5p	NM_001205294	CACNA1E	9210	9226	0.923077	-18.4	1	3.94969e-05	544	0.543998	0.443008	-14.4661	14	16	9	3UTR		1	1
hsa-miR-195-5p	XM_006724226	TXN2	882	892	0.923077	-16	1	2.25789e-06	338	0	0	-14.4661	9	10	9	3UTR		1	1
hsa-miR-195-5p	NM_020689	SLC24A3	3695	3713	0.923077	-16.9	1	0.0165592	544	1.67318	1.16271	-6.50069	16	18	15	3UTR		1	1
hsa-miR-195-5p	NM_130852	BPIFA1	894	909	0.923077	-17	1	0.0707593	471	-0.149417	0.205967	-4.84971	14	15	14	3UTR		1	1
hsa-miR-195-5p	NM_015130	TBC1D9	2070	2106	0.923077	-19.4	1	0.00274289	529	5.92925	5.19868	-7.00542	17	36	9	CDS		1	1
hsa-miR-195-5p	NM_001349798	FBXW7	4078	4101	0.923077	-18.7	1	0.0247063	691	4.55026	3.78281	-9.06125	18	23	8	3UTR		1	1
hsa-miR-195-5p	XM_005257545	RNF213	16937	16957	0.923077	-18.6	1	0.00891311	0.5	0	0	-10.2546	13	20	10	3UTR		1	1
hsa-miR-195-5p	NM_001256071	RNF213	16749	16769	0.923077	-18.6	1	0.00891311	0.5	-0.335962	-0.349732	-10.2546	13	20	10	3UTR		1	1
hsa-miR-195-5p	NM_005151	USP14	2557	2569	0.923077	-17.8	1	0.0003859	721	0.407696	0.196995	-10.3988	11	12	11	3UTR		1	1
hsa-miR-195-5p	NM_001037334	USP14	2452	2464	0.923077	-17.8	1	0.0003859	721	0.407696	0.196995	-10.3988	11	12	11	3UTR		1	1
hsa-miR-195-5p	NM_001127715	STXBP5	3052	3067	0.923077	-18.8	1	0.0385278	588	5.45416	4.50245	-13.6656	14	15	14	CDS		1	1
hsa-miR-195-5p	NM_139244	STXBP5	2944	2959	0.923077	-18.8	1	0.0385278	588	5.45416	4.50245	-13.6656	14	15	14	CDS		1	1
hsa-miR-195-5p	NM_000876	IGF2R	8385	8409	0.923077	-20.2	1	6.95975e-05	588	1.27484	0.679612	-7.80875	19	24	13	3UTR		1	1
hsa-miR-195-5p	NM_001282441	GNA12	3048	3069	0.923077	-18.3	1	0.063858	544	-0.143193	2.54214	-5.33701	18	21	9	3UTR		1	1
hsa-miR-195-5p	NM_001570	IRAK2	898	910	0.923077	-20.5	1	7.10392e-06	485	2.57156	1.32695	-6.78234	11	12	11	CDS		1	1
hsa-miR-195-5p	XM_017007529	SLC4A7	4456	4473	0.923077	-19	1	0.00401306	632	0	0	-12.408	16	17	16	3UTR		1	1
hsa-miR-195-5p	NM_001329998	TRANK1	420	435	0.923077	-19	1	5.21463e-05	471	-0.571787	0.29907	-9.54201	12	15	11	CDS		1	1
hsa-miR-195-5p	NM_033027	CSRNP1	2008	2029	0.923077	-18.2	1	0.00189935	485	0.247306	1.39724	-10.2546	14	21	6	3UTR		1	1
hsa-miR-195-5p	NM_020858	SEMA6D	4274	4313	0.923077	-22.9	1	0.0181315	618	5.41472	3.55291	-4.79441	19	23	13	3UTR		1	1
hsa-miR-195-5p	NM_153618	SEMA6D	4460	4499	0.923077	-22.9	1	0.0181315	618	5.41472	3.55291	-4.79441	19	23	13	3UTR		1	1
hsa-miR-195-5p	NM_153617	SEMA6D	4292	4331	0.923077	-22.9	1	0.0181315	618	5.41472	3.55291	-4.79441	19	23	13	3UTR		1	1
hsa-miR-195-5p	NM_153616	SEMA6D	4235	4274	0.923077	-22.9	1	0.0181315	618	5.41472	3.55291	-4.79441	19	23	13	3UTR		1	1
hsa-miR-195-5p	NM_002009	FGF7	353	365	0.923077	-15.2	1	2.29532e-05	662	1.868	2.34187	-10.3988	11	12	11	5UTR		1	1
hsa-miR-195-5p	NM_006628	ARPP19	668	717	0.923077	-21.7	1	5.75089e-07	574	1.67269	0.0561968	-8.90832	16	20	10	3UTR		1	1
hsa-miR-195-5p	NM_134261	RORA	9715	9737	0.923077	-19.2	1	0.00054297	706	6.44229	6.35836	-6.50069	17	22	11	3UTR		1	1
hsa-miR-195-5p	NM_134260	RORA	9885	9907	0.923077	-19.2	1	0.00054297	706	5.3847	5.68539	-6.50069	17	22	11	3UTR		1	1
hsa-miR-195-5p	NM_134260	RORA	7838	7862	0.923077	-18	1	0.00137431	691	0.525517	0.236661	-7.05204	15	24	8	3UTR		1	1
hsa-miR-195-5p	NM_134260	RORA	6148	6168	0.923077	-16.5	1	0.001206	676	0.496742	0.318109	-6.81899	16	20	9	3UTR		1	1
hsa-miR-195-5p	NM_002943	RORA	9861	9883	0.923077	-19.2	1	0.00054297	706	4.33414	5.36498	-6.50069	17	22	11	3UTR		1	1
hsa-miR-195-5p	NM_002943	RORA	7814	7838	0.923077	-18	1	0.00137431	691	0.560758	0.216208	-7.05204	15	24	8	3UTR		1	1
hsa-miR-195-5p	NM_002943	RORA	6124	6144	0.923077	-16.5	1	0.001206	676	0.627785	0.274399	-6.81899	16	20	9	3UTR		1	1
hsa-miR-195-5p	NM_134262	RORA	9556	9578	0.923077	-19.2	1	0.00054297	706	5.35699	5.5302	-6.50069	17	22	11	3UTR		1	1
hsa-miR-195-5p	NM_134262	RORA	7509	7533	0.923077	-18	1	0.00137431	691	0.414756	0.222754	-7.05204	15	24	8	3UTR		1	1
hsa-miR-195-5p	NM_134262	RORA	8638	8672	0.923077	-15.7	1	0.00824809	676	5.01631	4.60403	-5.83853	20	34	7	3UTR		1	1
hsa-miR-195-5p	NM_181780	BTLA	2229	2256	0.923077	-18.3	1	0.0109994	632	1.62831	0.444795	-5.76291	17	27	9	3UTR		1	1
hsa-miR-195-5p	NM_001164345	ZBTB20	7030	7050	0.923077	-18.1	1	0.000131768	618	0.357698	0.17262	-12.9192	14	20	7	3UTR		1	1
hsa-miR-195-5p	NM_001164346	ZBTB20	7318	7340	0.923077	-20.6	1	5.06365e-05	529	1.30457	1.5855	-13.2236	15	17	15	3UTR		1	1
hsa-miR-195-5p	NM_001164347	ZBTB20	7340	7362	0.923077	-20.6	1	5.06365e-05	529	0.812035	1.57164	-13.2236	15	17	15	3UTR		1	1
hsa-miR-195-5p	NM_001164347	ZBTB20	6691	6711	0.923077	-18.1	1	0.000131768	618	0.176766	0.654601	-12.9192	14	20	7	3UTR		1	1
hsa-miR-195-5p	NM_001164342	ZBTB20	7299	7321	0.923077	-20.6	1	5.06365e-05	529	2.27557	1.48136	-13.2236	15	17	15	3UTR		1	1
hsa-miR-195-5p	NM_000388	CASR	3802	3824	0.923077	-23.2	1	0.00198307	618	0.512149	0.0686066	-4.957	18	22	11	3UTR		1	1
hsa-miR-195-5p	NM_001178065	CASR	3898	3920	0.923077	-23.2	1	0.00198307	618	0.385182	0.112622	-4.957	18	22	11	3UTR		1	1
hsa-miR-195-5p	NM_183357	ADCY5	5537	5560	0.923077	-19.7	1	0.000134498	456	0.680156	1.12176	-10.2026	17	23	7	3UTR		1	1
hsa-miR-195-5p	NM_053026	MYLK	1657	1676	0.923077	-24.1	1	0.00212286	368	0.0392558	0.123698	-6.78234	16	19	11	CDS		1	1
hsa-miR-195-5p	NM_053027	MYLK	4183	4206	0.923077	-20.6	1	0.00088771	338	3.05823	4.95888	-12.7125	15	23	7	CDS		1	1
hsa-miR-195-5p	NM_053025	MYLK	4183	4206	0.923077	-20.6	1	0.00088771	338	3.05823	4.95888	-12.7125	15	23	7	CDS		1	1
hsa-miR-195-5p	XM_017006472	MYLK	1394	1407	0.923077	-16.6	1	0.00148294	632	0	0	-7.05204	12	13	12	3UTR		1	1
hsa-miR-195-5p	XM_024453533	MYLK	1725	1744	0.923077	-24.1	1	0.00212286	368	0	0	-6.78234	16	19	11	CDS		1	1
hsa-miR-195-5p	XM_017005934	TMCC1	3402	3425	0.923077	-21.5	1	0.013568	647	0	0	-6.6181	18	23	9	3UTR		1	1
hsa-miR-195-5p	NM_001128224	TMCC1	2732	2755	0.923077	-21.5	1	0.013568	647	3.04778	2.69723	-6.6181	18	23	9	3UTR		1	1
hsa-miR-195-5p	NM_001128224	TMCC1	333	362	0.923077	-18	1	3.19793e-05	471	0.452308	0.853584	-9.43035	15	19	11	CDS		1	1
hsa-miR-195-5p	XM_017005931	TMCC1	3352	3375	0.923077	-21.5	1	0.013568	647	0	0	-6.6181	18	23	9	3UTR		1	1
hsa-miR-195-5p	NM_015008	TMCC1	2877	2900	0.923077	-21.5	1	0.013568	647	5.99369	4.22303	-6.6181	18	23	9	3UTR		1	1
hsa-miR-195-5p	NM_001039753	EML6	3800	3812	0.923077	-20.2	1	9.22654e-05	382	2.22936	4.79306	-6.90779	11	12	11	CDS		1	1
hsa-miR-195-5p	NM_018013	SOBP	4970	4988	0.923077	-17.3	1	0.0145075	441	1.04447	1.36896	-7.57093	16	18	11	3UTR		1	1
hsa-miR-195-5p	NM_001199933	SESN1	1969	1984	0.923077	-16.2	1	0.00848949	632	4.971	5.51294	-7.05204	12	15	9	3UTR		1	1
hsa-miR-195-5p	NM_001199934	SESN1	1984	2026	0.923077	-16.2	1	0.00848949	632	5.22576	5.32128	-7.05204	12	16	9	3UTR		1	1
hsa-miR-195-5p	XM_011535500	RNF217	701	722	0.923077	-17.9	1	0.000259156	603	0	0	-9.62901	13	21	9	CDS		1	1
hsa-miR-195-5p	NM_001143677	SGK1	732	748	0.923077	-18.4	1	0.00152974	456	0.238315	1.06634	-5.22701	14	16	8	CDS		1	1
hsa-miR-195-5p	NM_005627	SGK1	687	703	0.923077	-18.4	1	0.00152974	456	0.849034	1.44555	-5.22701	14	16	8	CDS		1	1
hsa-miR-195-5p	XM_005266677	KDSR	149	162	0.923077	-16.5	1	0.000108829	353	0	0	-7.00542	12	13	12	CDS		1	1
hsa-miR-195-5p	NM_002035	KDSR	188	201	0.923077	-16.5	1	0.000108829	353	1.69257	0.881258	-7.00542	12	13	12	CDS		1	1
hsa-miR-195-5p	XM_017006158	ERC2	4859	4874	0.923077	-16.7	1	0.000423297	618	0	0	-5.96246	13	15	8	3UTR		1	1
hsa-miR-195-5p	NM_015576	ERC2	4615	4630	0.923077	-16.7	1	0.000423297	618	5.79582	5.36195	-5.96246	13	15	8	3UTR		1	1
hsa-miR-195-5p	NM_001020819	MYADM	2906	2928	0.923077	-19.4	1	0.000753446	0.5	1.44865	0.384609	-6.58625	18	22	12	3UTR		1	1
hsa-miR-195-5p	NM_138373	MYADM	2842	2864	0.923077	-19.4	1	0.000753446	0.5	0.866682	0.717283	-6.58625	18	22	12	3UTR		1	1
hsa-miR-195-5p	NM_001290194	MYADM	2757	2779	0.923077	-19.4	1	0.000753446	0.5	0.866682	0.717283	-6.58625	18	22	12	3UTR		1	1
hsa-miR-195-5p	NM_001020818	MYADM	3126	3148	0.923077	-19.4	1	0.000753446	0.5	1.44865	0.384609	-6.58625	18	22	12	3UTR		1	1
hsa-miR-195-5p	NM_001020821	MYADM	2971	2993	0.923077	-19.4	1	0.000753446	0.5	1.44865	0.384609	-6.58625	18	22	12	3UTR		1	1
hsa-miR-195-5p	NM_001004354	NRARP	2184	2205	0.923077	-16.1	1	0.00686909	529	2.35209	2.58527	-14.4661	9	11	9	3UTR		1	1
hsa-miR-195-5p	NM_002830	PTPN4	8318	8349	0.923077	-17.7	1	0.00170958	735	0.691678	0.77922	-3.93757	16	31	9	3UTR		1	1
hsa-miR-195-5p	NM_001199140	AMMECR1L	2907	2918	0.923077	-18.6	1	6.25159e-06	368	2.09665	1.68155	-10.2546	10	11	10	3UTR		1	1
hsa-miR-195-5p	NM_031445	AMMECR1L	2879	2890	0.923077	-18.6	1	6.25159e-06	368	1.98148	1.4632	-10.2546	10	11	10	3UTR		1	1
hsa-miR-195-5p	NM_018557	LRP1B	9251	9263	0.923077	-19.9	1	3.39659e-06	456	6.23713	4.60498	-10.3988	11	12	11	CDS		1	1
hsa-miR-195-5p	NM_138717	PPT2	1410	1425	0.923077	-15.7	1	0.000328845	0.5	2.09711	0.609677	-5.76291	13	15	8	3UTR		1	1
hsa-miR-195-5p	NM_016436	PHF20	3305	3320	0.923077	-16.9	1	1.71421e-05	441	0.947292	1.27827	-9.09597	14	15	14	3UTR		1	1
hsa-miR-195-5p	XM_011528673	EPB41L1	2690	2706	0.923077	-19.5	1	9.6307e-07	441	0	0	-4.02637	14	16	7	CDS		1	1
hsa-miR-195-5p	NM_001199515	TGIF2	2546	2567	0.923077	-16.7	1	0.0065334	618	1.42663	1.45812	-8.05823	17	21	10	3UTR		1	1
hsa-miR-195-5p	NM_001278409	ANXA11	2293	2308	0.923077	-16.1	1	0.00211116	559	-0.0401751	-0.0513026	-8.10843	14	15	14	3UTR		1	1
hsa-miR-195-5p	XM_011540103	BMPR1A	2656	2674	0.923077	-19.8	1	3.60696e-05	574	0	0	-10.4034	16	18	9	3UTR		1	1
hsa-miR-195-5p	NM_001170765	LCOR	8575	8593	0.923077	-17.8	1	0.000352904	676	2.25899	2.6719	-9.59293	16	18	9	3UTR		1	1
hsa-miR-195-5p	NM_032440	LCOR	8595	8613	0.923077	-17.8	1	0.000352904	676	2.4989	2.78372	-9.59293	16	18	9	3UTR		1	1
hsa-miR-195-5p	NM_001289403	MMS19	1736	1762	0.923077	-18.9	1	6.40779e-05	456	2.41282	2.38926	-7.10297	16	26	10	CDS		1	1
hsa-miR-195-5p	NM_001166245	HPSE2	1985	2004	0.923077	-18.9	1	0.0392827	529	1.45788	0.853664	-5.96246	16	19	13	3UTR		1	1
hsa-miR-195-5p	NM_021828	HPSE2	2321	2340	0.923077	-18.9	1	0.0392827	529	0.543175	0.363092	-5.96246	16	19	13	3UTR		1	1
hsa-miR-195-5p	NM_001166246	HPSE2	2391	2410	0.923077	-18.9	1	0.0392827	529	0.88619	0.708966	-5.96246	16	19	13	3UTR		1	1
hsa-miR-195-5p	XM_017016497	HPSE2	1820	1838	0.923077	-17.4	1	0.000183504	529	0	0	-10.3988	14	18	8	3UTR		1	1
hsa-miR-195-5p	NM_005414	SKIL	7086	7108	0.923077	-17.4	1	0.0667848	662	4.41867	3.802	-5.38561	17	22	12	3UTR		1	1
hsa-miR-195-5p	NM_001145098	SKIL	6595	6617	0.923077	-17.4	1	0.0667848	662	4.41867	3.802	-5.38561	17	22	12	3UTR		1	1
hsa-miR-195-5p	NM_001248008	SKIL	7083	7105	0.923077	-17.4	1	0.0667848	662	4492	4048	-5.38561	17	22	12	3UTR		1	1
hsa-miR-195-5p	NM_001145097	SKIL	6945	6967	0.923077	-17.4	1	0.0667848	662	4492	4048	-5.38561	17	22	12	3UTR		1	1
hsa-miR-195-5p	NM_001161565	TNIK	5287	5304	0.923077	-20	1	0.0589254	588	1.38034	1.65886	-7.27064	15	17	10	3UTR		1	1
hsa-miR-195-5p	NM_001161564	TNIK	5350	5367	0.923077	-20	1	0.0589254	588	0.893238	2.37267	-7.27064	15	17	10	3UTR		1	1
hsa-miR-195-5p	NM_022763	FNDC3B	3036	3078	0.923077	-18.4	1	0.000293844	471	5.41967	3.88098	-13.2236	15	19	10	CDS		1	1
hsa-miR-195-5p	NM_001308045	SENP5	3244	3263	0.923077	-16.8	1	0.0382809	618	0.044811	0.599617	-11.4183	13	19	9	3UTR		1	1
hsa-miR-195-5p	NM_000891	KCNJ2	2214	2234	0.907692	-17.5	1	0.00255922	662	4.13482	1.91585	-7.58061	18	20	11	3UTR		1	1
hsa-miR-195-5p	NM_024494	WNT2B	1591	1610	0.897436	-19	1	1.13758e-05	0.5	0.507276	0.982647	-10.4498	14	19	9	CDS		1	1
hsa-miR-195-5p	NM_001271620	ZNF423	6814	6836	0.897436	-18.6	1	0.000410914	574	2.43582	5.04274	-8.06181	14	22	8	3UTR		1	1
hsa-miR-195-5p	NM_001330533	ZNF423	6515	6537	0.897436	-18.6	1	0.000410914	574	3.47733	4.85195	-8.06181	14	22	8	3UTR		1	1
hsa-miR-195-5p	NM_016588	NRN1	35	48	0.884615	-17.4	1	6.85748e-06	441	3.50638	4.19226	-8.953	11	13	6	5UTR		1	1
hsa-miR-195-5p	NM_001008781	FAT3	15712	15737	0.884615	-18.9	1	0.0303348	721	0.421393	0.270936	-4.957	19	25	13	3UTR		1	1
hsa-miR-195-5p	NM_001195278	TMEM178B	1096	1114	0.884615	-17.8	1	0.00135747	471	4.41766	3.65018	-8.07147	15	18	10	3UTR		1	1
hsa-miR-195-5p	NM_080670	SLC35A4	1128	1167	0.884615	-18.1	1	2.90124e-05	353	3.32759	2.8405	-11.6414	13	24	9	CDS		1	1
hsa-miR-195-5p	NM_001286398	RNF217	1466	1487	0.884615	-17.9	1	0.000259156	603	5.51334	4.41046	-9.62901	13	21	9	CDS		1	1
hsa-miR-195-5p	NM_152553	RNF217	932	953	0.884615	-17.9	1	0.000259156	603	4.97131	4.46799	-9.62901	13	21	9	CDS		1	1
hsa-miR-195-5p	NM_004329	BMPR1A	2759	2777	0.884615	-19.8	1	3.60696e-05	574	0.781436	0.805685	-10.4034	16	18	9	3UTR		1	1
hsa-miR-195-5p	NM_001166244	HPSE2	2147	2166	0.884615	-18.9	1	0.0392827	529	-0.0428103	-0.0742532	-5.96246	16	19	13	3UTR		1	1
hsa-miR-195-5p	NM_002010	FGF9	2417	2430	0.876923	-16.7	1	0.0136453	618	2.75452	3.08885	-6.78234	11	13	7	3UTR		1	1
hsa-miR-195-5p	NM_001137675	ATXN1L	4898	4921	0.876923	-17.5	1	0.0863124	456	0.632929	0.476755	-5.9255	17	23	7	3UTR		1	1
hsa-miR-195-5p	NM_001280798	GLS2	2200	2221	0.871795	-19.2	1	0.000998958	544	-0.626083	-0.465143	-13.2236	15	21	8	3UTR		1	1
hsa-miR-195-5p	NM_001280797	GLS2	2422	2443	0.871795	-19.2	1	0.000998958	544	-0.626083	-0.465143	-13.2236	15	21	8	3UTR		1	1
hsa-miR-195-5p	NM_013267	GLS2	2552	2573	0.871795	-19.2	1	0.000998958	544	0	0	-13.2236	15	21	8	3UTR		1	1
hsa-miR-195-5p	NM_005848	DENND4A	8678	8694	0.861538	-15.8	1	0.00377642	651	0	0	-11.1505	14	16	8	3UTR		1	1
hsa-miR-195-5p	NM_001144823	DENND4A	8814	8830	0.861538	-15.8	1	0.00377642	651	0	0	-11.1505	14	16	8	3UTR		1	1
hsa-miR-195-5p	NM_001320835	DENND4A	8817	8833	0.861538	-15.8	1	0.00377642	651	0	0	-11.1505	14	16	8	3UTR		1	1
hsa-miR-195-5p	NM_031497	PCDHA3	1986	2002	0.846154	-18.4	1	3.37416e-06	353	0.467539	0.853454	-11.9564	14	16	12	CDS		1	1
hsa-miR-195-5p	NM_031497	PCDHA3	389	411	0.846154	-17.9	1	0.000496445	588	0.967098	0.444805	-8.00609	17	22	7	CDS		1	1
hsa-miR-195-5p	NM_018907	PCDHA4	1428	1454	0.846154	-25.7	1	2.45289e-07	353	0.229883	1.03153	-9.95757	19	26	15	CDS		1	1
hsa-miR-195-5p	NM_031500	PCDHA4	1428	1454	0.846154	-25.7	1	2.45289e-07	353	0.229883	1.03153	-9.95757	19	26	15	CDS		1	1
hsa-miR-195-5p	NM_031883	PCDHAC2	86	109	0.846154	-20.4	1	8.92698e-05	353	1.15103	1.12347	-7.28438	19	23	8	CDS		1	1
hsa-miR-195-5p	NM_199453	HTR4	377	387	0.846154	-18	1	0.00190938	515	4.95837	4.94923	-11.4183	9	10	9	CDS		1	1
hsa-miR-195-5p	NM_001040173	HTR4	365	387	0.846154	-19.1	1	0.00190938	515	0.931184	0.834376	-5.69245	17	22	8	CDS		1	1
hsa-miR-195-5p	XM_005268386	SLC36A1	798	818	0.846154	-17.9	1	4.64106e-05	426	0	0	-14.4661	12	20	9	CDS		1	1
hsa-miR-195-5p	NM_001308151	SLC36A1	798	818	0.846154	-17.9	1	4.64106e-05	426	5.06859	2.77847	-14.4661	12	20	9	CDS		1	1
hsa-miR-195-5p	NM_078483	SLC36A1	3838	3869	0.846154	-19.9	1	0.00174657	471	0.228218	-0.220929	-4.17062	19	31	8	3UTR		1	1
hsa-miR-195-5p	NM_078483	SLC36A1	828	848	0.846154	-17.9	1	4.64106e-05	426	2.74639	3.56739	-14.4661	12	20	9	CDS		1	1
hsa-miR-195-5p	NM_001308150	SLC36A1	832	848	0.846154	-15.9	1	4.64106e-05	426	2.74639	3.56739	-7.00542	12	16	9	CDS		1	1
hsa-miR-195-5p	NM_016830	VAMP1	1005	1024	0.846154	-15.1	1	0.115301	426	0.532654	-0.00295331	-5.76291	13	19	7	3UTR		1	1
hsa-miR-195-5p	NM_001297438	VAMP1	1132	1151	0.846154	-15.1	1	0.115301	426	0.532654	-0.00295331	-5.76291	13	19	7	3UTR		1	1
hsa-miR-195-5p	NM_014231	VAMP1	1905	1921	0.846154	-17.8	1	0.00544864	412	0.170339	0.0891606	-8.3038	14	16	9	3UTR		1	1
hsa-miR-195-5p	NM_001131026	PEX5	1640	1651	0.846154	-18.6	1	0.000628568	426	6.79859	4.81208	-10.2546	10	11	10	CDS		1	1
hsa-miR-195-5p	NM_001286236	SLC2A14	2967	2986	0.846154	-15.2	1	0.00204721	529	3.68728	2.51944	-17.7793	14	19	8	3UTR		1	1
hsa-miR-195-5p	NM_002336	LRP6	9755	9776	0.846154	-17.1	1	3.24064e-05	632	4.78317	4.70826	-6.90779	15	21	7	3UTR		1	1
hsa-miR-195-5p	XM_006719078	LRP6	160	181	0.846154	-17.1	1	0.000355194	397	0	0	-7.51962	14	21	11	CDS		1	1
hsa-miR-195-5p	NM_001166289	RGMA	2601	2613	0.846154	-19.7	1	6.29907e-06	382	5.41839	4.16033	-10.3988	11	12	11	3UTR		1	1
hsa-miR-195-5p	NM_000875	IGF1R	1811	1832	0.846154	-21.7	1	0.00705547	382	1.60338	3.92286	-9.07091	17	21	8	CDS		1	1
hsa-miR-195-5p	NM_001291858	IGF1R	1811	1832	0.846154	-21.7	1	0.00705547	382	1.60338	3.92286	-9.07091	17	21	8	CDS		1	1
hsa-miR-195-5p	NM_006139	CD28	3644	3663	0.846154	-15.9	1	0.00119467	721	1.0143	0.392508	-13.6972	14	19	8	3UTR		1	1
hsa-miR-195-5p	NM_001243078	CD28	4454	4472	0.846154	-16.9	1	0.000950036	529	0.556311	0.231781	-6.01339	16	18	13	3UTR		1	1
hsa-miR-195-5p	NM_001243078	CD28	3287	3306	0.846154	-15.9	1	0.00119467	721	1.39785	0.616738	-13.6972	14	19	8	3UTR		1	1
hsa-miR-195-5p	XM_011512194	CD28	4646	4664	0.846154	-16.9	1	0.00125609	529	0	0	-6.01339	16	18	13	3UTR		1	1
hsa-miR-195-5p	NM_001270942	KLF7	4262	4284	0.846154	-19.6	1	2.3028e-05	515	2.35571	1.52365	-6.85796	18	22	10	3UTR		1	1
hsa-miR-195-5p	NM_001270942	KLF7	5207	5226	0.846154	-18.2	1	3.42972e-06	618	1.73787	2.58883	-10.5357	16	19	10	3UTR		1	1
hsa-miR-195-5p	NM_001270944	KLF7	5140	5159	0.846154	-18.2	1	3.42972e-06	618	2.12347	1.97825	-10.5357	16	19	10	3UTR		1	1
hsa-miR-195-5p	XM_017009660	TENM2	4364	4384	0.846154	-20.7	1	5.7942e-05	412	0	0	-8.39718	17	20	11	CDS		1	1
hsa-miR-195-5p	XM_017009664	TENM2	3472	3492	0.846154	-20.7	1	5.7942e-05	412	0	0	-8.39718	17	20	11	CDS		1	1
hsa-miR-195-5p	NM_001012418	MYLK4	2502	2512	0.846154	-15.8	1	1.28645e-05	0.5	0.289896	-0.142899	-11.4183	9	10	9	3UTR		1	1
hsa-miR-195-5p	XM_006715082	MYLK4	6204	6227	0.846154	-20.2	1	2.03892e-08	368	0	0	-13.9752	15	23	8	3UTR		1	1
hsa-miR-195-5p	NM_001292008	SSR1	5179	5200	0.846154	-18.7	1	0.209546	515	-0.271912	-0.0275831	-5.33701	19	21	14	3UTR		1	1
hsa-miR-195-5p	NM_003144	SSR1	5383	5404	0.846154	-18.7	1	0.209546	515	-0.344653	-0.160334	-5.33701	19	21	14	3UTR		1	1
hsa-miR-195-5p	NM_003144	SSR1	1598	1618	0.846154	-18	1	0.000227048	647	0.0986219	-0.318195	-6.09222	17	20	10	3UTR		1	1
hsa-miR-195-5p	NM_001267041	ARMC8	187	212	0.846154	-18.3	1	2.24911e-05	397	-0.978159	-0.122979	-10.1521	15	25	9	5UTR		1	1
hsa-miR-195-5p	NM_001267041	ARMC8	1448	1464	0.846154	-15.4	1	5.81665e-05	515	5.04983	5.91104	-12.1905	13	16	7	CDS		1	1
hsa-miR-195-5p	NM_213654	ARMC8	187	212	0.846154	-18.3	1	2.24911e-05	397	-0.978159	-0.122979	-10.1521	15	25	9	5UTR		1	1
hsa-miR-195-5p	NM_014154	ARMC8	187	212	0.846154	-18.3	1	2.24911e-05	397	-0.978159	-0.122979	-10.1521	15	25	9	5UTR		1	1
hsa-miR-195-5p	NM_012219	MRAS	2689	2714	0.846154	-17.8	1	1.3363e-05	382	0.831444	-0.399679	-8.29455	14	25	9	3UTR		1	1
hsa-miR-195-5p	NM_001252091	MRAS	2478	2503	0.846154	-17.8	1	1.3363e-05	382	0.831444	-0.399679	-8.29455	14	25	9	3UTR		1	1
hsa-miR-195-5p	NM_001252093	MRAS	1902	1927	0.846154	-17.8	1	1.3363e-05	382	0.831444	-0.399679	-8.29455	14	25	9	3UTR		1	1
hsa-miR-195-5p	NM_001252092	MRAS	1983	2008	0.846154	-17.8	1	1.3363e-05	382	0.831444	-0.399679	-8.29455	14	25	9	3UTR		1	1
hsa-miR-195-5p	NM_001128306	PLSCR4	886	909	0.846154	-19.4	1	0.00197416	632	-0.413326	-0.113739	-6.34001	17	23	7	CDS		1	1
hsa-miR-195-5p	NM_001128305	PLSCR4	1244	1267	0.846154	-19.4	1	0.00197416	632	0.00333943	0.035132	-6.34001	17	23	7	CDS		1	1
hsa-miR-195-5p	NM_172160	KCNAB1	478	498	0.846154	-20.6	1	0.00233232	529	3.30675	4.14077	-8.10843	16	20	8	CDS		1	1
hsa-miR-195-5p	NM_172160	KCNAB1	1173	1187	0.846154	-15.7	1	0.000340575	515	4.70002	4.77387	-8.79494	12	14	9	CDS		1	1
hsa-miR-195-5p	NM_001308217	KCNAB1	478	498	0.846154	-20.6	1	0.00233232	529	3.30675	4.14077	-8.10843	16	20	8	CDS		1	1
hsa-miR-195-5p	NM_001308217	KCNAB1	1086	1100	0.846154	-15.7	1	0.000340575	515	4.70002	4.77387	-8.79494	12	14	9	CDS		1	1
hsa-miR-195-5p	NM_003471	KCNAB1	598	618	0.846154	-20.6	1	0.00233232	529	3.30675	4.14077	-8.10843	16	20	8	CDS		1	1
hsa-miR-195-5p	NM_003471	KCNAB1	1293	1307	0.846154	-15.7	1	0.000340575	515	4.70002	4.77387	-8.79494	12	14	9	CDS		1	1
hsa-miR-195-5p	NM_172159	KCNAB1	1281	1301	0.846154	-20.6	1	0.00233232	529	3.30675	4.14077	-8.10843	16	20	8	CDS		1	1
hsa-miR-195-5p	NM_001308222	KCNAB1	1231	1251	0.846154	-20.6	1	0.00233232	529	3.30675	4.14077	-8.10843	16	20	8	CDS		1	1
hsa-miR-195-5p	NM_001142864	PIEZO1	7954	7976	0.846154	-18.7	1	0.000803388	353	-0.383984	-0.682986	-10.3988	14	22	8	3UTR		1	1
hsa-miR-195-5p	XM_017003611	MYT1L	6529	6550	0.846154	-17.8	1	0.0966325	471	0	0	-8.35072	15	21	7	3UTR		1	1
hsa-miR-195-5p	XM_011510324	MYT1L	6592	6613	0.846154	-17.8	1	0.0966325	471	0	0	-8.35072	15	21	7	3UTR		1	1
hsa-miR-195-5p	NM_033141	MAP3K9	9011	9038	0.846154	-20.9	1	0.000676214	485	1.55069	3.67466	-5.19005	17	27	8	3UTR		1	1
hsa-miR-195-5p	NM_001284231	MAP3K9	8542	8569	0.846154	-20.9	1	0.000676214	485	1.42521	3.46026	-5.19005	17	27	8	3UTR		1	1
hsa-miR-195-5p	NM_001043318	ELMSAN1	4524	4543	0.846154	-18.6	1	3.44502e-05	382	1.94052	2.12674	-11.4183	12	19	9	3UTR		1	1
hsa-miR-195-5p	NM_194278	ELMSAN1	2364	2384	0.846154	-18.4	1	0.000605149	397	-0.0178738	0.411637	-7.10297	16	20	13	CDS		1	1
hsa-miR-195-5p	XM_017021787	TRIP11	7120	7130	0.846154	-15.1	1	0.0176301	485	0	0	-11.4183	9	10	9	3UTR		1	1
hsa-miR-195-5p	NM_001345985	KLHL26	277	296	0.846154	-16.5	1	0.0200413	426	4.8807	1.8318	-11.3983	17	19	14	CDS		1	1
hsa-miR-195-5p	NM_001305544	RNF43	2916	2939	0.846154	-20	1	7.32887e-05	441	0.255475	0.598833	-8.42926	18	23	8	CDS		1	1
hsa-miR-195-5p	NM_017763	RNF43	3119	3142	0.846154	-20	1	7.32887e-05	441	4.45907	1.98921	-8.42926	18	23	8	CDS		1	1
hsa-miR-195-5p	NM_017763	RNF43	1350	1397	0.846154	-18.3	1	1.1835e-05	397	1.02047	0.809144	-9.43035	18	47	11	CDS		1	1
hsa-miR-195-5p	NM_001330421	CYB561	909	930	0.846154	-18.6	1	0.0181631	368	0.193441	-0.0939621	-7.86061	15	21	8	3UTR		1	1
hsa-miR-195-5p	NM_001915	CYB561	1006	1027	0.846154	-18.6	1	0.0181631	368	1.43988	-0.00228168	-7.86061	15	21	8	3UTR		1	1
hsa-miR-195-5p	NM_001017916	CYB561	1176	1197	0.846154	-18.6	1	0.0181631	368	-0.0743899	-0.457593	-7.86061	15	21	8	3UTR		1	1
hsa-miR-195-5p	NM_005828	DCAF7	5036	5057	0.846154	-18.9	1	0.0842397	471	-0.0141021	0.0101034	-6.01339	16	21	7	3UTR		1	1
hsa-miR-195-5p	NM_001134285	ESRRG	3386	3405	0.846154	-17.6	1	0.00439485	618	-0.0495104	-0.326871	-11.2074	16	19	8	3UTR		1	1
hsa-miR-195-5p	NM_001134285	ESRRG	3493	3515	0.846154	-17.5	1	0.00718049	691	0.292213	1.02618	-4.957	18	22	10	3UTR		1	1
hsa-miR-195-5p	XM_011509277	ESRRG	3311	3330	0.846154	-17.6	1	0.00439485	618	0	0	-11.2074	16	19	8	3UTR		1	1
hsa-miR-195-5p	NM_001243507	ESRRG	3780	3802	0.846154	-17.5	1	0.00718049	691	5.50261	6.03029	-4.957	18	22	10	3UTR		1	1
hsa-miR-195-5p	NM_001243509	ESRRG	3871	3893	0.846154	-17.5	1	0.00718049	691	5.50569	5.62864	-4.957	18	22	10	3UTR		1	1
hsa-miR-195-5p	NM_001243513	ESRRG	3182	3198	0.846154	-17.4	1	0.00220395	618	-0.709893	1.83479	-17.0073	14	16	8	3UTR		1	1
hsa-miR-195-5p	NM_001243512	ESRRG	3162	3178	0.846154	-17.4	1	0.00220395	618	4.11825	1.63227	-17.0073	14	16	8	3UTR		1	1
hsa-miR-195-5p	NM_001243514	ESRRG	3506	3525	0.846154	-17.6	1	0.00439485	618	0.977754	1.01885	-11.2074	16	19	8	3UTR		1	1
hsa-miR-195-5p	NM_001243519	ESRRG	3609	3628	0.846154	-17.6	1	0.00439485	618	2.12242	2.209	-11.2074	16	19	8	3UTR		1	1
hsa-miR-195-5p	NM_001243519	ESRRG	3716	3738	0.846154	-17.5	1	0.00718049	691	7.43694	5.10442	-4.957	18	22	10	3UTR		1	1
hsa-miR-195-5p	NM_022051	EGLN1	4533	4580	0.846154	-16.4	1	0.000211718	676	0.320152	-0.307175	-5.9255	12	14	12	3UTR		1	1
hsa-miR-195-5p	NM_182762	MACC1	4134	4153	0.846154	-18.9	1	0.00102767	603	-0.1383	-0.140962	-9.68273	17	19	10	3UTR		1	1
hsa-miR-195-5p	NM_001001555	GRB10	3104	3124	0.846154	-17	1	0.000225208	456	5.07031	5.04329	-11.4183	12	20	6	3UTR		1	1
hsa-miR-195-5p	NM_014496	RPS6KA6	8012	8042	0.846154	-19.7	1	0.0254841	706	0	0	-4.99396	18	30	10	3UTR		1	1
hsa-miR-195-5p	XM_017029423	RPS6KA6	9182	9212	0.846154	-19.7	1	0.0254841	706	0	0	-4.99396	18	30	10	3UTR		1	1
hsa-miR-195-5p	NM_001031834	RAB40AL	557	576	0.846154	-19.6	1	0.00259553	382	0	0	-14.4661	14	19	9	CDS		1	1
hsa-miR-195-5p	NM_001142447	ATP1B4	4087	4100	0.846154	-16	1	0.00164527	559	0	0	-9.36568	11	13	7	3UTR		1	1
hsa-miR-195-5p	NM_012069	ATP1B4	4075	4088	0.846154	-16	1	0.00164527	559	0	0	-9.36568	11	13	7	3UTR		1	1
hsa-miR-195-5p	NM_033326	SOX6	29	50	0.846154	-20.5	1	0.0279472	632	8.22361	6.5559	-8.15217	18	21	7	5UTR		1	1
hsa-miR-195-5p	NM_001143805	BDNF	1531	1550	0.846154	-15.4	1	0.165405	691	1.44689	1.57916	-8.82818	15	19	9	3UTR		1	1
hsa-miR-195-5p	NM_001143810	BDNF	299	309	0.846154	-15.6	1	0.000749584	515	3.66636	3.08528	-11.4183	9	10	9	CDS		1	1
hsa-miR-195-5p	NM_001143811	BDNF	299	309	0.846154	-15.6	1	0.00102164	515	3.66636	3.08528	-11.4183	9	10	9	5UTR		1	1
hsa-miR-195-5p	NM_001143814	BDNF	1827	1846	0.846154	-15.4	1	0.165405	691	0.481449	0.368625	-8.82818	15	19	9	3UTR		1	1
hsa-miR-195-5p	NM_170734	BDNF	1680	1699	0.846154	-15.4	1	0.165405	691	0.285528	0.527051	-8.82818	15	19	9	3UTR		1	1
hsa-miR-195-5p	NM_001278163	HIPK3	3392	3413	0.846154	-17.1	1	0.00130368	412	4.89616	3.98891	-15.4856	11	21	7	CDS		1	1
hsa-miR-195-5p	NM_005734	HIPK3	3942	3963	0.846154	-17.1	1	0.00130368	412	3.70055	4.37116	-15.4856	11	21	7	CDS		1	1
hsa-miR-195-5p	NM_001048200	HIPK3	3879	3900	0.846154	-17.1	1	0.00130368	412	3.70055	4.37116	-15.4856	11	21	7	CDS		1	1
hsa-miR-195-5p	NM_001278162	HIPK3	3671	3692	0.846154	-17.1	1	0.00130368	412	4.89616	3.98891	-15.4856	11	21	7	CDS		1	1
hsa-miR-195-5p	NM_001101802	PHF21A	9	36	0.846154	-19.3	1	6.34112e-05	0.4	5.26938	3.08459	-9.43035	18	27	8	5UTR		1	1
hsa-miR-195-5p	NM_016621	PHF21A	9	36	0.846154	-19.3	1	6.34112e-05	0.4	5.26938	3.08459	-9.43035	18	27	8	5UTR		1	1
hsa-miR-195-5p	NM_002161	IARS	1306	1323	0.846154	-18.2	1	0.000209484	0.5	2.29036	3.70532	-9.09597	15	17	10	CDS		1	1
hsa-miR-195-5p	NM_000264	PTCH1	3261	3276	0.846154	-17.6	1	1.92637e-07	382	2.88368	3.26207	-12.7125	14	15	14	CDS		1	1
hsa-miR-195-5p	NM_001083607	PTCH1	3135	3150	0.846154	-17.6	1	1.92637e-07	382	0.0192324	2.36482	-12.7125	14	15	14	CDS		1	1
hsa-miR-195-5p	NM_001354919	PTCH1	1150	1201	0.846154	-19.5	1	0.0988513	647	2.32699	2.04543	-4.84971	18	22	11	3UTR		1	1
hsa-miR-195-5p	NM_001354919	PTCH1	84	112	0.846154	-18.6	1	9.71387e-05	441	0.746607	2.22657	-12.9758	12	19	8	5UTR		1	1
hsa-miR-195-5p	XM_024450768	MYO1C	445	465	0.846154	-20.1	1	0.0189724	353	0	0	-5.41313	16	20	14	CDS		1	1
hsa-miR-195-5p	XM_024450769	MYO1C	239	259	0.846154	-20.1	1	0.0189724	353	0	0	-5.41313	16	20	14	CDS		1	1
hsa-miR-195-5p	NM_001080950	MYO1C	105	152	0.846154	-20.1	1	0.0189724	353	-0.00311793	1.02473	-5.41313	16	21	14	CDS		1	1
hsa-miR-195-5p	NM_017649	CNNM2	921	936	0.846154	-17	1	1.80377e-05	441	6.32257	5.24336	-9.09597	13	15	10	CDS		1	1
hsa-miR-195-5p	NM_199076	CNNM2	921	936	0.846154	-17	1	1.80377e-05	441	6.32257	5.24336	-9.09597	13	15	10	CDS		1	1
hsa-miR-195-5p	NM_014976	PDCD11	2579	2596	0.846154	-16.6	1	0.0013863	397	1.90915	1.80195	-9.62901	13	17	9	CDS		1	1
hsa-miR-195-5p	XM_017013212	EYA1	3948	3962	0.846154	-15.9	1	0.00715089	662	0	0	-8.58769	12	14	10	3UTR		1	1
hsa-miR-195-5p	NM_001288574	EYA1	4038	4052	0.846154	-15.9	1	0.0071207	662	2.48207	2.64486	-8.58769	12	14	10	3UTR		1	1
hsa-miR-195-5p	NM_000503	EYA1	4056	4070	0.846154	-15.9	1	0.0071207	662	2.48207	2.64486	-8.58769	12	14	10	3UTR		1	1
hsa-miR-195-5p	NM_001105562	UBE4B	5127	5140	0.846154	-16.1	1	0.0141464	618	1.44479	2.58101	-10.3988	11	13	6	3UTR		1	1
hsa-miR-195-5p	NM_006048	UBE4B	4740	4753	0.846154	-16.1	1	0.0141464	618	1.44479	2.58101	-10.3988	11	13	6	3UTR		1	1
hsa-miR-195-5p	NM_014874	MFN2	1110	1132	0.846154	-22.6	1	0.010215	485	4.75874	5.73866	-6.78424	19	22	9	CDS		1	1
hsa-miR-195-5p	NM_001127660	MFN2	965	987	0.846154	-22.6	1	0.010215	485	4.75874	5.73866	-6.78424	19	22	9	CDS		1	1
hsa-miR-195-5p	NM_003711	PLPP1	479	507	0.846154	-18.6	1	0.000483785	471	3.41629	4.15332	-5.22671	20	28	9	CDS		1	1
hsa-miR-195-5p	NM_176895	PLPP1	1413	1428	0.846154	-18.7	1	0.00901018	529	-0.0443698	0.102839	-5.76291	13	15	8	3UTR		1	1
hsa-miR-195-5p	NM_018424	EPB41L4B	3211	3226	0.846154	-15.8	0	0.065501	735	2.11784	2.91907	-15.5666	14	15	14	3UTR		1	1
hsa-miR-195-5p	NM_002829	PTPN3	3273	3295	0.846154	-21.2	1	0.000159216	0.5	-0.470331	-0.0995794	-7.9381	18	22	10	3UTR		1	1
hsa-miR-195-5p	NM_001145370	PTPN3	5187	5209	0.846154	-21.2	1	0.000159216	0.5	1.87412	2.14107	-7.9381	18	22	10	3UTR		1	1
hsa-miR-195-5p	NM_001145369	PTPN3	5322	5344	0.846154	-21.2	1	0.000159216	0.5	3.13098	2.99284	-7.9381	18	22	10	3UTR		1	1
hsa-miR-195-5p	NM_002077	GOLGA1	2873	2896	0.846154	-20.3	1	0.0133304	426	0.673086	1.15862	-5.41313	18	23	9	3UTR		1	1
hsa-miR-195-5p	NM_001289059	STK33	1986	2005	0.846154	-17.8	1	0.0556801	691	0	0	-10.4867	16	19	10	3UTR		1	1
hsa-miR-195-5p	NM_001289058	STK33	2279	2298	0.846154	-17.8	1	0.0556801	691	0	0	-10.4867	16	19	10	3UTR		1	1
hsa-miR-195-5p	XM_017018156	STK33	2298	2317	0.846154	-17.8	1	0.0536239	691	0	0	-10.4867	16	19	10	3UTR		1	1
hsa-miR-195-5p	XM_006718397	TRIM66	4288	4311	0.846154	-21.4	1	0.00633357	515	0	0	-4.957	19	23	9	CDS		1	1
hsa-miR-195-5p	XM_011520518	TRIM66	3689	3712	0.846154	-21.4	1	0.00633357	515	0	0	-4.957	19	23	9	CDS		1	1
hsa-miR-195-5p	XM_017019038	FBXO21	138	148	0.846154	-17.9	1	2.32741e-06	309	0	0	-11.4183	9	10	9	CDS		1	1
hsa-miR-195-5p	NM_015002	FBXO21	162	172	0.846154	-17.9	1	2.32741e-06	309	-0.29948	-0.111644	-11.4183	9	10	9	CDS		1	1
hsa-miR-195-5p	NM_033624	FBXO21	162	172	0.846154	-17.9	1	2.32741e-06	309	-0.29948	-0.111644	-11.4183	9	10	9	CDS		1	1
hsa-miR-195-5p	NM_001494	GDI2	1934	1957	0.846154	-20.5	1	4.4222e-06	603	4.02017	5.46138	-11.3983	17	23	10	3UTR		1	1
hsa-miR-195-5p	NM_001282391	EPC1	47	60	0.846154	-16.8	1	0.000139186	544	6.07246	4.0099	-10.5614	10	13	9	5UTR		1	1
hsa-miR-195-5p	NM_005391	PDK3	1725	1740	0.846154	-16.1	1	0.000166195	603	0	0	-13.2745	14	15	14	3UTR		1	1
hsa-miR-195-5p	NM_001256470	PLEKHA5	4141	4199	0.846154	-16.7	1	0.00351985	618	1.6716	1.22155	-3.93757	20	58	8	3UTR		1	1
hsa-miR-195-5p	NM_019012	PLEKHA5	3643	3701	0.846154	-16.7	1	0.00351985	618	1.6716	1.22155	-3.93757	20	58	8	3UTR		1	1
hsa-miR-195-5p	NM_006940	SOX5	2640	2660	0.846154	-21.5	1	0.00825293	574	4.12038	3.29128	-9.40695	17	20	7	3UTR		1	1
hsa-miR-195-5p	NM_178010	SOX5	44	65	0.846154	-19.9	1	0.000525772	515	3.31385	3.78778	-11.4183	13	21	6	5UTR		1	1
hsa-miR-195-5p	NM_016308	CMPK1	2908	2920	0.846154	-15.5	1	0.0105859	794	2.06384	1.13367	-6.78234	11	12	11	3UTR		1	1
hsa-miR-195-5p	NM_001136140	CMPK1	2761	2773	0.846154	-15.5	1	0.0105859	794	2.06384	1.13367	-6.78234	11	12	11	3UTR		1	1
hsa-miR-195-5p	NM_001330616	AK4	1693	1714	0.846154	-16.9	1	0.0110214	647	0.559462	0.464087	-5.18008	16	21	9	3UTR		1	1
hsa-miR-195-5p	NM_001160133	KCNQ5	471	492	0.846154	-20.9	1	2.25823e-06	279	5.50372	4.13511	-14.4661	14	21	9	CDS		1	1
hsa-miR-195-5p	NM_001160133	KCNQ5	4994	5013	0.846154	-16.5	1	0.0654587	544	0.12445	0.300591	-12.0933	17	19	14	3UTR		1	1
hsa-miR-195-5p	NM_019842	KCNQ5	471	492	0.846154	-20.9	1	2.25823e-06	279	5.50372	4.13511	-14.4661	14	21	9	CDS		1	1
hsa-miR-195-5p	NM_019842	KCNQ5	4937	4956	0.846154	-16.5	1	0.0654587	544	0.12445	0.300591	-12.0933	17	19	14	3UTR		1	1
hsa-miR-195-5p	NM_001160134	KCNQ5	471	492	0.846154	-20.9	1	2.25823e-06	279	5.50372	4.13511	-14.4661	14	21	9	CDS		1	1
hsa-miR-195-5p	NM_001160134	KCNQ5	4607	4626	0.846154	-16.5	1	0.0654587	544	0.12445	0.300591	-12.0933	17	19	14	3UTR		1	1
hsa-miR-195-5p	NM_001160132	KCNQ5	471	492	0.846154	-20.9	1	2.25823e-06	279	5.50372	4.13511	-14.4661	14	21	9	CDS		1	1
hsa-miR-195-5p	NM_001160132	KCNQ5	4967	4986	0.846154	-16.5	1	0.0654587	544	0.12445	0.300591	-12.0933	17	19	14	3UTR		1	1
hsa-miR-195-5p	NM_001160130	KCNQ5	471	492	0.846154	-20.9	1	2.25823e-06	279	5.50372	4.13511	-14.4661	14	21	9	CDS		1	1
hsa-miR-195-5p	NM_001160130	KCNQ5	4910	4929	0.846154	-16.5	1	0.0654587	544	0.12445	0.300591	-12.0933	17	19	14	3UTR		1	1
hsa-miR-195-5p	NM_017934	PHIP	4572	4595	0.846154	-17.4	1	4.11141e-06	588	0.977609	2.33633	-14.5171	13	15	13	CDS		1	1
hsa-miR-195-5p	NM_014611	MDN1	7491	7524	0.846154	-20	1	0.00398254	0.5	1.99278	2.5484	-5.76291	18	33	8	CDS		1	1
hsa-miR-195-5p	NM_001288630	EPHA7	287	298	0.846154	-15.4	1	0.00111427	471	-0.0972655	0.13013	-9.22143	10	11	10	CDS		1	1
hsa-miR-195-5p	NM_030784	GPR63	1927	1970	0.846154	-24.4	1	0.00348453	632	-0.198143	0.0656508	-3.93757	20	24	10	3UTR		1	1
hsa-miR-195-5p	NM_006283	TACC1	1988	2020	0.846154	-17.5	1	0.0221806	588	2.63719	1.62894	-8.3038	17	32	8	CDS		1	1
hsa-miR-195-5p	NM_001122824	TACC1	758	790	0.846154	-17.5	1	0.0221806	588	2.63719	1.62894	-8.3038	17	32	8	CDS		1	1
hsa-miR-195-5p	NM_001352798	TACC1	4252	4273	0.846154	-16.1	1	0.0186817	691	0.902962	0.170588	-6.8193	17	21	12	3UTR		1	1
hsa-miR-195-5p	XM_005273494	IKBKB	395	412	0.846154	-17.5	1	8.80541e-06	426	0	0	-14.7313	14	17	7	CDS		1	1
hsa-miR-195-5p	NM_001286060	RAB30	1296	1320	0.846154	-19.3	1	0.000109555	529	0.617209	0.683972	-9.97243	14	24	6	3UTR		1	1
hsa-miR-195-5p	NM_014488	RAB30	1397	1421	0.846154	-19.3	1	0.000109555	529	1.05524	1.02945	-9.97243	14	24	6	3UTR		1	1
hsa-miR-195-5p	NM_001286059	RAB30	1461	1485	0.846154	-19.3	1	0.000109555	529	0.913936	0.867309	-9.97243	14	24	6	3UTR		1	1
hsa-miR-195-5p	NM_018712	ELMOD1	457	473	0.846154	-16.7	1	0.00129497	603	4.44478	4.84908	-10.1906	13	16	9	CDS		1	1
hsa-miR-195-5p	NM_012337	CFAP45	1721	1752	0.846154	-17.8	1	0.13275	603	1.16816	1.36629	-6.81899	17	31	8	3UTR		1	1
hsa-miR-195-5p	NM_001278548	MAPK8	1091	1104	0.846154	-16.5	1	1.04454e-07	382	6.50524	3.49214	-9.36568	11	13	7	3UTR		1	1
hsa-miR-195-5p	NM_001098512	PRKG1	2353	2373	0.846154	-16.6	1	0.000919854	485	5.7924	5.36116	-8.23819	14	20	7	3UTR		1	1
hsa-miR-195-5p	NM_006258	PRKG1	2287	2307	0.846154	-16.6	1	0.000919854	485	3.98667	4.75774	-8.23819	14	20	7	3UTR		1	1
hsa-miR-195-5p	NM_015328	AHCYL2	4049	4064	0.846154	-18.2	1	0.00103471	515	0.499497	0.369939	-14.7166	14	15	14	3UTR		1	1
hsa-miR-195-5p	NM_001130720	AHCYL2	4046	4061	0.846154	-18.2	1	0.00103471	515	0.499497	0.369939	-14.7166	14	15	14	3UTR		1	1
hsa-miR-195-5p	NM_181787	DPY19L4	5356	5369	0.846154	-15.9	1	0.13462	691	-0.156505	0.340777	-7.9323	11	13	6	3UTR		1	1
hsa-miR-195-5p	NM_005723	TSPAN5	1433	1453	0.846154	-14.6	1	0.040408	662	1.25478	0.392195	-13.6602	14	20	7	3UTR		1	1
hsa-miR-195-5p	NM_001968	EIF4E	10508	10528	0.846154	-17.5	1	0.000146057	662	1.8603	0.616669	-10.2048	17	20	12	3UTR		1	1
hsa-miR-195-5p	NM_001130679	EIF4E	10601	10621	0.846154	-17.5	1	0.000146057	662	1.8603	0.616669	-10.2048	17	20	12	3UTR		1	1
hsa-miR-195-5p	NM_001331017	EIF4E	10790	10810	0.846154	-17.5	1	0.000146057	662	1.8603	0.616669	-10.2048	17	20	12	3UTR		1	1
hsa-miR-195-5p	NM_001278460	COBLL1	2914	2935	0.846154	-17.8	1	0.00315726	515	-0.026214	-0.0721741	-10.3704	13	21	6	CDS		1	1
hsa-miR-195-5p	NM_001278458	COBLL1	3091	3112	0.846154	-17.8	1	0.00315726	515	0.101201	0.0363557	-10.3704	13	21	6	CDS		1	1
hsa-miR-195-5p	NM_001278461	COBLL1	2874	2895	0.846154	-17.8	1	0.00315726	515	0.00108943	-0.195038	-10.3704	13	21	6	CDS		1	1
hsa-miR-195-5p	NM_014900	COBLL1	2988	3009	0.846154	-17.8	1	0.00315726	515	0.164908	0.125091	-10.3704	13	21	6	CDS		1	1
hsa-miR-195-5p	NM_001040142	SCN2A	6687	6715	0.846154	-18.2	1	4.66394e-05	647	3.45779	3.583	-4.957	18	28	10	3UTR		1	1
hsa-miR-195-5p	NM_021007	SCN2A	6753	6781	0.846154	-18.2	1	4.66394e-05	647	3.01907	3.00911	-4.957	18	28	10	3UTR		1	1
hsa-miR-195-5p	XM_017004657	SCN2A	6555	6583	0.846154	-18.2	1	4.66394e-05	647	0	0	-4.957	18	28	10	3UTR		1	1
hsa-miR-195-5p	NM_001040143	SCN2A	6448	6476	0.846154	-18.2	1	4.66394e-05	647	3.81289	2.85703	-4.957	18	28	10	3UTR		1	1
hsa-miR-195-5p	NM_004525	LRP2	13480	13501	0.846154	-19.5	1	7.92775e-05	0.5	5.37046	4.01001	-8.80656	16	21	11	CDS		1	1
hsa-miR-195-5p	NM_004525	LRP2	12296	12314	0.846154	-18.9	1	0.000901753	515	3.7434	3.22932	-7.80367	15	18	9	CDS		1	1
hsa-miR-195-5p	NM_002010	FGF9	3611	3625	0.846154	-15.4	1	0.00536316	706	1.24195	0.70155	-7.05204	12	14	8	3UTR		1	1
hsa-miR-195-5p	NM_182488	USP12	2681	2695	0.846154	-15.6	1	0.00610158	618	0.937814	1.28388	-7.05204	12	14	8	3UTR		1	1
hsa-miR-195-5p	NM_023037	FRY	2292	2328	0.846154	-18.6	1	0.000830357	559	4.85038	4.54513	-10.3988	16	36	11	CDS		1	1
hsa-miR-195-5p	NM_001286761	RUBCNL	1165	1185	0.846154	-19.5	1	0.000104522	574	0.0576547	0.00772572	-6.47918	16	20	10	CDS		1	1
hsa-miR-195-5p	NM_001286766	RUBCNL	414	434	0.846154	-19.5	1	9.457e-05	574	-0.303126	-0.0792487	-6.47918	16	20	10	5UTR		1	1
hsa-miR-195-5p	NM_001286764	RUBCNL	684	704	0.846154	-19.5	1	0.000104522	574	0.173621	-0.0470358	-6.47918	16	20	10	CDS		1	1
hsa-miR-195-5p	NM_001286762	RUBCNL	1071	1091	0.846154	-19.5	1	0.000104522	574	-0.348224	-0.163806	-6.47918	16	20	10	CDS		1	1
hsa-miR-195-5p	NM_001286765	RUBCNL	530	550	0.846154	-19.5	1	0.000115424	574	0.141407	-0.258029	-6.47918	16	20	10	CDS		1	1
hsa-miR-195-5p	NM_001286763	RUBCNL	1561	1607	0.846154	-23.9	1	0.000191766	0.5	0.522313	-0.194255	-3.93757	18	21	12	CDS		1	1
hsa-miR-195-5p	NM_001286763	RUBCNL	800	820	0.846154	-19.5	1	0.000104522	574	0.296028	0.0407435	-6.47918	16	20	10	CDS		1	1
hsa-miR-195-5p	NM_025113	RUBCNL	1187	1207	0.846154	-19.5	1	0.000104522	574	-0.277356	0.229187	-6.47918	16	20	10	CDS		1	1
hsa-miR-195-5p	NM_001165947	HTR2A	4009	4039	0.846154	-17.5	1	0.0119443	706	3.43064	4.35844	-6.01339	17	30	11	3UTR		1	1
hsa-miR-195-5p	NM_000621	HTR2A	1056	1101	0.846154	-18.2	1	3.832e-05	529	0.279073	0.748033	-10.3988	15	23	8	CDS		1	1
hsa-miR-195-5p	NM_006483	DYRK1B	871	892	0.846154	-17.6	1	0.00493092	441	0	0	-11.3749	17	21	7	CDS		1	1
hsa-miR-195-5p	NM_006484	DYRK1B	871	892	0.846154	-17.6	1	0.00493092	441	0	0	-11.3749	17	21	7	CDS		1	1
hsa-miR-195-5p	XM_005259398	DYRK1B	1323	1344	0.846154	-17.6	1	0.00493092	441	0	0	-11.3749	17	21	7	CDS		1	1
hsa-miR-195-5p	NM_006482	DYRK2	5959	5986	0.846154	-17.8	1	0.0299962	676	5.03585	4.50859	-4.17062	15	22	8	3UTR		1	1
hsa-miR-195-5p	NM_003583	DYRK2	5810	5837	0.846154	-17.8	1	0.0299962	676	5.03585	4.50859	-4.17062	15	22	8	3UTR		1	1
hsa-miR-195-5p	NM_139137	KCNC2	2814	2853	0.846154	-17.2	1	0.0104911	603	1.31734	1.47646	-4.957	19	39	7	3UTR		1	1
hsa-miR-195-5p	NM_001260497	KCNC2	3386	3425	0.846154	-17.2	1	0.0104911	603	0.0896063	0.435583	-4.957	19	39	7	3UTR		1	1
hsa-miR-195-5p	NM_001042403	USP44	3434	3447	0.846154	-16.4	1	0.020531	632	3.41669	3.91015	-10.3988	11	13	7	3UTR		1	1
hsa-miR-195-5p	NM_001046	SLC12A2	2762	2788	0.846154	-18.7	1	0.000149497	515	4.01017	4.32035	-9.07598	19	26	8	CDS		1	1
hsa-miR-195-5p	NM_001256461	SLC12A2	2762	2788	0.846154	-18.7	1	0.000149497	515	4.01017	4.32035	-9.07598	19	26	8	CDS		1	1
hsa-miR-195-5p	NM_016048	ISOC1	1109	1123	0.846154	-15.8	1	0.000779003	618	2.06168	1.08791	-6.86117	11	14	8	3UTR		1	1
hsa-miR-195-5p	XM_011541028	WDR47	3221	3233	0.846154	-15.7	1	6.37594e-05	0.5	0	0	-8.29455	11	12	11	3UTR		1	1
hsa-miR-195-5p	NM_001134404	CYB561D1	539	558	0.846154	-19.3	1	0.044986	368	4.75048	3.10467	-11.0268	14	19	7	3UTR		1	1
hsa-miR-195-5p	NM_001098517	CADM1	1203	1221	0.846154	-18.5	1	0.00175409	426	-0.126065	-0.00168032	-10.2546	14	18	7	CDS		1	1
hsa-miR-195-5p	NM_001301043	CADM1	1374	1392	0.846154	-18.5	1	0.00175409	426	-0.982172	-0.412888	-10.2546	14	18	7	CDS		1	1
hsa-miR-195-5p	NM_138973	BACE1	4061	4080	0.846154	-18.4	1	0.000329546	529	2.60656	5.08191	-10.2546	15	19	10	3UTR		1	1
hsa-miR-195-5p	NM_138971	BACE1	4136	4155	0.846154	-18.4	1	0.000329546	529	5.73	5.17358	-10.2546	15	19	10	3UTR		1	1
hsa-miR-195-5p	NM_138972	BACE1	4193	4212	0.846154	-18.4	1	0.000329546	529	5.9794	5.38551	-10.2546	15	19	10	3UTR		1	1
hsa-miR-195-5p	NM_012104	BACE1	4268	4287	0.846154	-18.4	1	0.000329546	529	4.78227	5.37304	-10.2546	15	19	10	3UTR		1	1
hsa-miR-195-5p	NM_022169	ABCG4	2235	2252	0.846154	-17.5	1	0.00753686	397	4.32409	3.00252	-11.4183	12	17	9	CDS		1	1
hsa-miR-195-5p	NM_014155	ZBTB44	6976	7001	0.846154	-20.9	1	0.00062484	574	0.673816	0.943581	-7.09101	16	19	12	3UTR		1	1
hsa-miR-195-5p	NM_001258401	SLC4A8	1867	1888	0.846154	-18.1	1	0.0470363	515	6.13291	5.18737	-11.7095	16	21	10	CDS		1	1
hsa-miR-195-5p	NM_001267615	SLC4A8	1867	1888	0.846154	-18.1	1	0.0470363	515	6.13291	5.18737	-11.7095	16	21	10	CDS		1	1
hsa-miR-195-5p	NM_001039960	SLC4A8	1921	1942	0.846154	-18.1	1	0.0470363	515	6.387	5.00706	-11.7095	16	21	10	CDS		1	1
hsa-miR-195-5p	NM_001039960	SLC4A8	11727	11747	0.846154	-17.9	1	0.000565507	574	-0.0494002	0.571682	-5.92733	16	20	13	3UTR		1	1
hsa-miR-195-5p	NM_001258403	SLC4A8	1993	2014	0.846154	-18.1	1	0.0470363	515	6.13291	5.18737	-11.7095	16	21	10	CDS		1	1
hsa-miR-195-5p	NM_014191	SCN8A	4132	4175	0.846154	-20.6	1	0.0161575	456	6.53522	6.70149	-11.6313	15	22	10	CDS		1	1
hsa-miR-195-5p	NM_001177984	SCN8A	4009	4052	0.846154	-20.6	1	0.014234	456	6.28667	6.52678	-11.6313	15	22	10	CDS		1	1
hsa-miR-195-5p	NM_001330260	SCN8A	4132	4175	0.846154	-20.6	1	0.0161575	456	6.53522	6.70149	-11.6313	15	22	10	CDS		1	1
hsa-miR-195-5p	NM_001135575	SMIM13	4465	4480	0.846154	-16.5	1	0.00651788	662	0.244765	0.476627	-7.96418	14	15	14	3UTR		1	1
hsa-miR-195-5p	NM_001143942	RBM24	484	504	0.846154	-16	1	4.35377e-09	382	6.04006	5.83117	-10.3988	11	14	8	CDS		1	1
hsa-miR-195-5p	NM_001042442	CAST	707	730	0.846154	-17.4	1	0.000242001	0.5	0.310158	0.753281	-13.4976	16	23	9	CDS		1	1
hsa-miR-195-5p	NM_001190442	CAST	627	650	0.846154	-17.4	1	0.000242001	0.5	0.310158	0.753281	-13.4976	16	23	9	CDS		1	1
hsa-miR-195-5p	NM_001042443	CAST	619	642	0.846154	-17.4	1	0.000242001	0.5	0.310158	0.753281	-13.4976	16	23	9	CDS		1	1
hsa-miR-195-5p	NM_173060	CAST	553	576	0.846154	-17.4	1	0.000242001	0.5	0.310158	0.753281	-13.4976	16	23	9	CDS		1	1
hsa-miR-195-5p	NM_001042445	CAST	553	576	0.846154	-17.4	1	0.000242001	0.5	0.310158	0.753281	-13.4976	16	23	9	CDS		1	1
hsa-miR-195-5p	NM_000919	PAM	1907	1928	0.846154	-17.6	1	0.00163753	529	3.9494	3.44459	-10.459	16	21	7	CDS		1	1
hsa-miR-195-5p	NM_001177306	PAM	1907	1928	0.846154	-17.6	1	0.00163753	529	3.9494	3.44459	-10.459	16	21	7	CDS		1	1
hsa-miR-195-5p	NM_138766	PAM	1907	1928	0.846154	-17.6	1	0.00163753	529	3.9494	3.44459	-10.459	16	21	7	CDS		1	1
hsa-miR-195-5p	NM_138822	PAM	1907	1928	0.846154	-17.6	1	0.00163753	529	3.9494	3.44459	-10.459	16	21	7	CDS		1	1
hsa-miR-195-5p	NM_138821	PAM	1586	1607	0.846154	-17.6	1	0.00219437	529	3.9494	3.44459	-10.459	16	21	7	CDS		1	1
hsa-miR-195-5p	NM_016257	HPCAL4	4738	4782	0.846154	-19	1	0.00257049	412	0	0	-8.42926	17	38	9	3UTR		1	1
hsa-miR-195-5p	NM_001282397	HPCAL4	506	528	0.846154	-16.9	1	5.07672e-07	471	0.750855	0.322199	-8.58769	15	22	7	CDS		1	1
hsa-miR-195-5p	NM_001306070	MBNL2	2011	2024	0.846154	-16.2	1	0.000940455	618	4.09484	4.24056	-10.3988	11	13	9	3UTR		1	1
hsa-miR-195-5p	NM_144778	MBNL2	2099	2112	0.846154	-16.2	1	0.000940455	618	4.7652	4.07332	-10.3988	11	13	9	3UTR		1	1
hsa-miR-195-5p	NM_207304	MBNL2	1968	1981	0.846154	-16.2	1	0.000940455	618	4.09484	4.24056	-10.3988	11	13	9	3UTR		1	1
hsa-miR-195-5p	NM_003632	CNTNAP1	5264	5284	0.846154	-19.7	1	0.000531364	559	1.65379	1.68929	-11.1852	15	20	9	3UTR		1	1
hsa-miR-195-5p	NM_001267045	PSME3	3551	3569	0.846154	-18.7	1	0.000347969	0.5	0	0	-16.8677	14	18	7	3UTR		1	1
hsa-miR-195-5p	NM_176863	PSME3	3263	3281	0.846154	-18.7	1	0.000347969	0.5	0	0	-16.8677	14	18	7	3UTR		1	1
hsa-miR-195-5p	NM_005789	PSME3	3224	3242	0.846154	-18.7	1	0.000347969	0.5	0	0	-16.8677	14	18	7	3UTR		1	1
hsa-miR-195-5p	NM_001330229	PSME3	3235	3253	0.846154	-18.7	1	0.000347969	0.5	1.71814	-0.0410849	-16.8677	14	18	7	3UTR		1	1
hsa-miR-195-5p	NM_001330262	NFE2L1	4154	4174	0.846154	-18.3	1	0.0838187	618	3.50517	2.89039	-11.8969	16	20	9	3UTR		1	1
hsa-miR-195-5p	XM_005250215	NAPEPLD	3647	3682	0.846154	-18.7	1	0.000452735	515	0	0	-8.06181	15	21	8	3UTR		1	1
hsa-miR-195-5p	NM_138495	ATXN7L1	2630	2651	0.846154	-16.5	1	0.000590933	485	0.12951	0.167886	-10.3988	11	14	8	3UTR		1	1
hsa-miR-195-5p	NM_152749	ATXN7L1	1434	1448	0.846154	-15.5	1	0.000114948	529	4.18227	4.71656	-9.39776	11	14	10	3UTR		1	1
hsa-miR-195-5p	NM_032160	DSEL	5098	5128	0.846154	-21.2	1	0.0659934	618	2.68731	2.81332	-3.93757	19	30	8	3UTR		1	1
hsa-miR-195-5p	NM_014913	ADNP2	239	262	0.846154	-19.3	1	4.46653e-05	338	3.90188	2.60808	-8.23913	15	23	11	5UTR		1	1
hsa-miR-195-5p	NM_001144995	CCDC85C	4565	4586	0.846154	-20.2	1	0.00437471	588	0.474244	-0.076367	-5.3155	17	21	11	3UTR		1	1
hsa-miR-195-5p	NM_001282913	TCAIM	1835	1856	0.846154	-17.5	1	0.00310155	794	0.733158	0.511524	-5.08276	16	21	7	3UTR		1	1
hsa-miR-195-5p	NM_001029840	TCAIM	1567	1583	0.846154	-15.7	1	0.00116122	515	-0.00328277	0.0527775	-6.50069	15	16	15	3UTR		1	1
hsa-miR-195-5p	NM_173826	TCAIM	2017	2038	0.846154	-17.5	1	0.00310155	794	0.573268	0.150781	-5.08276	16	21	7	3UTR		1	1
hsa-miR-195-5p	NM_001029839	TCAIM	1749	1765	0.846154	-15.7	1	0.00116122	515	-0.00328277	0.0527775	-6.50069	15	16	15	3UTR		1	1
hsa-miR-195-5p	NM_017769	G2E3	3420	3435	0.846154	-16.7	1	0.0116231	647	-0.398206	0.369357	-13.6656	14	15	14	3UTR		1	1
hsa-miR-195-5p	NM_001308097	G2E3	3379	3394	0.846154	-16.7	1	0.0116231	647	0.469107	0.0804951	-13.6656	14	15	14	3UTR		1	1
hsa-miR-195-5p	XM_005267502	HECTD1	1388	1406	0.846154	-17.9	1	0.00110876	515	0	0	-9.62901	14	18	6	CDS		1	1
hsa-miR-195-5p	XM_024449526	HECTD1	1542	1560	0.846154	-17.9	1	0.00110876	515	0	0	-9.62901	14	18	6	CDS		1	1
hsa-miR-195-5p	NM_203301	FBXO33	1333	1381	0.846154	-20.1	1	0.0512742	574	1.6925	2.06306	-8.40165	15	19	12	CDS		1	1
hsa-miR-195-5p	NM_006939	2	4927	4945	0.846154	-21.1	1	0.000176532	662	5.35149	5.53766	-12.408	17	18	17	3UTR		1	1
hsa-miR-195-5p	NM_004185	WNT2B	2207	2219	0.846154	-15.1	1	0.000860857	485	1.48244	1.01031	-12.7125	10	12	7	3UTR		1	1
hsa-miR-195-5p	NM_001291880	WNT2B	2136	2148	0.846154	-15.1	1	0.000860857	485	1.48244	1.01031	-12.7125	10	12	7	3UTR		1	1
hsa-miR-195-5p	XM_017001518	RSBN1	3741	3759	0.846154	-18.6	1	5.49623e-05	559	0	0	-10.1906	17	18	17	3UTR		1	1
hsa-miR-195-5p	NM_001303041	ITGA10	1624	1645	0.846154	-19.5	1	4.03775e-05	353	1.47784	2.37647	-11.4939	16	21	8	CDS		1	1
hsa-miR-195-5p	NM_003637	ITGA10	2472	2489	0.846154	-19.5	1	0.000142185	0.5	2.14632	2.60626	-12.9758	13	17	8	CDS		1	1
hsa-miR-195-5p	NM_181873	MTMR11	1665	1682	0.846154	-17.2	1	1.2127e-05	441	5.59288	3.20042	-10.7938	15	17	12	CDS		1	1
hsa-miR-195-5p	NM_198353	KCTD8	1665	1690	0.846154	-19.2	1	0.000204336	574	5.15746	2.78957	-7.10297	17	25	7	CDS		1	1
hsa-miR-195-5p	NM_004898	CLOCK	7125	7145	0.846154	-16.9	1	0.000589779	529	1.64809	1.66514	-14.4661	13	20	9	3UTR		1	1
hsa-miR-195-5p	NM_001267843	CLOCK	4227	4272	0.846154	-19.2	1	0.000373652	647	-0.221211	0.0573094	-11.3983	15	19	10	3UTR		1	1
hsa-miR-195-5p	NM_001267843	CLOCK	7634	7654	0.846154	-16.9	1	0.000589779	529	5.08988	4.00095	-14.4661	13	20	9	3UTR		1	1
hsa-miR-195-5p	NM_001257072	ODAPH	1564	1606	0.846154	-18.1	1	0.000214997	647	0.0917873	-0.0752765	-7.28438	19	24	8	3UTR		1	1
hsa-miR-195-5p	NM_001306147	SEPT11	1900	1913	0.846154	-16.4	1	0.000399698	544	0.895239	1.06116	-11.1711	11	13	7	3UTR		1	1
hsa-miR-195-5p	NM_018243	SEPT11	1680	1693	0.846154	-16.4	1	0.000399698	544	0.895239	1.06116	-11.1711	11	13	7	3UTR		1	1
hsa-miR-195-5p	XM_017007957	CNOT6L	1673	1692	0.846154	-15.8	1	0.000150409	574	0	0	-8.02485	15	19	7	CDS		1	1
hsa-miR-195-5p	XM_005262769	PAQR3	2116	2126	0.846154	-15.6	1	0.0178245	676	0	0	-11.4183	9	10	9	3UTR		1	1
hsa-miR-195-5p	XM_024453909	PAQR3	640	652	0.846154	-15.2	1	0.000247715	632	0	0	-12.7125	10	12	7	CDS		1	1
hsa-miR-195-5p	NM_134428	RFX3	2660	2691	0.846154	-17.6	1	0.0641164	603	0.42128	1.00983	-6.74759	17	22	9	3UTR		1	1
hsa-miR-195-5p	NM_002919	RFX3	1249	1266	0.846154	-18	1	0.00331198	588	5.63788	5.71212	-15.8116	14	17	7	CDS		1	1
hsa-miR-195-5p	NM_006570	RRAGA	288	323	0.846154	-19.3	1	0.00186029	456	5.04404	5.31759	-14.4661	13	26	9	CDS		1	1
hsa-miR-195-5p	NM_016166	PIAS1	3120	3142	0.846154	-19.5	1	0.000360928	603	1.06131	0.743054	-9.88195	17	22	8	3UTR		1	1
hsa-miR-195-5p	NM_001320687	PIAS1	3719	3741	0.846154	-19.5	1	0.000360928	603	1.06131	0.743054	-9.88195	17	22	8	3UTR		1	1
hsa-miR-195-5p	NM_001283041	USP25	2093	2105	0.846154	-17.7	1	1.18216e-06	529	3.64624	5.10865	-7.48304	11	12	11	CDS		1	1
hsa-miR-195-5p	XM_017028505	SYNJ1	5174	5194	0.846154	-17.9	1	0.000503877	515	0	0	-13.2236	13	20	10	CDS		1	1
hsa-miR-195-5p	NM_006936	SUMO3	1458	1470	0.846154	-15.2	1	0.0140659	588	5.24921	4.91682	-14.3219	11	12	11	3UTR		1	1
hsa-miR-195-5p	NM_001278500	ADORA2A	348	364	0.846154	-18.7	1	3.72158e-05	382	3.61175	3.56967	-12.9758	12	16	8	CDS		1	1
hsa-miR-195-5p	NM_000675	ADORA2A	501	517	0.846154	-18.7	1	3.72158e-05	382	6.0489	4.54278	-12.9758	12	16	8	CDS		1	1
hsa-miR-195-5p	NM_001278497	ADORA2A	672	688	0.846154	-18.7	1	3.72158e-05	382	3.61175	3.56967	-12.9758	12	16	8	CDS		1	1
hsa-miR-195-5p	NM_001278498	ADORA2A	566	582	0.846154	-18.7	1	3.72158e-05	382	3.61175	3.56967	-12.9758	12	16	8	CDS		1	1
hsa-miR-195-5p	NM_000266	NDP	234	253	0.846154	-17.9	1	0.00026838	588	0	0	-8.75027	15	19	8	5UTR		1	1
hsa-miR-195-5p	NM_001006610	SIAH1	1782	1792	0.846154	-16.1	1	0.000333848	632	4.9177	5.6769	-14.4661	9	10	9	3UTR		1	1
hsa-miR-195-5p	NM_003031	SIAH1	1410	1420	0.846154	-16.1	1	0.000333848	632	5.61487	6.01678	-14.4661	9	10	9	3UTR		1	1
hsa-miR-195-5p	NM_001271620	ZNF423	4210	4237	0.846154	-17.9	1	0.0273341	588	4.52217	3.30407	-5.48126	20	27	9	3UTR		1	1
hsa-miR-195-5p	XM_017023077	ZNF423	2808	2833	0.846154	-17.3	1	2.52512e-05	397	0	0	-14.4661	12	25	9	CDS		1	1
hsa-miR-195-5p	XM_017023078	ZNF423	2781	2806	0.846154	-17.3	1	2.52512e-05	397	0	0	-14.4661	12	25	9	CDS		1	1
hsa-miR-195-5p	NM_181874	GRM7	1559	1573	0.846154	-17.7	1	0.000369428	426	3.28331	3.97372	-7.05204	12	14	9	CDS		1	1
hsa-miR-195-5p	NM_000844	GRM7	1559	1573	0.846154	-17.7	1	0.000369428	426	3.28331	3.97372	-7.05204	12	14	9	CDS		1	1
hsa-miR-195-5p	XM_017006272	GRM7	1025	1039	0.846154	-17.7	1	0.000369428	426	0	0	-7.05204	12	14	9	CDS		1	1
hsa-miR-195-5p	NM_005529	HSPG2	3933	3952	0.846154	-21.3	1	1.41771e-07	353	2.35523	2.76693	-13.6972	16	19	8	CDS		1	1
hsa-miR-195-5p	NM_005529	HSPG2	12177	12190	0.846154	-18.9	1	8.79737e-06	279	4.14491	3.23659	-11.4183	12	13	12	CDS		1	1
hsa-miR-195-5p	NM_001077195	ZNF436	233	262	0.846154	-21.7	1	0.000204936	426	1.96106	0.630462	-7.50368	15	22	7	5UTR		1	1
hsa-miR-195-5p	NM_001045	SLC6A4	2962	2981	0.846154	-18.1	1	0.00503797	559	-0.429517	0.220787	-12.9906	15	19	10	3UTR		1	1
hsa-miR-195-5p	NM_001304	CPD	92	133	0.846154	-21.3	1	1.30093e-05	324	0.341142	0.883198	-8.57351	18	24	8	CDS		1	1
hsa-miR-195-5p	NM_001042492	NF1	7309	7354	0.846154	-20.2	1	9.82165e-07	485	4.43825	5.12613	-9.59293	16	22	9	CDS		1	1
hsa-miR-195-5p	NM_000267	NF1	7246	7291	0.846154	-20.2	1	9.82165e-07	485	5.17357	5.06313	-9.59293	16	22	9	CDS		1	1
hsa-miR-195-5p	NM_032524	KRTAP4-4	266	284	0.846154	-22.1	1	8.2775e-05	338	-1.38447	-0.183105	-10.6632	15	18	8	CDS		1	1
hsa-miR-195-5p	XM_011534753	CSMD1	8496	8521	0.846154	-23.4	1	0.000152838	574	0	0	-3.93757	17	18	17	3UTR		1	1
hsa-miR-195-5p	NM_173582	PGM2L1	1958	2001	0.846154	-20.6	1	4.43416e-05	618	0.946643	0.495744	-8.80656	17	22	11	CDS		1	1
hsa-miR-195-5p	NM_018231	SLC38A7	3735	3756	0.846154	-21.3	1	0.00576053	412	-0.4267	0.152177	-10.2546	15	21	10	3UTR		1	1
hsa-miR-195-5p	NM_001270976	IST1	355	367	0.846154	-16.7	1	4.38738e-05	471	3.08047	6.20153	-9.36568	11	12	11	CDS		1	1
hsa-miR-195-5p	NM_002811	PSMD7	87	107	0.846154	-19.8	1	5.64058e-05	309	0.87769	2.51145	-13.1433	16	20	10	5UTR		1	1
hsa-miR-195-5p	NM_001039711	DEDD	2265	2278	0.846154	-16.9	1	0.00366684	618	1.32342	1.13188	-14.3219	12	13	12	3UTR		1	1
hsa-miR-195-5p	NM_032998	DEDD	2298	2311	0.846154	-16.9	1	0.00366684	618	1.54954	1.01696	-14.3219	12	13	12	3UTR		1	1
hsa-miR-195-5p	NM_001039712	DEDD	1656	1672	0.846154	-17.9	1	8.89698e-05	382	3.85234	2.80158	-6.90779	14	16	7	3UTR		1	1
hsa-miR-195-5p	NM_001184763	UHMK1	200	221	0.846154	-16.8	1	0.00286604	559	3.78016	3.63121	-9.94954	16	21	11	CDS		1	1
hsa-miR-195-5p	NM_175866	UHMK1	541	562	0.846154	-16.8	1	0.00286604	559	2.84223	4.4701	-9.94954	16	21	11	CDS		1	1
hsa-miR-195-5p	NM_144624	UHMK1	541	562	0.846154	-16.8	1	0.00286604	559	3.78016	3.63121	-9.94954	16	21	11	CDS		1	1
hsa-miR-195-5p	NM_002697	POU2F1	11383	11403	0.846154	-17.4	1	0.00015489	485	0.448913	0.208273	-8.82818	15	20	9	3UTR		1	1
hsa-miR-195-5p	NM_001198786	POU2F1	11194	11214	0.846154	-17.4	1	0.00015489	485	0.448913	0.208273	-8.82818	15	20	9	3UTR		1	1
hsa-miR-195-5p	XM_011509655	POU2F1	1546	1556	0.846154	-16.1	1	8.46324e-10	456	0	0	-14.4661	9	10	9	CDS		1	1
hsa-miR-195-5p	NM_016227	SUCO	746	784	0.846154	-18.3	1	9.67591e-06	485	2.10389	2.35539	-4.90607	17	38	10	CDS		1	1
hsa-miR-195-5p	NM_001282751	SUCO	355	393	0.846154	-18.3	1	9.67591e-06	485	2.10389	2.35539	-4.90607	17	38	10	5UTR		1	1
hsa-miR-195-5p	NM_004736	XPR1	148	161	0.846154	-16.1	1	0.000972845	309	2.09512	2.71062	-10.3988	11	13	7	5UTR		1	1
hsa-miR-195-5p	NM_001135669	XPR1	148	161	0.846154	-16.1	1	0.000972845	309	2.09512	2.71062	-10.3988	11	13	7	5UTR		1	1
hsa-miR-195-5p	NM_012473	TXN2	761	771	0.846154	-16	1	2.25789e-06	338	5.04415	2.76521	-14.4661	9	10	9	3UTR		1	1
hsa-miR-195-5p	NM_001243193	BPIFA1	878	893	0.846154	-17	1	0.00750397	441	-0.149417	0.168705	-4.84971	14	15	14	3UTR		1	1
hsa-miR-195-5p	NM_033632	FBXW7	3053	3082	0.846154	-18.7	1	0.0247063	691	5.36142	5.73373	-9.06125	18	24	8	3UTR		1	1
hsa-miR-195-5p	NM_001013415	FBXW7	2714	2743	0.846154	-18.7	1	0.0247063	691	5.8536	6.09722	-9.06125	18	24	8	3UTR		1	1
hsa-miR-195-5p	NM_018315	FBXW7	2879	2908	0.846154	-18.7	1	0.0247063	691	6.61158	5.72158	-9.06125	18	24	8	3UTR		1	1
hsa-miR-195-5p	NM_173872	CLCN3	2273	2301	0.846154	-20.4	1	6.41472e-05	0.5	5.47201	5.84919	-11.5847	16	21	9	CDS		1	1
hsa-miR-195-5p	NM_001829	CLCN3	2273	2301	0.846154	-20.4	1	6.41472e-05	0.5	5.47201	5.84919	-11.5847	16	21	9	CDS		1	1
hsa-miR-195-5p	NM_001243372	CLCN3	2192	2220	0.846154	-20.4	1	6.41472e-05	0.5	5.47201	5.84919	-11.5847	16	21	9	CDS		1	1
hsa-miR-195-5p	NM_001243374	CLCN3	1941	1969	0.846154	-20.4	1	6.41472e-05	0.5	7.42087	5.49398	-11.5847	16	21	9	CDS		1	1
hsa-miR-195-5p	NM_031450	C11orf68	215	233	0.846154	-18.8	1	0.000174693	324	0.982373	0.451405	-13.7319	13	18	8	CDS		1	1
hsa-miR-195-5p	XM_005274192	SPTBN2	1274	1293	0.846154	-18.6	1	9.13213e-06	471	0	0	-8.6833	13	19	7	CDS		1	1
hsa-miR-195-5p	XM_017018178	SPTBN2	587	606	0.846154	-18.6	1	9.13213e-06	471	0	0	-8.6833	13	19	7	CDS		1	1
hsa-miR-195-5p	NM_001256071	RNF213	9822	9844	0.846154	-21.5	1	4.03627e-07	309	3.91434	1.64085	-8.953	14	22	6	CDS		1	1
hsa-miR-195-5p	NM_001080395	AATK	236	246	0.846154	-16.1	1	1.30349e-05	426	-0.519933	-0.0481772	-11.4183	9	10	9	CDS		1	1
hsa-miR-195-5p	NM_001284308	ADAP1	475	493	0.846154	-18.4	1	0.00085086	485	-0.763701	-0.907633	-9.62901	14	18	9	CDS		1	1
hsa-miR-195-5p	NM_006869	ADAP1	648	666	0.846154	-18.4	1	0.00085086	485	-0.559541	-0.682547	-9.62901	14	18	9	CDS		1	1
hsa-miR-195-5p	NM_001284309	ADAP1	415	433	0.846154	-18.4	1	0.00085086	485	-1.75728	-0.948976	-9.62901	14	18	9	CDS		1	1
hsa-miR-195-5p	NM_001284310	ADAP1	390	408	0.846154	-18.4	1	0.00085086	485	-0.613984	-1.13884	-9.62901	14	18	9	CDS		1	1
hsa-miR-195-5p	NM_001284311	ADAP1	243	261	0.846154	-18.4	1	0.00085086	485	-0.232884	-0.204812	-9.62901	14	18	9	CDS		1	1
hsa-miR-195-5p	NM_001321106	SLC4A7	5814	5831	0.846154	-19	1	0.00401306	632	7.25308	6.41759	-12.408	16	17	16	3UTR		1	1
hsa-miR-195-5p	NM_001321107	SLC4A7	5481	5498	0.846154	-19	1	0.00401306	632	5.98198	5.16063	-12.408	16	17	16	3UTR		1	1
hsa-miR-195-5p	NM_001258379	SLC4A7	5589	5606	0.846154	-19	1	0.00401306	632	5.98198	5.16063	-12.408	16	17	16	3UTR		1	1
hsa-miR-195-5p	NM_001321105	SLC4A7	5826	5843	0.846154	-19	1	0.00401306	632	7.9917	6.14443	-12.408	16	17	16	3UTR		1	1
hsa-miR-195-5p	NM_001321104	SLC4A7	5934	5951	0.846154	-19	1	0.00401306	632	7.9917	6.14443	-12.408	16	17	16	3UTR		1	1
hsa-miR-195-5p	NM_001321103	SLC4A7	5973	5990	0.846154	-19	1	0.00401306	632	7.28044	6.05624	-12.408	16	17	16	3UTR		1	1
hsa-miR-195-5p	NM_001258380	SLC4A7	5243	5260	0.846154	-19	1	0.00401306	632	5.52355	4.09751	-12.408	16	17	16	3UTR		1	1
hsa-miR-195-5p	NM_003615	SLC4A7	5615	5632	0.846154	-19	1	0.00401306	632	6.39197	5.71772	-12.408	16	17	16	3UTR		1	1
hsa-miR-195-5p	NM_001320560	CSRNP1	2080	2098	0.846154	-18.5	1	0.0079521	529	4.45389	2.6191	-7.48304	15	18	11	3UTR		1	1
hsa-miR-195-5p	NM_002009	FGF7	1744	1764	0.846154	-17.2	1	0.0346409	691	1.87434	2.21421	-5.08276	16	20	7	3UTR		1	1
hsa-miR-195-5p	NM_134260	RORA	8967	9001	0.846154	-15.7	1	0.00824809	676	5.09739	2.8552	-5.83853	20	34	7	3UTR		1	1
hsa-miR-195-5p	NM_002943	RORA	8943	8977	0.846154	-15.7	1	0.00824809	676	4.22091	2.73792	-5.83853	20	34	7	3UTR		1	1
hsa-miR-195-5p	NM_015642	ZBTB20	9680	9701	0.846154	-18.8	1	0.025502	618	1.05679	1.85282	-9.83924	16	21	7	3UTR		1	1
hsa-miR-195-5p	NM_001164343	ZBTB20	9918	9939	0.846154	-18.8	1	0.025502	618	1.06667	0.838743	-9.83924	16	21	7	3UTR		1	1
hsa-miR-195-5p	NM_001164343	ZBTB20	7112	7132	0.846154	-18.1	1	0.000131768	618	0.106404	0.221873	-12.9192	14	20	7	3UTR		1	1
hsa-miR-195-5p	NM_001164344	ZBTB20	9882	9903	0.846154	-18.8	1	0.025502	618	0.592021	1.19782	-9.83924	16	21	7	3UTR		1	1
hsa-miR-195-5p	NM_001164344	ZBTB20	7076	7096	0.846154	-18.1	1	0.000131768	618	0.699458	0.310706	-12.9192	14	20	7	3UTR		1	1
hsa-miR-195-5p	NM_001164346	ZBTB20	9475	9496	0.846154	-18.8	1	0.025502	618	1.49189	2.72578	-9.83924	16	21	7	3UTR		1	1
hsa-miR-195-5p	NM_001164346	ZBTB20	6669	6689	0.846154	-18.1	1	0.000131768	618	0.0460935	0.824349	-12.9192	14	20	7	3UTR		1	1
hsa-miR-195-5p	NM_001164342	ZBTB20	9456	9477	0.846154	-18.8	1	0.025502	618	3.23229	2.6989	-9.83924	16	21	7	3UTR		1	1
hsa-miR-195-5p	NM_001164342	ZBTB20	6650	6670	0.846154	-18.1	1	0.000131768	618	1.98608	0.593913	-12.9192	14	20	7	3UTR		1	1
hsa-miR-195-5p	XM_006713789	CASR	4383	4405	0.846154	-23.2	1	0.00198307	618	0	0	-4.957	18	22	11	3UTR		1	1
hsa-miR-195-5p	XM_017007325	CASR	3774	3796	0.846154	-23.2	1	0.00198307	618	0	0	-4.957	18	22	11	3UTR		1	1
hsa-miR-195-5p	XM_006713483	ADCY5	4633	4656	0.846154	-19.7	1	0.000134498	456	0	0	-10.2026	17	23	7	3UTR		1	1
hsa-miR-195-5p	NM_053027	MYLK	1864	1883	0.846154	-24.1	1	0.00212286	368	-0.401081	0.0300456	-6.78234	16	19	11	CDS		1	1
hsa-miR-195-5p	NM_053025	MYLK	1864	1883	0.846154	-24.1	1	0.00212286	368	-0.401081	0.0300456	-6.78234	16	19	11	CDS		1	1
hsa-miR-195-5p	NM_053031	MYLK	1545	1593	0.846154	-19.2	1	0.00148294	632	-0.572029	0.0746178	-5.22671	20	48	12	3UTR		1	1
hsa-miR-195-5p	NM_053031	MYLK	2247	2269	0.846154	-16.9	1	0.112158	721	1.61351	2.11458	-8.70704	17	22	12	3UTR		1	1
hsa-miR-195-5p	NM_053032	MYLK	1548	1596	0.846154	-19.2	1	0.00148294	632	-0.279317	0.0777098	-5.22671	20	48	12	3UTR		1	1
hsa-miR-195-5p	NM_053032	MYLK	2250	2272	0.846154	-16.9	1	0.112158	721	1.48699	1.98773	-8.70704	17	22	12	3UTR		1	1
hsa-miR-195-5p	XM_024453533	MYLK	4044	4067	0.846154	-20.6	1	0.00088771	338	0	0	-12.7125	15	23	7	CDS		1	1
hsa-miR-195-5p	XM_024453533	MYLK	755	775	0.846154	-19.3	1	0.0303984	441	0	0	-7.80367	16	20	6	CDS		1	1
hsa-miR-195-5p	NM_001128224	TMCC1	2813	2856	0.846154	-19.2	1	0.00273573	529	2.6295	4.86855	-6.25121	18	43	11	3UTR		1	1
hsa-miR-195-5p	NM_001199770	OTX1	1490	1515	0.846154	-18	1	0.0625377	382	0.996322	0.715532	-4.02637	17	25	10	3UTR		1	1
hsa-miR-195-5p	NM_014562	OTX1	1490	1515	0.846154	-18	1	0.0625377	382	0.337816	0.767567	-4.02637	17	25	10	3UTR		1	1
hsa-miR-195-5p	NM_014454	SESN1	2222	2251	0.846154	-18	1	2.2902e-05	574	1.691	2.5515	-4.90607	18	29	8	3UTR		1	1
hsa-miR-195-5p	NM_014454	SESN1	2456	2498	0.846154	-16.2	1	0.00848949	632	0.966053	0.586061	-7.05204	12	16	9	3UTR		1	1
hsa-miR-195-5p	XM_011535500	RNF217	3343	3362	0.846154	-18	1	2.5593e-05	662	0	0	-9.59293	15	19	9	3UTR		1	1
hsa-miR-195-5p	NM_152553	RNF217	3574	3593	0.846154	-18	1	2.5593e-05	662	0.468822	0.61544	-9.59293	15	19	9	3UTR		1	1
hsa-miR-195-5p	NM_001143676	SGK1	1481	1497	0.846154	-18.4	1	0.00152974	456	3.95355	5.7189	-5.22701	14	16	8	CDS		1	1
hsa-miR-195-5p	NM_022751	GAREM1	888	919	0.846154	-15.9	1	0.000210944	456	0.444713	-0.238079	-10.8962	9	12	8	CDS		1	1
hsa-miR-195-5p	NM_001242409	GAREM1	888	919	0.846154	-15.9	1	0.000210944	456	0.444713	-0.238079	-10.8962	9	12	8	CDS		1	1
hsa-miR-195-5p	NM_004671	PIAS2	1282	1300	0.846154	-19.7	1	0.00140329	574	0.0232812	0.0704464	-7.2559	15	18	9	CDS		1	1
hsa-miR-195-5p	NM_173206	PIAS2	1282	1300	0.846154	-19.7	1	0.00140329	574	-0.287786	0.0085848	-7.2559	15	18	9	CDS		1	1
hsa-miR-195-5p	NM_001324059	PIAS2	1480	1498	0.846154	-19.7	1	0.00140329	574	-0.150896	-0.34724	-7.2559	15	18	9	CDS		1	1
hsa-miR-195-5p	NM_007184	NISCH	3080	3097	0.846154	-18.9	1	0.000201436	397	-1.31392	1.54934	-8.02485	14	17	10	CDS		1	1
hsa-miR-195-5p	XM_017006158	ERC2	1499	1515	0.846154	-17.8	1	0.000892145	544	0	0	-14.8321	14	16	7	CDS		1	1
hsa-miR-195-5p	NM_015576	ERC2	1471	1487	0.846154	-17.8	1	0.000892145	544	3.20901	2.33312	-14.8321	14	16	7	CDS		1	1
hsa-miR-195-5p	NM_001020820	MYADM	3023	3045	0.846154	-19.4	1	0.000753446	0.5	0	0	-6.58625	18	22	12	3UTR		1	1
hsa-miR-195-5p	NM_020438	DOLPP1	974	991	0.846154	-19.8	1	7.12254e-07	279	0.743644	0.842786	-10.3988	11	13	11	3UTR		1	1
hsa-miR-195-5p	NM_001135917	DOLPP1	845	862	0.846154	-19.8	1	7.12254e-07	279	0.743644	0.842786	-10.3988	11	13	11	3UTR		1	1
hsa-miR-195-5p	NM_005155	PPT2	45	56	0.846154	-17.1	1	9.30875e-07	412	0.356031	0.579855	-8.07147	10	11	10	5UTR		1	1
hsa-miR-195-5p	NM_001204103	PPT2	45	56	0.846154	-17.1	1	9.30875e-07	412	0.374686	0.646691	-8.07147	10	11	10	5UTR		1	1
hsa-miR-195-5p	NM_001198840	RBM12	1842	1857	0.846154	-17.1	1	0.0132591	559	1.68599	1.70536	-16.7801	12	15	7	CDS		1	1
hsa-miR-195-5p	NM_006047	RBM12	1927	1942	0.846154	-17.1	1	0.0132591	559	0.152936	1.24972	-16.7801	12	15	7	CDS		1	1
hsa-miR-195-5p	NM_001198989	NFS1	1669	1686	0.846154	-17.5	1	0.00469375	0.5	3.86643	5.39252	-5.61866	12	15	7	3UTR		1	1
hsa-miR-195-5p	NM_021100	NFS1	1822	1839	0.846154	-17.5	1	0.00469375	0.5	4.26522	5.38273	-5.61866	12	15	7	3UTR		1	1
hsa-miR-195-5p	NM_001199514	TGIF2	386	405	0.846154	-18	1	0.000634544	485	1.16973	2.96247	-9.31398	13	19	7	CDS		1	1
hsa-miR-195-5p	NM_001199514	TGIF2	1287	1309	0.846154	-18.2	1	0.000950955	471	0.423307	1.0875	-10.2546	14	22	10	3UTR		1	1
hsa-miR-195-5p	NM_001199514	TGIF2	2644	2665	0.846154	-16.7	1	0.0065334	618	0.152848	0.186156	-8.05823	17	21	10	3UTR		1	1
hsa-miR-195-5p	NM_021809	TGIF2	1246	1268	0.846154	-18.2	1	0.000950955	471	0.434173	0.806338	-10.2546	14	22	10	3UTR		1	1
hsa-miR-195-5p	NM_001199515	TGIF2	1189	1211	0.846154	-18.2	1	0.000950955	471	0.521102	0.746575	-10.2546	14	22	10	3UTR		1	1
hsa-miR-195-5p	NM_004738	VAPB	6078	6122	0.846154	-20.3	1	4.50544e-05	485	0.147438	0.104369	-7.27064	17	19	17	3UTR		1	1
hsa-miR-195-5p	NM_001195677	VAPB	5716	5760	0.846154	-20.3	1	4.50544e-05	485	0.147438	0.104369	-7.27064	17	19	17	3UTR		1	1
hsa-miR-195-5p	NM_005729	PPIF	1394	1410	0.846154	-17.7	1	0.00283813	0.5	-0.552316	0.106509	-7.51743	14	16	11	3UTR		1	1
hsa-miR-195-5p	XM_005269379	PPIF	1451	1467	0.846154	-17.7	1	0.00283813	0.5	0	0	-7.51743	14	16	11	3UTR		1	1
hsa-miR-195-5p	NM_145868	ANXA11	2024	2039	0.846154	-16.1	1	0.00211116	559	-0.18464	0.0709028	-8.10843	14	15	14	3UTR		1	1
hsa-miR-195-5p	XM_011540103	BMPR1A	5756	5791	0.846154	-19	1	3.106e-06	441	0	0	-11.0777	15	19	10	3UTR		1	1
hsa-miR-195-5p	NM_004329	BMPR1A	1562	1585	0.846154	-18.5	1	0.00191797	0.5	4.72437	4.79692	-7.10297	16	23	7	CDS		1	1
hsa-miR-195-5p	NM_003972	BTAF1	1273	1284	0.846154	-17.3	1	0.00115754	618	4.30178	5.57611	-13.2236	10	11	10	CDS		1	1
hsa-miR-195-5p	NM_001170765	LCOR	8930	8954	0.846154	-18.9	1	0.00204105	676	3.99873	4.93915	-6.73762	17	24	6	3UTR		1	1
hsa-miR-195-5p	NM_001170766	LCOR	6353	6377	0.846154	-18.9	1	0.00204105	676	3.99873	4.93915	-6.73762	17	24	6	3UTR		1	1
hsa-miR-195-5p	NM_001170766	LCOR	5987	6016	0.846154	-17.9	1	0.000352904	676	2.89648	2.83461	-9.59293	16	19	9	3UTR		1	1
hsa-miR-195-5p	NM_001330128	MMS19	1571	1597	0.846154	-18.9	1	6.40779e-05	456	3.00024	2.63036	-7.10297	16	26	10	CDS		1	1
hsa-miR-195-5p	NM_022362	MMS19	1865	1891	0.846154	-18.9	1	6.40779e-05	456	2.42156	1.97386	-7.10297	16	26	10	CDS		1	1
hsa-miR-195-5p	XM_024448125	MMS19	1388	1414	0.846154	-18.9	1	6.40779e-05	456	0	0	-7.10297	16	26	10	CDS		1	1
hsa-miR-195-5p	NM_001166244	HPSE2	2053	2071	0.846154	-17.4	1	0.000183504	529	0.0572361	0.631787	-10.3988	14	18	8	3UTR		1	1
hsa-miR-195-5p	NM_001166246	HPSE2	2297	2315	0.846154	-17.4	1	0.000183504	529	0.314498	0.174433	-10.3988	14	18	8	3UTR		1	1
hsa-miR-195-5p	XM_017016497	HPSE2	1914	1933	0.846154	-18.9	1	0.0392827	529	0	0	-5.96246	16	19	13	3UTR		1	1
hsa-miR-195-5p	NM_004451	ESRRA	1223	1243	0.846154	-17.5	1	0.0526117	441	5.32617	3.75541	-16.547	13	20	7	CDS		1	1
hsa-miR-195-5p	NM_001282451	ESRRA	1220	1240	0.846154	-17.5	1	0.0526117	441	3.14322	3.90121	-16.547	13	20	7	CDS		1	1
hsa-miR-195-5p	NM_001282450	ESRRA	1236	1256	0.846154	-17.5	1	0.0526117	441	3.14322	3.90121	-16.547	13	20	7	CDS		1	1
hsa-miR-195-5p	NM_001248008	SKIL	3383	3403	0.846154	-18.1	1	0.00215992	588	0.528293	0.135808	-10.1092	15	20	10	3UTR		1	1
hsa-miR-195-5p	NM_001145097	SKIL	3245	3265	0.846154	-18.1	1	0.00215992	588	0.528293	0.135808	-10.1092	15	20	10	3UTR		1	1
hsa-miR-195-5p	NM_001161566	TNIK	5263	5280	0.846154	-20	1	0.0589254	588	1.45288	1.38422	-7.27064	15	17	10	3UTR		1	1
hsa-miR-195-5p	NM_001161563	TNIK	5374	5391	0.846154	-20	1	0.0589254	588	2.64472	2.14985	-7.27064	15	17	10	3UTR		1	1
hsa-miR-195-5p	NM_001135095	FNDC3B	2963	3005	0.846154	-18.4	1	0.000293844	471	3.5462	4.13521	-13.2236	15	19	10	CDS		1	1
hsa-miR-195-5p	NM_001288582	TTC14	2172	2214	0.846154	-18	1	0.00192538	706	0.293363	0.0990411	-8.05661	17	20	13	3UTR		1	1
hsa-miR-195-5p	NM_001130678	EIF4E	9163	9183	0.820513	-17.5	1	0.000146057	662	1.26765	2.33655	-10.2048	17	20	12	3UTR		1	1
hsa-miR-195-5p	NM_005761	PLXNC1	7045	7066	0.820513	-17.6	1	0.00207386	618	2.1902	2.2465	-11.4853	15	21	7	3UTR		1	1
hsa-miR-195-5p	NM_006573	TNFSF13B	2587	2629	0.820513	-19.8	1	0.000153849	647	-0.179288	-0.0176104	-3.93757	21	30	8	3UTR		1	1
hsa-miR-195-5p	NM_001145645	TNFSF13B	2530	2572	0.820513	-19.8	1	0.000153849	647	-0.179288	-0.0176104	-3.93757	21	30	8	3UTR		1	1
hsa-miR-195-5p	NM_020244	CHPT1	1462	1480	0.815385	-15.5	1	0.00108605	603	5.22929	3.48603	-8.10843	15	18	11	3UTR		1	1
hsa-miR-195-5p	XM_017003611	MYT1L	4529	4551	0.807692	-19.4	1	0.00521465	676	0	0	-4.99396	18	22	15	3UTR		1	1
hsa-miR-195-5p	XM_011510324	MYT1L	4592	4614	0.807692	-19.4	1	0.00521465	676	0	0	-4.99396	18	22	15	3UTR		1	1
hsa-miR-195-5p	XM_011509277	ESRRG	3418	3440	0.807692	-17.5	1	0.00718049	691	0	0	-4.957	18	22	10	3UTR		1	1
hsa-miR-195-5p	NM_001494	GDI2	2366	2387	0.807692	-18.5	1	0.22631	676	0	0	-6.73374	16	21	8	3UTR		1	1
hsa-miR-195-5p	XM_006711000	MKNK1	2106	2129	0.807692	-20	1	0.00655523	662	0	0	-6.76235	17	23	8	3UTR		1	1
hsa-miR-195-5p	XM_017002659	MKNK1	2081	2104	0.807692	-20	1	0.00655523	662	0	0	-6.76235	17	23	8	3UTR		1	1
hsa-miR-195-5p	XM_006711013	MKNK1	2031	2054	0.807692	-20	1	0.00655523	662	0	0	-6.76235	17	23	8	3UTR		1	1
hsa-miR-195-5p	NM_000919	PAM	760	778	0.807692	-18.9	1	0.0506061	485	3.50903	3.6443	-11.7484	16	18	13	CDS		1	1
hsa-miR-195-5p	NM_001177306	PAM	760	778	0.807692	-18.9	1	0.0506061	485	3.50903	3.6443	-11.7484	16	18	13	CDS		1	1
hsa-miR-195-5p	NM_138766	PAM	760	778	0.807692	-18.9	1	0.0506061	485	3.50903	3.6443	-11.7484	16	18	13	CDS		1	1
hsa-miR-195-5p	NM_138822	PAM	760	778	0.807692	-18.9	1	0.0506061	485	3.50903	3.6443	-11.7484	16	18	13	CDS		1	1
hsa-miR-195-5p	NM_138821	PAM	760	778	0.807692	-18.9	1	0.0506061	485	3.50903	3.6443	-11.7484	16	18	13	CDS		1	1
hsa-miR-195-5p	NM_003632	CNTNAP1	4660	4683	0.807692	-18.9	1	0.00397101	0.5	-0.164029	1.00954	-7.05204	16	23	7	3UTR		1	1
hsa-miR-195-5p	NM_021255	PELI2	1475	1499	0.807692	-18.6	1	0.000151642	544	4.64477	2.82627	-4.90607	17	24	10	CDS		1	1
hsa-miR-195-5p	NM_001144994	C2orf72	2719	2741	0.807692	-20.2	1	0.0175477	721	-0.319569	-0.0192388	-6.25121	19	22	12	3UTR		1	1
hsa-miR-195-5p	NM_001199775	CPD	1852	1872	0.807692	-17.4	1	0.00278825	603	4.35213	3.94759	-11.5847	16	20	9	CDS		1	1
hsa-miR-195-5p	NM_001322118	PDPR	807	827	0.807692	-20.1	1	2.20401e-06	324	4.20703	1.99583	-11.744	16	20	10	5UTR		1	1
hsa-miR-195-5p	NM_001123363	RGPD6	3273	3292	0.807692	-16.5	1	0.000562358	574	1.32252	1.57391	-10.3988	11	14	6	CDS		1	1
hsa-miR-195-5p	NM_018339	RFK	859	876	1	-19.7	1	0.0101831	721	0.605471	0.233679	-9.54656	16	17	16	3UTR	MIRT763478	0	1
hsa-miR-195-5p	NM_013336	SEC61A1	1685	1695	0.846154	-16	1	2.83112e-05	0.5	1.44654	0.970956	-14.4661	9	10	9	3UTR	MIRT738635	0	1
hsa-miR-195-5p	NM_021215	RPRD1B	2770	2783	1	-16.5	1	0.038796	618	0.101078	0.45353	-7.05204	12	13	12	3UTR	MIRT738634	0	1
hsa-miR-195-5p	XM_005260480	RPRD1B	2717	2730	0.923077	-16.5	1	0.038796	618	0	0	-7.05204	12	13	12	3UTR	MIRT738634	0	1
hsa-miR-195-5p	NM_021215	RPRD1B	2231	2254	0.846154	-16.8	1	0.000223849	471	0.344485	0.0257263	-14.243	11	23	8	3UTR	MIRT738634	0	1
hsa-miR-195-5p	XM_005260480	RPRD1B	2178	2201	0.846154	-16.8	1	0.000223849	471	0	0	-14.243	11	23	8	3UTR	MIRT738634	0	1
hsa-miR-195-5p	NM_153201	HSPA8	806	819	1	-16.2	1	0.00200004	603	5.03758	5.27448	-10.3988	11	13	8	CDS	MIRT738628	0	1
hsa-miR-195-5p	XM_011542798	HSPA8	549	567	0.923077	-20.3	1	0.00200004	603	0	0	-10.3988	16	18	8	CDS	MIRT738628	0	1
hsa-miR-195-5p	NM_153201	HSPA8	484	525	0.846154	-16.6	1	0.000471811	574	5.34479	5.3885	-7.05204	17	41	8	CDS	MIRT738628	0	1
hsa-miR-195-5p	NM_006597	HSPA8	484	525	0.846154	-16.6	1	0.000471811	574	4.54339	5.25558	-7.05204	17	41	8	CDS	MIRT738628	0	1
hsa-miR-195-5p	NM_001198863	CPNE1	1853	1907	1	-18.1	1	0.0485626	603	1.78514	2.27196	-3.79332	15	21	8	3UTR	MIRT727950	0	1
hsa-miR-195-5p	NM_152926	CPNE1	1856	1910	1	-18.1	1	0.0485626	603	1.78514	2.27196	-3.79332	15	21	8	3UTR	MIRT727950	0	1
hsa-miR-195-5p	NM_152925	CPNE1	1898	1952	1	-18.1	1	0.0485626	603	1.78514	2.08835	-3.79332	15	21	8	3UTR	MIRT727950	0	1
hsa-miR-195-5p	NM_152928	CPNE1	1951	2005	1	-18.1	1	0.0485626	603	1.78514	2.08835	-3.79332	15	21	8	3UTR	MIRT727950	0	1
hsa-miR-195-5p	NM_003915	CPNE1	2083	2137	1	-18.1	1	0.0485626	603	4.05812	3.57014	-3.79332	15	21	8	3UTR	MIRT727950	0	1
hsa-miR-195-5p	NM_152926	CPNE1	742	760	0.923077	-16.9	1	3.18801e-05	441	5.90401	3.98655	-8.64855	15	18	9	CDS	MIRT727950	0	1
hsa-miR-195-5p	NM_152925	CPNE1	784	802	0.923077	-16.9	1	3.18801e-05	441	5.48347	4.43974	-8.64855	15	18	9	CDS	MIRT727950	0	1
hsa-miR-195-5p	NM_152928	CPNE1	837	855	0.923077	-16.9	1	3.18801e-05	441	4.86161	4.47676	-8.64855	15	18	9	CDS	MIRT727950	0	1
hsa-miR-195-5p	NM_003851	CREG1	1687	1702	1	-18.6	1	0.000642262	544	4.26181	3.20817	-5.76291	13	15	9	3UTR	MIRT727934	0	1
hsa-miR-195-5p	NM_001161452	CYB561A3	2058	2081	1	-18.9	1	0.000144136	441	2.02378	3.46237	-5.76291	15	23	8	3UTR	MIRT727911	0	1
hsa-miR-195-5p	NM_001300763	CYB561A3	1765	1788	0.846154	-18.9	1	0.000144136	441	-0.266434	-0.61105	-5.76291	15	23	8	3UTR	MIRT727911	0	1
hsa-miR-195-5p	NM_153611	CYB561A3	2544	2567	0.846154	-18.9	1	0.000144136	441	-0.266434	-0.61105	-5.76291	15	23	8	3UTR	MIRT727911	0	1
hsa-miR-195-5p	NM_001161454	CYB561A3	2713	2736	0.846154	-18.9	1	0.000144136	441	-0.283683	-0.645548	-5.76291	15	23	8	3UTR	MIRT727911	0	1
hsa-miR-195-5p	NM_014844	TECPR2	774	836	0.923077	-18.6	1	0.000143735	529	5.48381	3.5802	-14.4661	14	19	9	CDS	MIRT727375	0	1
hsa-miR-195-5p	NM_001172631	TECPR2	774	836	0.923077	-18.6	1	0.000143735	529	5.48381	3.5802	-14.4661	14	19	9	CDS	MIRT727375	0	1
hsa-miR-195-5p	NM_001001660	ETFRF1	1019	1051	0.923077	-19.1	1	0.0279598	632	0.0413959	0.118732	-10.1092	17	23	7	3UTR	MIRT727260	0	1
hsa-miR-195-5p	XM_005253319	ETFRF1	1022	1054	0.846154	-19.1	1	0.0279598	632	0	0	-10.1092	17	23	7	3UTR	MIRT727260	0	1
hsa-miR-195-5p	XM_005253320	ETFRF1	1126	1158	0.846154	-19.1	1	0.0279598	632	0	0	-10.1092	17	23	7	3UTR	MIRT727260	0	1
hsa-miR-195-5p	NM_000286	PEX12	2485	2519	0.846154	-18.1	1	0.000363105	691	-0.606844	-0.0303471	-4.90607	14	18	8	3UTR	MIRT726972	0	1
hsa-miR-195-5p	NM_006822	RAB40B	636	655	0.846154	-21.1	1	7.42813e-06	309	-0.543252	-0.640443	-8.29455	16	19	11	CDS	MIRT726809	0	1
hsa-miR-195-5p	XM_024451280	RNMT	1253	1271	0.923077	-18.4	1	0.00077955	544	0	0	-8.32603	14	18	6	3UTR	MIRT726714	0	1
hsa-miR-195-5p	NM_003799	RNMT	1697	1715	0.923077	-18.4	1	0.00077955	544	0.640782	0.55029	-8.32603	14	18	6	3UTR	MIRT726714	0	1
hsa-miR-195-5p	XM_005258162	RNMT	1568	1586	0.923077	-18.4	1	0.00077955	544	0	0	-8.32603	14	18	6	3UTR	MIRT726714	0	1
hsa-miR-195-5p	NM_014000	VCL	4691	4712	1	-18.6	1	0.00405684	588	0.0468031	0.402445	-5.76291	13	16	9	3UTR	MIRT726141	0	1
hsa-miR-195-5p	NM_014000	VCL	4384	4405	1	-19	1	1.85725e-07	544	1.36386	0.986577	-9.62901	12	21	9	3UTR	MIRT726141	0	1
hsa-miR-195-5p	NM_003373	VCL	4487	4508	1	-18.6	1	0.00405684	588	0.0893543	0.395813	-5.76291	13	16	9	3UTR	MIRT726141	0	1
hsa-miR-195-5p	NM_003373	VCL	4180	4201	1	-19	1	1.85725e-07	544	2.04468	1.0887	-9.62901	12	21	9	3UTR	MIRT726141	0	1
hsa-miR-195-5p	NM_001289148	VPS33B	223	233	0.923077	-16.3	1	3.85313e-05	382	-0.185349	-0.0926769	-14.4661	9	10	9	5UTR	MIRT726125	0	1
hsa-miR-195-5p	NM_018668	VPS33B	223	233	0.923077	-16.3	1	3.85313e-05	382	-0.185349	-0.0926769	-14.4661	9	10	9	5UTR	MIRT726125	0	1
hsa-miR-195-5p	NM_194359	RNF41	4589	4630	0.923077	-18.9	1	5.8549e-05	603	5.29635	5.02495	-6.74759	12	14	12	3UTR	MIRT619615	0	1
hsa-miR-195-5p	NM_005785	RNF41	4694	4735	0.923077	-18.9	1	5.8549e-05	603	5.43915	4.95079	-6.74759	12	14	12	3UTR	MIRT619615	0	1
hsa-miR-195-5p	NM_194358	RNF41	4837	4878	0.923077	-18.9	1	5.8549e-05	603	5.56978	5.07525	-6.74759	12	14	12	3UTR	MIRT619615	0	1
hsa-miR-195-5p	NM_001242826	RNF41	4633	4674	0.923077	-18.9	1	5.8549e-05	603	4.58478	5.44505	-6.74759	12	14	12	3UTR	MIRT619615	0	1
hsa-miR-195-5p	NM_018151	RIF1	8783	8813	1	-18.8	1	0.0827806	735	-0.417936	0.843415	-6.24613	17	22	10	3UTR	MIRT571429	0	1
hsa-miR-195-5p	NM_001177663	RIF1	8705	8735	1	-18.8	1	0.0827806	735	-0.417936	0.843415	-6.24613	17	22	10	3UTR	MIRT571429	0	1
hsa-miR-195-5p	NM_001177664	RIF1	8608	8638	1	-18.8	1	0.0827806	735	-0.390663	0.78887	-6.24613	17	22	10	3UTR	MIRT571429	0	1
hsa-miR-195-5p	NM_001177665	RIF1	8878	8908	1	-18.8	1	0.0827806	735	-0.915658	0.669554	-6.24613	17	22	10	3UTR	MIRT571429	0	1
hsa-miR-195-5p	NM_018151	RIF1	2300	2322	0.846154	-16.6	1	3.34198e-06	544	4.90727	3.7352	-10.2546	12	22	10	CDS	MIRT571429	0	1
hsa-miR-195-5p	NM_001177663	RIF1	2300	2322	0.846154	-16.6	1	3.34198e-06	544	4.90727	3.7352	-10.2546	12	22	10	CDS	MIRT571429	0	1
hsa-miR-195-5p	NM_001177664	RIF1	2203	2225	0.846154	-16.6	1	3.34198e-06	544	3.98499	3.576	-10.2546	12	22	10	CDS	MIRT571429	0	1
hsa-miR-195-5p	NM_001177665	RIF1	2473	2495	0.846154	-16.6	1	3.34198e-06	544	3.05516	4.62964	-10.2546	12	22	10	CDS	MIRT571429	0	1
hsa-miR-195-5p	NM_001277842	CCNT1	5200	5228	1	-17.7	1	0.00476971	588	4.32167	2.86968	-10.3988	11	13	11	3UTR	MIRT564333	0	1
hsa-miR-195-5p	NM_001240	CCNT1	5364	5392	1	-17.7	1	0.00476971	588	2.35489	1.93997	-10.3988	11	13	11	3UTR	MIRT564333	0	1
hsa-miR-195-5p	NM_213589	RAPH1	9418	9437	0.846154	-18.7	1	0.00173741	632	6.23548	5.37677	-5.48126	17	19	11	3UTR	MIRT563897	0	1
hsa-miR-195-5p	XM_005246777	RAPH1	9518	9537	0.846154	-18.7	1	0.00173741	632	0	0	-5.48126	17	19	11	3UTR	MIRT563897	0	1
hsa-miR-195-5p	NM_020844	TRMT9B	7383	7403	0.846154	-18.9	1	0.00100084	632	0.483796	0.359483	-7.23614	16	20	7	3UTR	MIRT562878	0	1
hsa-miR-195-5p	NM_001270699	ARHGAP12	3903	3921	0.846154	-17.1	1	0.0136225	721	4.92344	3.48828	-10.977	16	18	10	3UTR	MIRT559532	0	1
hsa-miR-195-5p	NM_183227	RAB23	34	51	0.923077	-17.5	1	0.000872336	603	0.108554	0.723866	-10.2546	15	17	10	5UTR	MIRT555033	0	1
hsa-miR-195-5p	NM_001114600	SZRD1	2500	2511	1	-15.2	1	0.00208861	544	0.0744353	0.265996	-12.7125	10	11	10	3UTR	MIRT553810	0	1
hsa-miR-195-5p	NM_001271869	SZRD1	2497	2508	1	-15.2	1	0.00208861	544	0.0744353	0.265996	-12.7125	10	11	10	3UTR	MIRT553810	0	1
hsa-miR-195-5p	NM_003414	ZNF267	3058	3071	0.923077	-16.4	1	0.143497	691	-0.483907	-0.962796	-6.90779	11	13	6	3UTR	MIRT551618	0	1
hsa-miR-195-5p	XM_005263462	MTHFR	2301	2320	0.961538	-20.1	1	4.17175e-06	441	0	0	-9.93982	15	19	10	3UTR	MIRT550616	0	1
hsa-miR-195-5p	XM_011541495	MTHFR	3051	3070	0.961538	-20.1	1	4.17175e-06	441	0	0	-9.93982	15	19	10	3UTR	MIRT550616	0	1
hsa-miR-195-5p	XM_011541496	MTHFR	2148	2167	0.961538	-20.1	1	4.17175e-06	441	0	0	-9.93982	15	19	10	3UTR	MIRT550616	0	1
hsa-miR-195-5p	NM_005957	MTHFR	3654	3671	0.846154	-19.7	1	0.000227848	426	-1.22114	0.127175	-8.07147	14	17	10	3UTR	MIRT550616	0	1
hsa-miR-195-5p	NM_001330358	MTHFR	3691	3728	0.846154	-19.8	1	0.000227848	426	0.928433	-0.365758	-8.07147	14	18	10	3UTR	MIRT550616	0	1
hsa-miR-195-5p	NM_001330358	MTHFR	2470	2489	0.807692	-20.1	1	4.17175e-06	441	-0.521555	-0.0669941	-9.93982	15	19	10	3UTR	MIRT550616	0	1
hsa-miR-195-5p	NM_133168	OSCAR	1079	1099	0.923077	-18.4	1	0.0215845	412	1.214	0.380562	-9.59293	15	20	9	3UTR	MIRT550467	0	1
hsa-miR-195-5p	NM_001282350	OSCAR	1593	1613	0.923077	-18.4	1	0.0215845	412	1.0255	0.346978	-9.59293	15	20	9	3UTR	MIRT550467	0	1
hsa-miR-195-5p	NM_173556	CCDC83	1310	1362	1	-18.5	1	0.0295543	471	0.036393	0.857949	-7.05204	16	19	8	CDS	MIRT545348	0	1
hsa-miR-195-5p	NM_001286159	CCDC83	2201	2232	0.846154	-16.1	1	0.0197029	676	0.269996	0.0841024	-3.93757	19	31	7	3UTR	MIRT545348	0	1
hsa-miR-195-5p	NM_001206845	GSG1	1864	1915	0.846154	-15.8	1	0.0896936	632	3.80508	3.77277	-7.51743	18	51	8	3UTR	MIRT543836	0	1
hsa-miR-195-5p	NM_153823	GSG1	2017	2068	0.846154	-15.8	1	0.0896936	632	3.80508	3.77277	-7.51743	18	51	8	3UTR	MIRT543836	0	1
hsa-miR-195-5p	NM_031289	GSG1	2141	2192	0.846154	-15.8	1	0.0896936	632	3.80508	3.77277	-7.51743	18	51	8	3UTR	MIRT543836	0	1
hsa-miR-195-5p	NM_144499	GNAT1	2312	2322	1	-18	1	1.89069e-05	426	-0.144682	0.00619378	-11.4183	9	10	9	3UTR	MIRT540844	0	1
hsa-miR-195-5p	NM_000172	GNAT1	1178	1188	1	-18	1	1.54947e-05	382	-0.144682	3.06859	-11.4183	9	10	9	3UTR	MIRT540844	0	1
hsa-miR-195-5p	NM_002294	LAMP2	1329	1363	0.923077	-16.2	1	0.00134804	559	0	0	-5.76291	13	16	9	CDS	MIRT522776	0	1
hsa-miR-195-5p	NM_013995	LAMP2	3001	3038	0.923077	-19.5	1	0.00239213	618	0	0	-4.84971	16	18	16	3UTR	MIRT522776	0	1
hsa-miR-195-5p	NM_001099415	POM121C	4346	4364	1	-17.4	1	0.00763092	426	1.12966	1.34763	-5.22701	16	18	14	3UTR	MIRT521813	0	1
hsa-miR-195-5p	NM_001304495	TRIM35	434	449	1	-18.8	1	1.51601e-05	309	-0.234503	-0.212317	-10.2546	10	12	10	CDS	MIRT518092	0	1
hsa-miR-195-5p	NM_171982	TRIM35	434	449	1	-18.8	1	1.51601e-05	309	-0.234503	-0.212317	-10.2546	10	12	10	CDS	MIRT518092	0	1
hsa-miR-195-5p	NM_001081563	DMPK	2725	2748	0.846154	-17.7	1	8.40231e-06	412	-0.577719	-0.112697	-10.3988	14	23	8	3UTR	MIRT509365	0	1
hsa-miR-195-5p	NM_032012	TMEM245	5008	5026	0.923077	-21.3	1	0.000177344	691	0.470474	1.01866	-7.57093	17	18	17	3UTR	MIRT505347	0	1
hsa-miR-195-5p	NM_004521	KIF5B	1196	1215	0.923077	-17.5	1	0.00153517	603	0.433606	0.194158	-12.9758	13	19	8	CDS	MIRT502149	0	1
hsa-miR-195-5p	NM_181742	ORC4	5401	5416	0.846154	-17.2	1	0.0141645	618	3.36768	5.25212	-11.0777	12	15	10	3UTR	MIRT498981	0	1
hsa-miR-195-5p	NM_181741	ORC4	5506	5521	0.846154	-17.2	1	0.0141645	618	3.3714	2.93959	-11.0777	12	15	10	3UTR	MIRT498981	0	1
hsa-miR-195-5p	NM_001190881	ORC4	5131	5146	0.846154	-17.2	1	0.0141645	618	4.49784	2.9613	-11.0777	12	15	10	3UTR	MIRT498981	0	1
hsa-miR-195-5p	NM_001190879	ORC4	5513	5528	0.846154	-17.2	1	0.0141645	618	3.45928	2.98182	-11.0777	12	15	10	3UTR	MIRT498981	0	1
hsa-miR-195-5p	NM_001190882	ORC4	5275	5290	0.846154	-17.2	1	0.0141645	618	3.9238	4.00639	-11.0777	12	15	10	3UTR	MIRT498981	0	1
hsa-miR-195-5p	XM_005254832	ABHD2	589	636	1	-19.1	1	0.000287776	456	0	0	-10.4498	16	24	9	CDS	MIRT482579	0	1
hsa-miR-195-5p	NM_152924	ABHD2	1615	1632	0.923077	-18.4	1	0.00511292	485	0.339625	1.43061	-8.07147	14	17	10	CDS	MIRT482579	0	1
hsa-miR-195-5p	NM_152924	ABHD2	553	600	0.846154	-19.1	1	0.000287776	456	3.68832	5.30957	-10.4498	16	24	9	CDS	MIRT482579	0	1
hsa-miR-195-5p	XM_005254832	ABHD2	1651	1668	0.846154	-18.4	1	0.00511292	485	0	0	-8.07147	14	17	10	CDS	MIRT482579	0	1
hsa-miR-195-5p	NM_213647	FGFR4	420	431	0.923077	-17.2	1	8.79577e-06	338	1.64444	1.87824	-8.07147	10	11	10	CDS	MIRT460221	0	1
hsa-miR-195-5p	NM_002011	FGFR4	376	387	0.923077	-17.2	1	8.79577e-06	338	1.64444	1.87824	-8.07147	10	11	10	CDS	MIRT460221	0	1
hsa-miR-195-5p	NM_001291980	FGFR4	376	387	0.923077	-17.2	1	8.79577e-06	338	1.64444	1.87824	-8.07147	10	11	10	CDS	MIRT460221	0	1
hsa-miR-195-5p	NM_022963	FGFR4	214	225	0.923077	-17.2	1	8.79577e-06	338	1.9195	1.71183	-8.07147	10	11	10	CDS	MIRT460221	0	1
hsa-miR-195-5p	NM_005937	MLLT6	4901	4922	1	-19	1	0.0364132	662	0.223486	0.49124	-10.2546	10	12	10	3UTR	MIRT286970	0	1
hsa-miR-195-5p	NM_022456	RAB3IP	8301	8313	1	-19.9	1	0.00426212	544	0.47565	0.282273	-10.3988	11	12	11	3UTR	MIRT274744	0	1
hsa-miR-195-5p	NM_175624	RAB3IP	8201	8213	1	-19.9	1	0.00426212	544	0.47565	0.282273	-10.3988	11	12	11	3UTR	MIRT274744	0	1
hsa-miR-195-5p	NM_175623	RAB3IP	8435	8447	1	-19.9	1	0.00426212	544	0.0228035	0.223372	-10.3988	11	12	11	3UTR	MIRT274744	0	1
hsa-miR-195-5p	NM_175625	RAB3IP	8335	8347	1	-19.9	1	0.00426212	544	0.0228035	0.223372	-10.3988	11	12	11	3UTR	MIRT274744	0	1
hsa-miR-195-5p	NM_001024647	RAB3IP	7650	7662	1	-19.9	1	0.00426212	544	0.120717	0.167837	-10.3988	11	12	11	3UTR	MIRT274744	0	1
hsa-miR-195-5p	NM_001278402	RAB3IP	7565	7577	1	-19.9	1	0.00426212	544	0.120717	0.167837	-10.3988	11	12	11	3UTR	MIRT274744	0	1
hsa-miR-195-5p	NM_021203	SRPRB	1874	1888	1	-17.3	1	2.19021e-05	485	0.220114	-0.189045	-5.61866	12	14	9	3UTR	MIRT255337	0	1
hsa-miR-195-5p	NM_021203	SRPRB	1818	1839	0.923077	-18.7	1	0.0116257	456	0.150533	-0.25874	-8.09365	16	21	8	3UTR	MIRT255337	0	1
hsa-miR-195-5p	XM_017001402	ZNF691	2722	2744	0.846154	-17.5	1	0.0802489	529	0	0	-6.90779	15	22	6	3UTR	MIRT249452	0	1
hsa-miR-195-5p	XM_017001401	ZNF691	1417	1439	0.846154	-17.5	1	0.0802489	529	0	0	-6.90779	15	22	6	3UTR	MIRT249452	0	1
hsa-miR-195-5p	NM_014671	UBE3C	1325	1349	0.846154	-18.1	1	2.53931e-05	441	2.79689	3.1283	-6.24613	18	24	8	CDS	MIRT170740	0	1
hsa-miR-195-5p	NM_001002258	ATP5MC3	1495	1512	1	-18.1	1	0.00056344	632	-0.00922049	0.260228	-9.06125	16	17	16	3UTR	MIRT156463	0	1
hsa-miR-195-5p	NM_001689	ATP5MC3	1405	1422	0.923077	-18.1	1	0.00056344	632	-0.0718834	0.116999	-9.06125	16	17	16	3UTR	MIRT156463	0	1
hsa-miR-195-5p	NM_016464	TMEM138	1717	1729	0.846154	-15.8	1	0.00103062	529	0	0	-8.07147	10	12	6	3UTR	MIRT131102	0	1
hsa-miR-195-5p	NM_001330281	TMEM138	1514	1526	0.846154	-15.8	1	0.00103062	529	0	0	-8.07147	10	12	6	3UTR	MIRT131102	0	1
hsa-miR-195-5p	NM_001098175	ENTPD1	7532	7546	1	-18	1	0.0014313	574	0.0679764	0.0392543	-7.05204	12	14	7	3UTR	MIRT127735	0	1
hsa-miR-195-5p	NM_001164178	ENTPD1	7432	7446	1	-18	1	0.0014313	574	0.254496	0.100732	-7.05204	12	14	7	3UTR	MIRT127735	0	1
hsa-miR-195-5p	NM_001164181	ENTPD1	7304	7318	1	-18	1	0.0014313	574	0.254496	0.100732	-7.05204	12	14	7	3UTR	MIRT127735	0	1
hsa-miR-195-5p	NM_001776	ENTPD1	7657	7671	1	-18	1	0.0014313	574	0.659163	0.0662091	-7.05204	12	14	7	3UTR	MIRT127735	0	1
hsa-miR-195-5p	NM_001164178	ENTPD1	8152	8177	0.846154	-18.3	1	0.00578502	632	0.25627	0.0852526	-5.19005	16	25	10	3UTR	MIRT127735	0	1
hsa-miR-195-5p	NM_001164181	ENTPD1	8024	8049	0.846154	-18.3	1	0.00578502	632	0.25627	0.0852526	-5.19005	16	25	10	3UTR	MIRT127735	0	1
hsa-miR-195-5p	NM_001776	ENTPD1	8377	8402	0.846154	-18.3	1	0.00578502	632	0.153378	0.170596	-5.19005	16	25	10	3UTR	MIRT127735	0	1
hsa-miR-195-5p	NM_005346	HSPA1B	1386	1399	0.923077	-16.1	1	4.29752e-05	324	4.24221	4.41384	-10.3988	11	13	8	CDS	MIRT100368	0	1
hsa-miR-195-5p	NM_001099952	ITPR1	7	27	1	-20.8	1	0.0276291	429	2.26913	2.61719	-11.3983	16	20	10	5UTR	MIRT092195	0	1
hsa-miR-195-5p	NM_001168272	ITPR1	7	27	1	-20.8	1	0.0276291	429	2.26913	2.61719	-11.3983	16	20	10	5UTR	MIRT092195	0	1
hsa-miR-195-5p	NM_002222	ITPR1	7	27	1	-20.8	1	0.0276291	429	2.26913	2.61719	-11.3983	16	20	10	5UTR	MIRT092195	0	1
hsa-miR-195-5p	NM_001099952	ITPR1	4863	4890	0.923077	-18.6	1	0.000801872	456	4.86965	4.88335	-5.22671	20	27	7	CDS	MIRT092195	0	1
hsa-miR-195-5p	NM_001168272	ITPR1	4845	4872	0.923077	-18.6	1	0.000801872	456	4.86965	4.88335	-5.22671	20	27	7	CDS	MIRT092195	0	1
hsa-miR-195-5p	NM_002222	ITPR1	4818	4845	0.923077	-18.6	1	0.000801872	456	4.86965	4.88335	-5.22671	20	27	7	CDS	MIRT092195	0	1
hsa-miR-195-5p	XM_011533683	ITPR1	7	27	0.923077	-20.8	1	0.0276291	429	0	0	-11.3983	16	20	10	5UTR	MIRT092195	0	1
hsa-miR-195-5p	XM_011533684	ITPR1	7	27	0.923077	-20.8	1	0.0276291	429	0	0	-11.3983	16	20	10	5UTR	MIRT092195	0	1
hsa-miR-195-5p	XM_011533687	ITPR1	7	27	0.923077	-20.8	1	0.0276291	429	0	0	-11.3983	16	20	10	5UTR	MIRT092195	0	1
hsa-miR-195-5p	XM_011533688	ITPR1	7	27	0.923077	-20.8	1	0.0276291	429	0	0	-11.3983	16	20	10	5UTR	MIRT092195	0	1
hsa-miR-195-5p	XM_011533683	ITPR1	8956	9002	0.846154	-18.4	1	0.0142518	691	0	0	-4.957	19	46	10	3UTR	MIRT092195	0	1
hsa-miR-195-5p	XM_011533684	ITPR1	8932	8978	0.846154	-18.4	1	0.0142518	691	0	0	-4.957	19	46	10	3UTR	MIRT092195	0	1
hsa-miR-195-5p	XM_011533687	ITPR1	8914	8960	0.846154	-18.4	1	0.0142518	691	0	0	-4.957	19	46	10	3UTR	MIRT092195	0	1
hsa-miR-195-5p	XM_011533688	ITPR1	8887	8933	0.846154	-18.4	1	0.0142518	691	0	0	-4.957	19	46	10	3UTR	MIRT092195	0	1
hsa-miR-195-5p	NM_006577	B3GNT2	2329	2351	1	-18.6	1	0.090781	706	1.69607	1.06264	-7.06072	15	22	7	3UTR	MIRT089111	0	1
hsa-miR-195-5p	NM_001319075	B3GNT2	1841	1870	0.923077	-19.3	1	0.0226689	662	0.980183	0.168504	-5.83853	18	20	18	3UTR	MIRT089111	0	1
hsa-miR-195-5p	NM_001319075	B3GNT2	2195	2217	0.923077	-18.6	1	0.090781	706	0.876792	1.51744	-7.06072	15	22	7	3UTR	MIRT089111	0	1
hsa-miR-195-5p	NM_006577	B3GNT2	1975	2004	0.871795	-19.3	1	0.0226689	662	0.017866	0.392309	-5.83853	18	20	18	3UTR	MIRT089111	0	1
hsa-miR-195-5p	NM_006750	SNTB2	1576	1597	1	-21.5	1	0.0012769	529	3.07928	4.69033	-6.24613	18	21	10	CDS	MIRT075254	0	1
hsa-miR-195-5p	NM_024516	PAGR1	3606	3650	1	-18.6	1	0.0270819	691	-0.104458	-0.127239	-10.2546	10	12	10	3UTR	MIRT074533	0	1
hsa-miR-195-5p	NM_001039802	CDC42	853	866	1	-17.8	1	0.000113324	456	3.49021	3.7391	-9.87682	11	13	10	CDS	MIRT006995	0	1
hsa-miR-195-5p	NM_001791	CDC42	727	740	1	-17.8	1	0.000113324	456	3.49021	3.7391	-9.87682	11	13	10	CDS	MIRT006995	0	1
hsa-miR-195-5p	NM_044472	CDC42	1257	1272	1	-17.7	1	0.000350454	515	1.73097	2.54337	-8.07147	10	12	10	3UTR	MIRT006995	0	1
hsa-miR-195-5p	NM_044472	CDC42	752	773	1	-16.7	1	0.0221034	574	2.95592	2.81378	-6.8193	14	21	8	3UTR	MIRT006995	0	1
hsa-miR-195-5p	XM_017009289	HARS2	1297	1307	1	-16	1	5.04589e-05	441	0	0	-14.4661	9	10	9	CDS		0	1
hsa-miR-195-5p	NM_001282500	TTC1	1034	1047	1	-17.3	1	0.0270101	515	1.66968	1.4862	-8.44344	11	13	9	3UTR		0	1
hsa-miR-195-5p	NM_000806	GABRA1	3826	3840	1	-19.8	1	0.00193823	721	2.38686	2.76492	-5.76291	13	14	13	3UTR		0	1
hsa-miR-195-5p	XM_005253694	COPS7A	446	457	1	-15.4	1	0.00182709	529	0	0	-12.7125	10	11	10	CDS		0	1
hsa-miR-195-5p	NM_001297710	MFAP5	285	295	1	-16.1	1	0.000167316	515	0.0409101	0.284664	-14.4661	9	10	9	CDS		0	1
hsa-miR-195-5p	NM_001297711	MFAP5	285	295	1	-16.1	1	6.47176e-05	515	0.0409101	0.284664	-14.4661	9	10	9	CDS		0	1
hsa-miR-195-5p	NM_001297712	MFAP5	285	295	1	-16.1	1	6.47176e-05	515	0.0409101	0.284664	-14.4661	9	10	9	CDS		0	1
hsa-miR-195-5p	NM_001297709	MFAP5	285	295	1	-16.1	1	6.47176e-05	515	0.0409101	0.284664	-14.4661	9	10	9	CDS		0	1
hsa-miR-195-5p	NM_003480	MFAP5	285	295	1	-16.1	1	6.47176e-05	515	0.0409101	0.284664	-14.4661	9	10	9	CDS		0	1
hsa-miR-195-5p	XM_024449924	MAN2A2	421	440	1	-29	1	0.000151471	441	0	0	-5.19005	18	19	18	CDS		0	1
hsa-miR-195-5p	NM_001127643	GABRA1	3713	3727	1	-19.8	1	0.00193823	721	2.04469	2.48569	-5.76291	13	14	13	3UTR		0	1
hsa-miR-195-5p	NM_001127644	GABRA1	3862	3876	1	-19.8	1	0.00193823	721	3.03569	3.24328	-5.76291	13	14	13	3UTR		0	1
hsa-miR-195-5p	NM_001127645	GABRA1	3450	3464	1	-19.8	1	0.00193823	721	2.67022	2.60245	-5.76291	13	14	13	3UTR		0	1
hsa-miR-195-5p	NM_001127648	GABRA1	3472	3486	1	-19.8	1	0.00193823	721	1.96984	2.34529	-5.76291	13	14	13	3UTR		0	1
hsa-miR-195-5p	NM_000794	DRD1	1840	1858	1	-20.2	1	0.00592762	559	2.40352	3.42899	-6.76235	16	18	10	CDS		0	1
hsa-miR-195-5p	NM_002752	MAPK9	389	400	1	-17	1	0.000628453	529	0.791603	0.502801	-8.07147	10	11	10	CDS		0	1
hsa-miR-195-5p	NM_139068	MAPK9	389	400	1	-17	1	0.000628453	529	0.00137338	0.152053	-8.07147	10	11	10	CDS		0	1
hsa-miR-195-5p	NM_139070	MAPK9	389	400	1	-17	1	0.000628453	529	0.791603	0.502801	-8.07147	10	11	10	CDS		0	1
hsa-miR-195-5p	NM_139069	MAPK9	389	400	1	-17	1	0.000628453	529	0.00137338	0.152053	-8.07147	10	11	10	CDS		0	1
hsa-miR-195-5p	NM_001308244	MAPK9	165	176	1	-17	1	0.000628453	529	0.0462536	0.258615	-8.07147	10	11	10	CDS		0	1
hsa-miR-195-5p	NM_001308244	MAPK9	1193	1213	1	-17.8	1	0.000261377	691	0.497977	0.545333	-10.3302	17	20	9	3UTR		0	1
hsa-miR-195-5p	NM_001135044	MAPK9	389	400	1	-17	1	0.000628453	529	0.165106	0.682465	-8.07147	10	11	10	CDS		0	1
hsa-miR-195-5p	NM_001315506	ANKUB1	259	277	1	-20.7	1	3.2909e-05	529	-0.0828031	-0.0604093	-7.10297	17	18	17	5UTR		0	1
hsa-miR-195-5p	NM_016029	DHRS7	1488	1501	1	-19	1	0.0180102	706	1.85685	3.60513	-7.05204	12	13	12	3UTR		0	1
hsa-miR-195-5p	NM_014982	PCNX1	8163	8174	1	-18.6	1	1.74225e-05	603	0.929626	0.794004	-10.2546	10	11	10	3UTR		0	1
hsa-miR-195-5p	NM_001308160	PCNX1	7830	7841	1	-18.6	1	1.74225e-05	603	0.929626	0.794004	-10.2546	10	11	10	3UTR		0	1
hsa-miR-195-5p	NM_001281735	ZFYVE1	794	822	1	-22.2	1	0.00228957	397	0.542063	0.158521	-6.08354	19	28	7	CDS		0	1
hsa-miR-195-5p	NM_178441	ZFYVE1	799	827	1	-22.2	1	0.00228957	397	0.673855	0.170157	-6.08354	19	28	7	CDS		0	1
hsa-miR-195-5p	NM_001195637	CCDC179	673	687	1	-17.5	1	0.0188706	721	0.0884875	0.150846	-5.76291	13	14	13	3UTR		0	1
hsa-miR-195-5p	NM_004620	TRAF6	834	870	1	-18	1	0.00184203	574	0.612433	0.236629	-11.4183	9	11	9	CDS		0	1
hsa-miR-195-5p	NM_145803	TRAF6	927	963	1	-18	1	0.00184203	574	0.878425	0.357943	-11.4183	9	11	9	CDS		0	1
hsa-miR-195-5p	NM_001099666	PTAR1	3715	3734	1	-18.7	1	0.000823723	706	0.514939	0.206116	-7.5866	15	19	9	3UTR		0	1
hsa-miR-195-5p	NM_182752	TPRG1L	1120	1166	1	-23.7	1	0.00120411	544	-0.59061	-0.188965	-8.57351	19	34	11	3UTR		0	1
hsa-miR-195-5p	NM_001303540	TMEM143	944	957	1	-15.8	1	0.0124445	353	1.03849	0.721269	-10.3988	11	13	8	CDS		0	1
hsa-miR-195-5p	NM_001303538	TMEM143	1139	1152	1	-15.8	1	0.0124445	353	2.66406	1.26802	-10.3988	11	13	8	CDS		0	1
hsa-miR-195-5p	NM_012192	TIMM10B	2767	2779	1	-19.9	1	0.0099002	485	0.885747	0.461985	-10.3988	11	12	11	3UTR		0	1
hsa-miR-195-5p	NM_001330497	ADGRD1	577	589	1	-19.9	1	6.7129e-07	485	-0.0895188	0.256063	-10.3988	11	12	11	CDS		0	1
hsa-miR-195-5p	NM_198827	ADGRD1	577	589	1	-19.9	1	6.7129e-07	485	-0.0895188	0.256063	-10.3988	11	12	11	CDS		0	1
hsa-miR-195-5p	NM_031454	SELENOO	2113	2124	1	-17	1	0.00277333	368	0	0	-13.2236	10	11	10	3UTR		0	1
hsa-miR-195-5p	NM_003916	AP1S2	899	921	1	-20.4	1	0.019383	632	0	0	-8.82806	19	22	9	3UTR		0	1
hsa-miR-195-5p	NM_001272071	AP1S2	908	930	1	-20.4	1	0.019383	632	0	0	-8.82806	19	22	9	3UTR		0	1
hsa-miR-195-5p	NM_001174125	SLC11A2	3986	4003	1	-17.1	1	0.0179169	662	1.30834	1.17189	-10.3988	11	13	11	3UTR		0	1
hsa-miR-195-5p	NM_001174129	SLC11A2	4254	4271	1	-17.1	1	0.0179169	662	-0.326224	-0.279677	-10.3988	11	13	11	3UTR		0	1
hsa-miR-195-5p	NM_001174130	SLC11A2	3969	3986	1	-17.1	1	0.0179169	662	1.66007	0.691891	-10.3988	11	13	11	3UTR		0	1
hsa-miR-195-5p	NM_002646	PIK3C2B	3413	3425	1	-19.7	1	0.000710861	441	5.43722	5.89791	-10.3988	11	12	11	CDS		0	1
hsa-miR-195-5p	NM_001324216	ELAVL4	999	1014	1	-18.3	1	0.0017243	559	-0.019664	0.0846526	-5.76291	13	15	8	3UTR		0	1
hsa-miR-195-5p	NM_001286660	TMEM68	597	626	1	-20.5	1	0.0114905	618	0.0765683	-0.172227	-10.8962	13	20	8	CDS		0	1
hsa-miR-195-5p	NM_001156474	CCDC81	2679	2689	1	-16.3	1	2.61291e-06	412	0	0	-14.4661	9	10	9	3UTR		0	1
hsa-miR-195-5p	NM_021827	CCDC81	2409	2419	1	-16.3	1	2.61291e-06	412	0.184036	-0.0894214	-14.4661	9	10	9	3UTR		0	1
hsa-miR-195-5p	NM_001271518	KCNMA1	10972	11003	1	-22.3	1	0.00567979	544	5.70973	6.34764	-5.76291	13	15	13	3UTR		0	1
hsa-miR-195-5p	NM_001322832	KCNMA1	11119	11150	1	-22.3	1	0.00567979	544	7.39124	6.63687	-5.76291	13	15	13	3UTR		0	1
hsa-miR-195-5p	NM_001322829	KCNMA1	11128	11159	1	-22.3	1	0.00567979	544	7.39124	6.63687	-5.76291	13	15	13	3UTR		0	1
hsa-miR-195-5p	NM_001014797	KCNMA1	11134	11165	1	-22.3	1	0.00567979	544	7.39124	6.63687	-5.76291	13	15	13	3UTR		0	1
hsa-miR-195-5p	NM_001322835	KCNMA1	11212	11243	1	-22.3	1	0.00567979	544	7.39124	6.63687	-5.76291	13	15	13	3UTR		0	1
hsa-miR-195-5p	NM_001322830	KCNMA1	11224	11255	1	-22.3	1	0.00567979	544	7.39124	6.63687	-5.76291	13	15	13	3UTR		0	1
hsa-miR-195-5p	XM_017016222	KCNMA1	11040	11071	1	-22.3	1	0.00567979	544	0	0	-5.76291	13	15	13	3UTR		0	1
hsa-miR-195-5p	XM_024447990	KCNMA1	11069	11100	1	-22.3	1	0.00567979	544	0	0	-5.76291	13	15	13	3UTR		0	1
hsa-miR-195-5p	XM_024447989	KCNMA1	11081	11112	1	-22.3	1	0.00567979	544	0	0	-5.76291	13	15	13	3UTR		0	1
hsa-miR-195-5p	XM_005269796	KCNMA1	11043	11074	1	-22.3	1	0.00567979	544	0	0	-5.76291	13	15	13	3UTR		0	1
hsa-miR-195-5p	XM_005269787	KCNMA1	11069	11100	1	-22.3	1	0.00567979	544	0	0	-5.76291	13	15	13	3UTR		0	1
hsa-miR-195-5p	XM_005269776	KCNMA1	11150	11181	1	-22.3	1	0.00567979	544	0	0	-5.76291	13	15	13	3UTR		0	1
hsa-miR-195-5p	XM_005269792	KCNMA1	11130	11161	1	-22.3	1	0.00567979	544	0	0	-5.76291	13	15	13	3UTR		0	1
hsa-miR-195-5p	XM_024447984	KCNMA1	11214	11245	1	-22.3	1	0.00567979	544	0	0	-5.76291	13	15	13	3UTR		0	1
hsa-miR-195-5p	XM_005269781	KCNMA1	11217	11248	1	-22.3	1	0.00567979	544	0	0	-5.76291	13	15	13	3UTR		0	1
hsa-miR-195-5p	XM_024447987	KCNMA1	11243	11274	1	-22.3	1	0.00567979	544	0	0	-5.76291	13	15	13	3UTR		0	1
hsa-miR-195-5p	XM_011539785	KCNMA1	11130	11161	1	-22.3	1	0.00567979	544	0	0	-5.76291	13	15	13	3UTR		0	1
hsa-miR-195-5p	XM_024447985	KCNMA1	11052	11083	1	-22.3	1	0.00567979	544	0	0	-5.76291	13	15	13	3UTR		0	1
hsa-miR-195-5p	XM_024447988	KCNMA1	11081	11112	1	-22.3	1	0.00567979	544	0	0	-5.76291	13	15	13	3UTR		0	1
hsa-miR-195-5p	XM_017013107	FAM84B	2323	2348	1	-19.9	1	0.0169912	515	0	0	-4.99396	18	25	8	3UTR		0	1
hsa-miR-195-5p	NM_017912	HERC6	287	301	1	-17.7	1	2.96894e-05	309	1.65921	0.475146	-7.05204	12	14	8	CDS		0	1
hsa-miR-195-5p	NM_001165136	HERC6	287	301	1	-17.7	1	2.96894e-05	309	1.65921	0.475146	-7.05204	12	14	8	CDS		0	1
hsa-miR-195-5p	NM_001354243	ANK2	1155	1165	1	-18	1	0.00290174	485	0	0	-11.4183	9	10	9	CDS		0	1
hsa-miR-195-5p	NM_001354255	ANK2	1155	1165	1	-18	1	0.00290174	485	0	0	-11.4183	9	10	9	CDS		0	1
hsa-miR-195-5p	NM_001354262	ANK2	1155	1165	1	-18	1	0.00290174	485	0	0	-11.4183	9	10	9	CDS		0	1
hsa-miR-195-5p	NM_001354275	ANK2	1155	1165	1	-18	1	0.00290174	485	0	0	-11.4183	9	10	9	CDS		0	1
hsa-miR-195-5p	NM_001354253	ANK2	1155	1165	1	-18	1	0.00290174	485	0	0	-11.4183	9	10	9	CDS		0	1
hsa-miR-195-5p	NM_001354270	ANK2	1155	1165	1	-18	1	0.00290174	485	0	0	-11.4183	9	10	9	CDS		0	1
hsa-miR-195-5p	NM_001354257	ANK2	1155	1165	1	-18	1	0.00290174	485	0	0	-11.4183	9	10	9	CDS		0	1
hsa-miR-195-5p	NM_001354249	ANK2	1131	1141	1	-18	1	0.00290174	485	0	0	-11.4183	9	10	9	CDS		0	1
hsa-miR-195-5p	NM_001354266	ANK2	1131	1141	1	-18	1	0.00290174	485	0	0	-11.4183	9	10	9	CDS		0	1
hsa-miR-195-5p	NM_001354276	ANK2	1131	1141	1	-18	1	0.00290174	485	0	0	-11.4183	9	10	9	CDS		0	1
hsa-miR-195-5p	NM_001354274	ANK2	1131	1141	1	-18	1	0.00290174	485	0	0	-11.4183	9	10	9	CDS		0	1
hsa-miR-195-5p	NM_001354260	ANK2	1131	1141	1	-18	1	0.00290174	485	0	0	-11.4183	9	10	9	CDS		0	1
hsa-miR-195-5p	NM_001354277	ANK2	1131	1141	1	-18	1	0.00290174	485	0	0	-11.4183	9	10	9	CDS		0	1
hsa-miR-195-5p	XM_017008077	ANK2	1045	1055	1	-18	1	0.00290174	485	0	0	-11.4183	9	10	9	CDS		0	1
hsa-miR-195-5p	NM_001354264	ANK2	1012	1022	1	-18	1	0.00290174	485	0	0	-11.4183	9	10	9	CDS		0	1
hsa-miR-195-5p	NM_001354267	ANK2	1012	1022	1	-18	1	0.00290174	485	0	0	-11.4183	9	10	9	CDS		0	1
hsa-miR-195-5p	NM_001354271	ANK2	1012	1022	1	-18	1	0.00290174	485	0	0	-11.4183	9	10	9	CDS		0	1
hsa-miR-195-5p	NM_001354241	ANK2	1271	1281	1	-18	1	0.00290174	485	0	0	-11.4183	9	10	9	CDS		0	1
hsa-miR-195-5p	NM_001354232	ANK2	1226	1236	1	-18	1	0.00290174	485	0	0	-11.4183	9	10	9	CDS		0	1
hsa-miR-195-5p	NM_001148	ANK2	13201	13220	1	-18.4	1	0.00235746	588	0.105895	1.32841	-6.82767	16	19	9	3UTR		0	1
hsa-miR-195-5p	NM_001354228	ANK2	1226	1236	1	-18	1	0.00290174	485	0	0	-11.4183	9	10	9	CDS		0	1
hsa-miR-195-5p	NM_001354258	ANK2	1226	1236	1	-18	1	0.00290174	485	0	0	-11.4183	9	10	9	CDS		0	1
hsa-miR-195-5p	NM_001354245	ANK2	1226	1236	1	-18	1	0.00290174	485	0	0	-11.4183	9	10	9	CDS		0	1
hsa-miR-195-5p	NM_001354268	ANK2	1226	1236	1	-18	1	0.00290174	485	0	0	-11.4183	9	10	9	CDS		0	1
hsa-miR-195-5p	XM_005262945	ANK2	1011	1021	1	-18	1	0.00290174	485	0	0	-11.4183	9	10	9	CDS		0	1
hsa-miR-195-5p	NM_001321154	METTL8	4	15	1	-19.5	1	2.61391e-05	318	0	0	-8.07147	10	11	10	5UTR		0	1
hsa-miR-195-5p	NM_001321162	METTL8	4	15	1	-19.5	1	2.61391e-05	318	0	0	-8.07147	10	11	10	5UTR		0	1
hsa-miR-195-5p	NM_001321160	METTL8	4	15	1	-19.5	1	2.61391e-05	318	0	0	-8.07147	10	11	10	5UTR		0	1
hsa-miR-195-5p	NM_015058	VWA8	916	933	1	-21	1	0.0008297	618	0.374653	0.00799429	-9.88456	16	17	16	CDS		0	1
hsa-miR-195-5p	NM_001009814	VWA8	916	933	1	-21	1	0.0008297	618	4.15635	4.42053	-9.88456	16	17	16	CDS		0	1
hsa-miR-195-5p	NM_002298	LCP1	3586	3633	1	-21.3	1	0.000488279	559	0.655534	1.2607	-6.09222	17	19	17	3UTR		0	1
hsa-miR-195-5p	NM_018963	BRWD1	5169	5199	1	-17.9	1	0.00355358	603	1.71765	1.69244	-13.2236	13	24	10	CDS		0	1
hsa-miR-195-5p	NM_015313	ARHGEF12	6910	6929	1	-17.4	1	0.00101533	676	0.0353544	0.622507	-10.3988	11	13	11	3UTR		0	1
hsa-miR-195-5p	NM_001198665	ARHGEF12	6853	6872	1	-17.4	1	0.00101533	676	0.0353544	0.622507	-10.3988	11	13	11	3UTR		0	1
hsa-miR-195-5p	NM_001301084	ARHGEF12	6736	6755	1	-17.4	1	0.00101533	676	0.00982227	0.703252	-10.3988	11	13	11	3UTR		0	1
hsa-miR-195-5p	NM_002898	RBMS2	6813	6828	1	-23.1	1	0.161255	574	0.0535964	-0.167604	-4.957	14	15	14	3UTR		0	1
hsa-miR-195-5p	XM_017019778	RBMS2	6121	6136	1	-23.1	1	0.161255	574	0	0	-4.957	14	15	14	3UTR		0	1
hsa-miR-195-5p	NM_001118890	GLRX	1067	1077	1	-16.1	1	0.00382861	673	0	0	-14.4661	9	10	9	3UTR		0	1
hsa-miR-195-5p	NM_001243658	GLRX	1485	1495	1	-16.1	1	0.0107511	561	0	0	-14.4661	9	10	9	3UTR		0	1
hsa-miR-195-5p	NM_002064	GLRX	1635	1645	1	-16.1	1	0.00382861	673	0	0	-14.4661	9	10	9	3UTR		0	1
hsa-miR-195-5p	NM_145047	OSCP1	445	456	1	-17	1	5.71216e-05	515	4.56357	3.47293	-13.2236	10	11	10	CDS		0	1
hsa-miR-195-5p	NM_001330493	OSCP1	475	486	1	-17	1	5.71216e-05	515	4.21213	4.34274	-13.2236	10	11	10	CDS		0	1
hsa-miR-195-5p	XM_017000303	OSCP1	411	422	1	-17	1	5.71216e-05	515	0	0	-13.2236	10	11	10	CDS		0	1
hsa-miR-195-5p	NM_206837	OSCP1	445	456	1	-17	1	5.71216e-05	515	5.47197	5.20394	-13.2236	10	11	10	CDS		0	1
hsa-miR-195-5p	NM_020403	PCDH9	981	991	1	-16.1	1	0.00107017	544	0.497017	0.632569	-9.62901	9	10	9	CDS		0	1
hsa-miR-195-5p	NM_001318372	PCDH9	981	991	1	-16.1	1	0.00107017	544	0.497017	0.632569	-9.62901	9	10	9	CDS		0	1
hsa-miR-195-5p	NM_203487	PCDH9	981	991	1	-16.1	1	0.00107017	544	0.497017	0.632569	-9.62901	9	10	9	CDS		0	1
hsa-miR-195-5p	NM_001318374	PCDH9	981	991	1	-16.1	1	0.00107017	544	0.920447	0.773541	-9.62901	9	10	9	CDS		0	1
hsa-miR-195-5p	NM_032859	ABHD13	1550	1565	1	-15.3	1	0.054019	706	0.981221	0.784903	-5.22701	14	15	14	3UTR		0	1
hsa-miR-195-5p	NM_001131019	GFAP	354	365	1	-15.1	1	0.00010892	382	0.0373354	-0.160895	-12.7125	10	11	10	CDS		0	1
hsa-miR-195-5p	NM_001242376	GFAP	354	365	1	-15.1	1	0.00010892	382	0.00901457	-0.221774	-12.7125	10	11	10	CDS		0	1
hsa-miR-195-5p	NM_018844	BCAP29	3427	3458	1	-16.4	1	0.0360784	559	0	0	-14.4661	9	11	9	3UTR		0	1
hsa-miR-195-5p	NM_001008405	BCAP29	3181	3212	1	-16.4	1	0.0360784	559	0	0	-14.4661	9	11	9	3UTR		0	1
hsa-miR-195-5p	NM_001244583	TFEC	2156	2166	1	-16.1	1	0.00190906	559	-0.12572	0.000133762	-9.62901	9	10	9	3UTR		0	1
hsa-miR-195-5p	NM_005552	KLC1	2155	2170	1	-18.2	1	0.000610859	485	3.11862	2.06521	-6.14858	13	15	9	3UTR		0	1
hsa-miR-195-5p	NM_018127	ELAC2	1781	1799	1	-18.7	1	0.00173556	441	0.350685	2.50164	-9.12786	14	18	9	CDS		0	1
hsa-miR-195-5p	NM_018127	ELAC2	3098	3109	1	-17.7	1	0.000528305	368	0.159179	1.29599	-8.07147	10	11	10	3UTR		0	1
hsa-miR-195-5p	XM_024450861	ELAC2	2852	2863	1	-17.7	1	0.000528305	368	0	0	-8.07147	10	11	10	3UTR		0	1
hsa-miR-195-5p	NM_001134656	ZNF662	1649	1666	1	-15.2	1	0.0126694	632	0.262818	0.0789209	-14.722	15	17	9	3UTR		0	1
hsa-miR-195-5p	XM_011537057	SAV1	473	483	1	-18	1	4.97323e-05	485	0	0	-11.4183	9	10	9	5UTR		0	1
hsa-miR-195-5p	NM_015163	TRIM9	4017	4036	1	-18	1	0.00621488	632	3.47011	3.43985	-3.93757	16	19	8	3UTR		0	1
hsa-miR-195-5p	NM_001253850	VTCN1	1718	1738	1	-19	1	0.000738443	529	1.14752	0.699139	-8.45148	15	20	10	3UTR		0	1
hsa-miR-195-5p	NM_001136478	ANP32E	3251	3267	1	-19.1	1	0.060408	676	2.60199	1.46715	-4.90607	14	16	8	3UTR		0	1
hsa-miR-195-5p	NM_001280560	ANP32E	3153	3169	1	-19.1	1	0.060408	676	2.60199	1.46715	-4.90607	14	16	8	3UTR		0	1
hsa-miR-195-5p	NM_030920	ANP32E	3374	3390	1	-19.1	1	0.060408	676	2.60199	1.46715	-4.90607	14	16	8	3UTR		0	1
hsa-miR-195-5p	NM_178566	ZDHHC21	8878	8897	1	-21.5	1	0.00301648	706	0.288803	0.772766	-6.51454	17	19	11	3UTR		0	1
hsa-miR-195-5p	NM_001172650	ZNF559-ZNF177	2393	2413	1	-19	1	0.00472974	647	0.0396055	0.0340853	-10.2546	10	12	10	3UTR		0	1
hsa-miR-195-5p	NM_001202425	ZNF559-ZNF177	2685	2705	1	-19	1	0.00472974	647	-0.357924	0.308768	-10.2546	10	12	10	3UTR		0	1
hsa-miR-195-5p	NM_003451	ZNF177	2105	2125	1	-19	1	0.00472974	647	0.122426	0.23147	-10.2546	10	12	10	3UTR		0	1
hsa-miR-195-5p	NM_001172651	ZNF177	2290	2310	1	-19	1	0.00472974	647	-0.357924	0.308768	-10.2546	10	12	10	3UTR		0	1
hsa-miR-195-5p	NM_017952	PTCD3	1715	1727	1	-19.9	1	3.23549e-05	515	0.58658	1.51883	-10.3988	11	12	11	CDS		0	1
hsa-miR-195-5p	NM_032195	SON	7350	7375	1	-20	1	0.00190671	618	2.82204	2.95534	-12.9906	16	25	10	3UTR		0	1
hsa-miR-195-5p	NM_003325	HIRA	2230	2248	1	-19	1	0.00233068	426	1.48289	2.37273	-7.78982	16	18	9	CDS		0	1
hsa-miR-195-5p	XM_011543900	ZNF81	5847	5868	1	-19.9	1	0.0155916	662	0	0	-9.36019	17	21	9	3UTR		0	1
hsa-miR-195-5p	NM_007137	ZNF81	5728	5749	1	-19.9	1	0.0155916	662	0	0	-9.36019	17	21	9	3UTR		0	1
hsa-miR-195-5p	NM_001040445	ASB1	1224	1236	1	-19.6	1	0.000699508	382	0.425813	-0.456829	-10.3988	11	12	11	3UTR		0	1
hsa-miR-195-5p	NM_001330196	ASB1	921	933	1	-19.6	1	0.000699508	382	0.425813	-0.456829	-10.3988	11	12	11	3UTR		0	1
hsa-miR-195-5p	XM_006713914	NSD2	7516	7532	1	-17.2	1	0.0257503	706	0	0	-4.90607	14	16	11	3UTR		0	1
hsa-miR-195-5p	NM_133334	NSD2	7161	7177	1	-17.2	1	0.0257503	706	1.40466	0.731383	-4.90607	14	16	11	3UTR		0	1
hsa-miR-195-5p	XM_006710670	PAFAH2	1775	1785	1	-16	1	2.37281e-05	441	0	0	-14.4661	9	10	9	3UTR		0	1
hsa-miR-195-5p	NM_000437	PAFAH2	1710	1720	1	-16	1	2.37281e-05	441	0.478157	0.259751	-14.4661	9	10	9	3UTR		0	1
hsa-miR-195-5p	NM_030976	KRTAP4-6	991	1021	1	-21.9	1	0.0273311	662	0.667173	0.603747	-3.79332	18	30	12	3UTR		0	1
hsa-miR-195-5p	NM_001287742	FDFT1	2186	2197	1	-18.6	1	0.000602082	456	0	0	-10.2546	10	11	10	3UTR		0	1
hsa-miR-195-5p	NM_001287743	FDFT1	1988	1999	1	-18.6	1	0.000602082	456	-0.856793	-0.487455	-10.2546	10	11	10	3UTR		0	1
hsa-miR-195-5p	NM_001287744	FDFT1	1815	1826	1	-18.6	1	0.000602082	456	-0.856793	-0.487455	-10.2546	10	11	10	3UTR		0	1
hsa-miR-195-5p	NM_001287745	FDFT1	1894	1905	1	-18.6	1	0.000602082	456	-0.856793	-0.487455	-10.2546	10	11	10	3UTR		0	1
hsa-miR-195-5p	NM_004462	FDFT1	1697	1708	1	-18.6	1	0.000602082	456	0.935405	0.022656	-10.2546	10	11	10	3UTR		0	1
hsa-miR-195-5p	NM_001287747	FDFT1	1851	1862	1	-18.6	1	0.000602082	456	-0.856793	-0.487455	-10.2546	10	11	10	3UTR		0	1
hsa-miR-195-5p	NM_001287748	FDFT1	1513	1524	1	-18.6	1	0.000602082	456	0	0	-10.2546	10	11	10	3UTR		0	1
hsa-miR-195-5p	NM_001287749	FDFT1	1751	1762	1	-18.6	1	0.000602082	456	0	0	-10.2546	10	11	10	3UTR		0	1
hsa-miR-195-5p	NM_001287750	FDFT1	1753	1764	1	-18.6	1	0.000602082	456	-0.856793	-0.487455	-10.2546	10	11	10	3UTR		0	1
hsa-miR-195-5p	NM_001287751	FDFT1	1625	1636	1	-18.6	1	0.000602082	456	0	0	-10.2546	10	11	10	3UTR		0	1
hsa-miR-195-5p	NM_001172645	TK2	1352	1365	1	-18.9	1	5.71222e-05	397	0.226028	-0.193291	-7.05204	12	13	12	3UTR		0	1
hsa-miR-195-5p	NM_001271935	TK2	801	814	1	-18.9	1	5.71222e-05	397	0.253781	-0.0360768	-7.05204	12	13	12	3UTR		0	1
hsa-miR-195-5p	NM_001172643	TK2	970	983	1	-18.9	1	5.71222e-05	397	0.0200476	-0.334535	-7.05204	12	13	12	3UTR		0	1
hsa-miR-195-5p	NM_001130089	KARS	2081	2110	1	-17.9	1	0.00354687	529	2.3549	1.20425	-8.21039	14	19	9	3UTR		0	1
hsa-miR-195-5p	NM_001286164	ASTN1	2638	2648	1	-18	1	5.98462e-05	441	5.08188	4.89595	-11.4183	9	10	9	CDS		0	1
hsa-miR-195-5p	NM_207108	ASTN1	2638	2648	1	-18	1	5.98462e-05	441	5.77877	4.671	-11.4183	9	10	9	CDS		0	1
hsa-miR-195-5p	NM_178578	PSMF1	5827	5849	1	-23	1	0.00967031	529	-0.381741	-0.0117214	-5.52986	19	22	10	3UTR		0	1
hsa-miR-195-5p	NM_006814	PSMF1	5806	5828	1	-23	1	0.00967031	529	-0.963881	0.0462074	-5.52986	19	22	10	3UTR		0	1
hsa-miR-195-5p	NM_001323408	PSMF1	4608	4630	1	-23	1	0.00967031	529	-0.963881	0.0462074	-5.52986	19	22	10	3UTR		0	1
hsa-miR-195-5p	XM_017028079	PANK2	2674	2684	1	-17.9	1	0.000180068	382	0	0	-11.4183	9	10	9	3UTR		0	1
hsa-miR-195-5p	NM_004584	RAD9A	1623	1633	1	-16.3	1	2.14168e-05	485	0.139178	-0.413111	-14.4661	9	10	9	3UTR		0	1
hsa-miR-195-5p	NM_001242816	DEF8	408	418	1	-17.9	1	0.000133042	338	5.38994	4.15921	-11.4183	9	10	9	CDS		0	1
hsa-miR-195-5p	NM_004690	LATS1	677	694	1	-18.5	1	0.00620789	632	2.51774	1.96203	-7.05204	15	17	8	CDS		0	1
hsa-miR-195-5p	NM_001302378	RBSN	335	372	1	-17.9	1	0.00192165	456	0.221751	0.0621874	-9.73257	13	18	9	5UTR		0	1
hsa-miR-195-5p	NM_022340	RBSN	491	528	1	-17.9	1	0.00192165	456	0.0609816	0.0748484	-9.73257	13	18	9	5UTR		0	1
hsa-miR-195-5p	NM_001284426	MYRIP	17	28	1	-16.2	1	0.000951071	509	-0.174254	0.303888	-10.2546	10	11	10	5UTR		0	1
hsa-miR-195-5p	NM_207381	TNFAIP8L3	2209	2222	1	-16.1	1	0.00946341	647	0.0799293	-0.0228831	-5.61866	12	13	12	3UTR		0	1
hsa-miR-195-5p	NM_001311175	TNFAIP8L3	1955	1968	1	-16.1	1	0.00946341	647	0.589147	0.119868	-5.61866	12	13	12	3UTR		0	1
hsa-miR-195-5p	NM_004855	PIGB	845	862	1	-15.8	1	2.90747e-05	515	2.278	3.16488	-16.0226	15	17	12	CDS		0	1
hsa-miR-195-5p	NM_173570	ZDHHC23	361	377	1	-20	1	0.0004086	515	2.16754	3.73226	-10.3988	11	13	11	CDS		0	1
hsa-miR-195-5p	NM_173570	ZDHHC23	3832	3850	1	-19.2	1	0.00125513	529	0.216887	-0.0307716	-9.59293	14	18	9	3UTR		0	1
hsa-miR-195-5p	XM_011512619	ZDHHC23	2040	2072	1	-21.3	1	0.0012584	647	0	0	-5.52986	18	23	8	3UTR		0	1
hsa-miR-195-5p	XM_011512619	ZDHHC23	305	321	1	-20	1	0.0004086	515	0	0	-10.3988	11	13	11	CDS		0	1
hsa-miR-195-5p	XM_005247269	ZDHHC23	305	321	1	-20	1	0.0004086	515	0	0	-10.3988	11	13	11	CDS		0	1
hsa-miR-195-5p	XM_005247269	ZDHHC23	3776	3794	1	-19.2	1	0.00125513	529	0	0	-9.59293	14	18	9	3UTR		0	1
hsa-miR-195-5p	XM_005247270	ZDHHC23	2317	2349	1	-21.3	1	0.0012584	647	0	0	-5.52986	18	23	8	3UTR		0	1
hsa-miR-195-5p	XM_005247270	ZDHHC23	5252	5270	1	-19.2	1	0.00125513	529	0	0	-9.59293	14	18	9	3UTR		0	1
hsa-miR-195-5p	NM_005191	CD80	1681	1691	1	-16.3	1	9.56694e-05	618	1.24053	0.24456	-14.4661	9	10	9	3UTR		0	1
hsa-miR-195-5p	NM_001144060	NHSL1	5081	5093	1	-18.1	1	0.000174678	294	1.17598	2.46643	-6.78234	11	12	11	3UTR		0	1
hsa-miR-195-5p	NM_033008	PCBP4	434	476	1	-17.8	1	0.000347708	515	0.448214	0.373175	-6.90779	11	13	11	CDS		0	1
hsa-miR-195-5p	NM_001174100	PCBP4	582	624	1	-17.8	1	0.000347708	515	0.937518	2.57697	-6.90779	11	13	11	CDS		0	1
hsa-miR-195-5p	XM_017006919	PCBP4	422	464	1	-17.8	1	0.000347708	515	0	0	-6.90779	11	13	11	CDS		0	1
hsa-miR-195-5p	NM_020418	PCBP4	485	527	1	-17.8	1	0.000347708	515	0.985626	0.498464	-6.90779	11	13	11	CDS		0	1
hsa-miR-195-5p	NM_033010	PCBP4	376	418	1	-17.8	1	0.000347708	515	-0.496713	0.55212	-6.90779	11	13	11	CDS		0	1
hsa-miR-195-5p	NM_020872	CNTN3	437	457	1	-22.8	1	3.38786e-07	382	0.634844	0.657238	-10.2546	15	20	10	CDS		0	1
hsa-miR-195-5p	XM_005269789	KCNMA1	11136	11167	1	-22.3	1	0.00567979	544	0	0	-5.76291	13	15	13	3UTR		0	1
hsa-miR-195-5p	XM_005269778	KCNMA1	11226	11257	1	-22.3	1	0.00567979	544	0	0	-5.76291	13	15	13	3UTR		0	1
hsa-miR-195-5p	XM_011539780	KCNMA1	11229	11260	1	-22.3	1	0.00567979	544	0	0	-5.76291	13	15	13	3UTR		0	1
hsa-miR-195-5p	NM_005160	GRK3	8991	9017	0.974359	-18.7	1	0.0113147	662	0.799355	0.224135	-6.23056	18	21	16	3UTR		0	1
hsa-miR-195-5p	NM_001321160	METTL8	8827	8846	0.961538	-19.3	1	0.00319256	603	3.22635	3.86215	-14.7166	14	19	8	3UTR		0	1
hsa-miR-195-5p	NM_001172644	TK2	1331	1344	0.961538	-18.9	1	5.71222e-05	397	-0.344834	-0.0379223	-7.05204	12	13	12	3UTR		0	1
hsa-miR-195-5p	NM_004614	TK2	1406	1419	0.961538	-18.9	1	5.71222e-05	397	-0.109427	-0.0847095	-7.05204	12	13	12	3UTR		0	1
hsa-miR-195-5p	NM_001272050	TK2	1180	1193	0.961538	-18.9	1	5.71222e-05	397	-0.115313	-0.0326255	-7.05204	12	13	12	3UTR		0	1
hsa-miR-195-5p	NM_003314	TTC1	1037	1050	0.923077	-17.3	1	0.0270101	515	0.539687	0.81218	-8.44344	11	13	9	3UTR		0	1
hsa-miR-195-5p	NM_006122	MAN2A2	353	372	0.923077	-29	1	0.000151471	441	6.11549	4.65836	-5.19005	18	19	18	CDS		0	1
hsa-miR-195-5p	NM_001034838	KCNIP1	244	255	0.923077	-16.2	1	2.979e-06	353	1.33835	0.669661	-10.2546	10	11	10	5UTR		0	1
hsa-miR-195-5p	NM_001278340	KCNIP1	1984	1997	0.923077	-15.1	1	2.56757e-06	559	0.475405	0.499583	-8.60958	11	13	9	3UTR		0	1
hsa-miR-195-5p	NM_001034837	KCNIP1	1855	1868	0.923077	-15.1	1	2.56757e-06	559	0.475405	0.499583	-8.60958	11	13	9	3UTR		0	1
hsa-miR-195-5p	NM_001278339	KCNIP1	1897	1910	0.923077	-15.1	1	2.56757e-06	559	0.475405	0.499583	-8.60958	11	13	9	3UTR		0	1
hsa-miR-195-5p	NM_014592	KCNIP1	1822	1835	0.923077	-15.1	1	2.56757e-06	559	0.475405	0.499583	-8.60958	11	13	9	3UTR		0	1
hsa-miR-195-5p	NM_000794	DRD1	2503	2526	0.923077	-22	1	0.000249843	632	3.48434	3.78745	-3.79332	19	23	12	3UTR		0	1
hsa-miR-195-5p	NM_031913	ESYT3	3386	3423	0.923077	-19.7	1	4.41307e-05	485	0.836438	0.0764448	-9.09597	15	22	10	3UTR		0	1
hsa-miR-195-5p	NM_002670	PLS1	3262	3280	0.923077	-15.7	1	0.000444163	691	0.382966	0.321738	-7.54065	16	18	13	3UTR		0	1
hsa-miR-195-5p	NM_001172312	PLS1	3407	3425	0.923077	-15.7	1	0.000444163	691	0.382966	0.321738	-7.54065	16	18	13	3UTR		0	1
hsa-miR-195-5p	NM_001144960	ANKUB1	266	277	0.923077	-16.7	1	3.2909e-05	529	0.132339	-0.0293745	-8.07147	10	11	10	5UTR		0	1
hsa-miR-195-5p	NM_001144960	ANKUB1	600	623	0.923077	-17.5	1	4.76295e-05	515	0.213913	0.954306	-7.39609	18	23	8	CDS		0	1
hsa-miR-195-5p	NM_001315506	ANKUB1	600	623	0.923077	-17.5	1	4.76295e-05	515	1.12366	1.26082	-7.39609	18	23	8	CDS		0	1
hsa-miR-195-5p	NM_000379	XDH	3163	3176	0.923077	-21.5	1	2.39246e-06	397	4.25783	4.32455	-7.05204	12	13	12	CDS		0	1
hsa-miR-195-5p	NM_001322280	DHRS7	1339	1352	0.923077	-19	1	0.0180102	706	5.30074	3.41311	-7.05204	12	13	12	3UTR		0	1
hsa-miR-195-5p	XM_006720082	PCNX1	5076	5087	0.923077	-18.6	1	1.74225e-05	603	0	0	-10.2546	10	11	10	3UTR		0	1
hsa-miR-195-5p	XM_017025234	USP32	3913	3925	0.923077	-17	1	6.89085e-05	485	0	0	-9.36568	11	12	11	3UTR		0	1
[truncated: 14,922 more rows]

## Sheet: Targets bindingP>0.90
refseqid	genesymbol	bindingp >0.9
NM_001330120	SNCG	1
NM_003087	SNCG	1
NM_001030006	AP2B1	1
NM_001030006	AP2B1	1
NM_001282	AP2B1	1
NM_001282	AP2B1	1
NM_001348762	C2orf42	1
NM_152424	AMER1	1
NM_020774	MIB1	1
NM_001321194	TBL1XR1	1
XM_011513142	TBL1XR1	1
XM_024453751	TBL1XR1	1
NM_001282748	TLE4	1
NM_007005	TLE4	1
NM_001282753	TLE4	1
NM_001282749	TLE4	1
NM_001317805	TRAM1	1
NM_020718	USP31	1
NM_030624	KLHL15	1
NM_001195683	TGFBR3	1
NM_003243	TGFBR3	1
NM_001256876	KANK1	1
NM_001256877	KANK1	1
NM_015158	KANK1	1
NM_153186	KANK1	1
NM_203403	LURAP1L	1
XM_011517992	PTPRD	1
NM_001040712	PTPRD	1
NM_001171025	PTPRD	1
NM_130393	PTPRD	1
NM_130391	PTPRD	1
NM_130392	PTPRD	1
NM_001033723	ZNF704	1
NM_002264	KPNA1	1
NM_001282691	LRRFIP2	1
NM_006309	LRRFIP2	1
NM_001242702	MKX	1
NM_173576	MKX	1
NM_175636	RUNX1T1	1
NM_006826	YWHAQ	1
NM_023929	ZBTB10	1
NM_201414	APP	1
NM_201413	APP	1
NM_001204301	APP	1
NM_000484	APP	1
NM_014912	CPEB3	1
NM_001178137	CPEB3	1
NM_001301241	ARHGDIA	1
NM_001185077	ARHGDIA	1
NM_001099640	TMEM100	1
NM_133370	YTHDC1	1
NM_001330698	YTHDC1	1
NM_001190821	SMAD7	1
NM_005904	SMAD7	1
NM_001077199	SREK1	1
XM_005249669	AVL9	1
XM_011515227	AVL9	1
NM_024953	NAA25	1
NM_017582	UBE2Q1	1
NM_001257396	UBE2V1	1
NM_033637	BTRC	1
NM_001256856	BTRC	1
NM_003939	BTRC	1
NM_001300736	RASGEF1B	1
NM_001300735	RASGEF1B	1
NM_152545	RASGEF1B	1
NM_005207	CRKL	1
NM_001114122	CHEK1	1
NM_001244846	CHEK1	1
NM_001330428	CHEK1	1
XM_024448337	CHEK1	1
NM_001274	CHEK1	1
NM_015172	PRRC2C	1
NM_004874	BAG4	1
NM_001204878	BAG4	1
NM_002006	FGF2	1
NM_002006	FGF2	1
NM_001207067	BZW1	1
NM_001207069	BZW1	1
NM_001207068	BZW1	1
NM_020791	TAOK1	1
NM_025142	TAOK1	1
NM_002572	PAFAH1B2	1
NM_001177381	CPEB2	1
NM_001177384	CPEB2	1
NM_001177382	CPEB2	1
NM_182485	CPEB2	1
NM_001177383	CPEB2	1
NM_182646	CPEB2	1
NM_003818	CDS2	1
NM_080616	NOL4L	1
NM_016271	RNF138	1
NM_001142546	LUZP1	1
XM_017029223	SLC9A6	1
XM_017029224	SLC9A6	1
NM_001177651	SLC9A6	1
NM_001330652	SLC9A6	1
NM_001042537	SLC9A6	1
NM_006359	SLC9A6	1
NM_001099270	ZBTB34	1
NM_002360	MAFK	1
NM_012120	CD2AP	1
NM_005389	PCMT1	1
NM_001252049	PCMT1	1
NM_001252050	PCMT1	1
NM_001252051	PCMT1	1
NM_001360452	PCMT1	1
NM_001360456	PCMT1	1
NM_001282764	CDV3	1
NM_058241	CCNT2	1
NM_001241	CCNT2	1
NM_018638	ETNK1	1
XM_017016491	PLEKHA1	1
XM_017016488	PLEKHA1	1
XM_024448113	PLEKHA1	1
NM_152787	TAB3	1
XM_005274483	TAB3	1
XM_017029400	TAB3	1
NM_000633	BCL2	1
NM_001127496	SPRY4	1
NM_001127496	SPRY4	1
NM_030964	SPRY4	1
NM_030964	SPRY4	1
NM_000870	HTR4	1
NM_001040173	HTR4	1
XM_011534646	CCNJL	1
NM_001308173	CCNJL	1
NM_024565	CCNJL	1
NM_001286235	SLC2A14	1
NM_001207024	M6PR	1
NM_016312	WBP11	1
NM_001271	CHD2	1
NM_020211	RGMA	1
NM_001166287	RGMA	1
NM_001166283	RGMA	1
NM_001166286	RGMA	1
NM_000875	IGF1R	1
NM_000875	IGF1R	1
NM_001291858	IGF1R	1
NM_001291858	IGF1R	1
NM_198243	ASB7	1
NM_020814	MARCH4	1
NM_012219	MRAS	1
NM_001252091	MRAS	1
NM_001085049	MRAS	1
NM_001252093	MRAS	1
NM_001252092	MRAS	1
NM_001252090	MRAS	1
NM_001177304	PLSCR4	1
NM_001128306	PLSCR4	1
NM_020353	PLSCR4	1
NM_001128304	PLSCR4	1
NM_001128305	PLSCR4	1
NM_001145047	GPN1	1
NM_001145048	GPN1	1
NM_001145049	GPN1	1
NM_007266	GPN1	1
NM_014734	SUSD6	1
NM_014734	SUSD6	1
NM_014734	SUSD6	1
NM_021161	KCNK10	1
NM_138317	KCNK10	1
NM_138318	KCNK10	1
NM_004239	TRIP11	1
NM_018304	PRR11	1
NM_003620	PPM1D	1
NM_001330447	HELZ	1
NM_014877	HELZ	1
NM_206594	ESRRG	1
NM_001243514	ESRRG	1
NM_018212	ENAH	1
XM_024448315	ENAH	1
NM_001171689	AMMECR1	1
NM_001025580	AMMECR1	1
NM_015365	AMMECR1	1
NM_001142447	ATP1B4	1
NM_012069	ATP1B4	1
NM_145804	ABTB2	1
NM_001242832	ARFGAP2	1
NM_001080779	MYO1C	1
NM_001114118	NCBP3	1
XM_011517483	EYA1	1
NM_015074	KIF1B	1
NM_183416	KIF1B	1
NM_015291	DNAJC16	1
NM_001287811	DNAJC16	1
NM_020225	STOX2	1
NM_003711	PLPP1	1
NM_002829	PTPN3	1
NM_002829	PTPN3	1
NM_001145370	PTPN3	1
NM_001145369	PTPN3	1
NM_002077	GOLGA1	1
NM_002077	GOLGA1	1
NM_003165	STXBP1	1
NM_001032221	STXBP1	1
NM_001297753	MAMSTR	1
NM_001130915	MAMSTR	1
NM_182574	MAMSTR	1
NM_014818	TRIM66	1
XM_006718397	TRIM66	1
XM_011520518	TRIM66	1
NM_006080	SEMA3A	1
NM_152754	SEMA3D	1
NM_019004	ANKIB1	1
NM_001142386	PDK3	1
NM_001143821	PLEKHA5	1
NM_152989	SOX5	1
NM_001261415	SOX5	1
NM_001319238	ZC3H11A	1
NM_001319239	ZC3H11A	1
NM_014827	ZC3H11A	1
NM_198973	MKNK1	1
NM_001135553	MKNK1	1
NM_003684	MKNK1	1
XM_024446492	KCNQ5	1
XM_011535434	COL12A1	1
NM_080645	COL12A1	1
NM_004370	COL12A1	1
NM_014611	MDN1	1
NM_025151	RAB11FIP1	1
NM_001002814	RAB11FIP1	1
NM_001556	IKBKB	1
NM_001190720	IKBKB	1
NM_001257181	SLC20A2	1
NM_001308018	ELMOD1	1
NM_001130037	ELMOD1	1
NM_181700	PPP2R1B	1
NM_181699	PPP2R1B	1
NM_001278542	DIXDC1	1
NM_198264	FAM189B	1
NM_001267608	FAM189B	1
NM_006589	FAM189B	1
NM_005436	CCDC6	1
NM_015328	AHCYL2	1
NM_001130720	AHCYL2	1
NM_001130723	AHCYL2	1
NM_001130722	AHCYL2	1
NM_020911	PLXNA4	1
XM_005250686	PLXNA4	1
NM_144963	FAM91A1	1
NM_001317918	FAM91A1	1
NM_001278460	COBLL1	1
NM_001278458	COBLL1	1
NM_001278461	COBLL1	1
NM_014900	COBLL1	1
NM_001127257	SLC39A10	1
NM_020342	SLC39A10	1
NM_023037	FRY	1
NM_001286761	RUBCNL	1
NM_025113	RUBCNL	1
NM_001260499	KCNC2	1
NM_139137	KCNC2	1
NM_001260497	KCNC2	1
NM_032184	SYDE2	1
NM_152890	COL24A1	1
NM_001319211	CDC14A	1
XM_005271294	CDC14A	1
NM_033312	CDC14A	1
NM_001142551	WDR47	1
NM_014969	WDR47	1
NM_001142550	WDR47	1
NM_001134402	CYB561D1	1
NM_001134404	CYB561D1	1
NM_001134403	CYB561D1	1
NM_001134400	CYB561D1	1
NM_182580	CYB561D1	1
NM_006496	GNAI3	1
NM_006496	GNAI3	1
NM_000757	CSF1	1
NM_172211	CSF1	1
NM_001207048	BACE1	1
NM_182557	BCL9L	1
NM_001258401	SLC4A8	1
NM_182757	RNF144B	1
NM_012081	ELL2	1
NM_152493	ZNF362	1
NM_024700	SNIP1	1
NM_032229	SLITRK6	1
NM_173054	RELN	1
NM_005045	RELN	1
NM_020725	ATXN7L1	1
NM_145726	TRAF3	1
NM_017622	BORCS6	1
NM_025010	KLHL18	1
NM_001006115	IP6K1	1
NM_153273	IP6K1	1
XM_005264784	RBM6	1
NM_005777	RBM6	1
NM_001349190	RBM6	1
NM_001167582	RBM6	1
NM_001164749	NPAS3	1
NM_173159	NPAS3	1
NM_001165893	NPAS3	1
NM_022123	NPAS3	1
XM_017021007	MIPOL1	1
NM_018364	RSBN1	1
NM_001080470	ZNF697	1
NM_001145862	MTMR11	1
NM_001098484	SLC4A4	1
NM_001134742	SLC4A4	1
XM_024454270	SLC4A4	1
NM_003759	SLC4A4	1
NM_014243	ADAMTS3	1
NM_001040202	PAQR3	1
NM_001282116	RFX3	1
NM_001282116	RFX3	1
NM_020829	RIC1	1
NM_001206557	RIC1	1
NM_001171202	UBAP1	1
NM_001171201	UBAP1	1
NM_001144755	MYBL1	1
NM_001080416	MYBL1	1
NM_033025	SYDE1	1
NM_001300910	SYDE1	1
NM_020310	MNT	1
NM_025219	DNAJC5	1
NM_001399	EDA	1
NM_001005609	EDA	1
NM_001005612	EDA	1
NM_001005613	EDA	1
NM_001005610	EDA	1
XM_011523279	SIAH1	1
NM_001330157	PID1	1
NM_001100818	PID1	1
NM_017933	PID1	1
NM_001330156	PID1	1
NM_198560	LHFPL4	1
XM_005248211	SLIT2	1
XM_017008845	SLIT2	1
NM_005339	UBE2K	1
NM_001111112	UBE2K	1
NM_001312646	UBE2K	1
NM_001111113	UBE2K	1
NM_001008539	SLC7A2	1
NM_001164771	SLC7A2	1
NM_003046	SLC7A2	1
NM_016612	SLC25A37	1
NM_016612	SLC25A37	1
NM_017736	THUMPD1	1
NM_018231	SLC38A7	1
NM_001308384	SLC38A7	1
NM_001164766	ZFHX3	1
NM_006885	ZFHX3	1
NM_001102653	OTUD4	1
NM_182553	CNIH2	1
NM_207459	TEX19	1
NM_003194	TBP	1
NM_001172085	TBP	1
NM_007353	GNA12	1
NM_001282440	GNA12	1
NM_014831	TRANK1	1
XM_017007573	TRANK1	1
NM_001198999	SEMA6D	1
NM_001358351	SEMA6D	1
NM_153619	SEMA6D	1
NM_001306191	ARPP19	1
NM_001306195	ARPP19	1
NM_001306196	ARPP19	1
NM_001330309	ARPP19	1
XM_017021870	ARPP19	1
NM_001040453	MINDY2	1
NM_134261	RORA	1
NM_134261	RORA	1
NM_015642	ZBTB20	1
NM_001164343	ZBTB20	1
NM_001164345	ZBTB20	1
NM_001164344	ZBTB20	1
NM_015008	TMCC1	1
NM_032784	RSPO3	1
NM_001143678	SGK1	1
NM_001291995	SGK1	1
NM_015439	CCDC28A	1
NM_031216	SEH1L	1
NM_001013437	SEH1L	1
NM_004671	PIAS2	1
NM_173206	PIAS2	1
NM_001324059	PIAS2	1
NM_015879	ST8SIA3	1
NM_004522	KIF5C	1
NM_015245	ANKS1A	1
NM_001258331	EPB41L1	1
NM_004738	VAPB	1
NM_001195677	VAPB	1
NM_001157	ANXA11	1
NM_001289405	MMS19	1
NM_001289403	MMS19	1
NM_001330128	MMS19	1
NM_022362	MMS19	1
XM_024448125	MMS19	1
NM_018339	RFK	1
NM_021215	RPRD1B	1
NM_153201	HSPA8	1
NM_001198863	CPNE1	1
NM_152926	CPNE1	1
NM_152925	CPNE1	1
NM_152928	CPNE1	1
NM_003915	CPNE1	1
NM_003851	CREG1	1
NM_001161452	CYB561A3	1
NM_014000	VCL	1
NM_014000	VCL	1
NM_003373	VCL	1
NM_003373	VCL	1
NM_018151	RIF1	1
NM_001177663	RIF1	1
NM_001177664	RIF1	1
NM_001177665	RIF1	1
NM_001277842	CCNT1	1
NM_001240	CCNT1	1
NM_001114600	SZRD1	1
NM_001271869	SZRD1	1
NM_173556	CCDC83	1
NM_144499	GNAT1	1
NM_000172	GNAT1	1
NM_001099415	POM121C	1
NM_001304495	TRIM35	1
NM_171982	TRIM35	1
XM_005254832	ABHD2	1
NM_005937	MLLT6	1
NM_022456	RAB3IP	1
NM_175624	RAB3IP	1
NM_175623	RAB3IP	1
NM_175625	RAB3IP	1
NM_001024647	RAB3IP	1
NM_001278402	RAB3IP	1
NM_021203	SRPRB	1
NM_001002258	ATP5MC3	1
NM_001098175	ENTPD1	1
NM_001164178	ENTPD1	1
NM_001164181	ENTPD1	1
NM_001776	ENTPD1	1
NM_001099952	ITPR1	1
NM_001168272	ITPR1	1
NM_002222	ITPR1	1
NM_006577	B3GNT2	1
NM_006750	SNTB2	1
NM_024516	PAGR1	1
NM_001039802	CDC42	1
NM_001791	CDC42	1
NM_044472	CDC42	1
NM_044472	CDC42	1
XM_017009289	HARS2	1
NM_001282500	TTC1	1
NM_000806	GABRA1	1
XM_005253694	COPS7A	1
NM_001297710	MFAP5	1
NM_001297711	MFAP5	1
NM_001297712	MFAP5	1
NM_001297709	MFAP5	1
NM_003480	MFAP5	1
XM_024449924	MAN2A2	1
NM_001127643	GABRA1	1
NM_001127644	GABRA1	1
NM_001127645	GABRA1	1
NM_001127648	GABRA1	1
NM_000794	DRD1	1
NM_002752	MAPK9	1
NM_139068	MAPK9	1
NM_139070	MAPK9	1
NM_139069	MAPK9	1
NM_001308244	MAPK9	1
NM_001308244	MAPK9	1
NM_001135044	MAPK9	1
NM_001315506	ANKUB1	1
NM_016029	DHRS7	1
NM_014982	PCNX1	1
NM_001308160	PCNX1	1
NM_001281735	ZFYVE1	1
NM_178441	ZFYVE1	1
NM_001195637	CCDC179	1
NM_004620	TRAF6	1
NM_145803	TRAF6	1
NM_001099666	PTAR1	1
NM_182752	TPRG1L	1
NM_001303540	TMEM143	1
NM_001303538	TMEM143	1
NM_012192	TIMM10B	1
NM_001330497	ADGRD1	1
NM_198827	ADGRD1	1
NM_031454	SELENOO	1
NM_003916	AP1S2	1
NM_001272071	AP1S2	1
NM_001174125	SLC11A2	1
NM_001174129	SLC11A2	1
NM_001174130	SLC11A2	1
NM_002646	PIK3C2B	1
NM_001324216	ELAVL4	1
NM_001286660	TMEM68	1
NM_001156474	CCDC81	1
NM_021827	CCDC81	1
NM_001271518	KCNMA1	1
NM_001322832	KCNMA1	1
NM_001322829	KCNMA1	1
NM_001014797	KCNMA1	1
NM_001322835	KCNMA1	1
NM_001322830	KCNMA1	1
XM_017016222	KCNMA1	1
XM_024447990	KCNMA1	1
XM_024447989	KCNMA1	1
XM_005269796	KCNMA1	1
XM_005269787	KCNMA1	1
XM_005269776	KCNMA1	1
XM_005269792	KCNMA1	1
XM_024447984	KCNMA1	1
XM_005269781	KCNMA1	1
XM_024447987	KCNMA1	1
XM_011539785	KCNMA1	1
XM_024447985	KCNMA1	1
XM_024447988	KCNMA1	1
XM_017013107	FAM84B	1
NM_017912	HERC6	1
NM_001165136	HERC6	1
NM_001354243	ANK2	1
NM_001354255	ANK2	1
NM_001354262	ANK2	1
NM_001354275	ANK2	1
NM_001354253	ANK2	1
NM_001354270	ANK2	1
NM_001354257	ANK2	1
NM_001354249	ANK2	1
NM_001354266	ANK2	1
NM_001354276	ANK2	1
NM_001354274	ANK2	1
NM_001354260	ANK2	1
NM_001354277	ANK2	1
XM_017008077	ANK2	1
NM_001354264	ANK2	1
NM_001354267	ANK2	1
NM_001354271	ANK2	1
NM_001354241	ANK2	1
NM_001354232	ANK2	1
NM_001148	ANK2	1
NM_001354228	ANK2	1
NM_001354258	ANK2	1
NM_001354245	ANK2	1
NM_001354268	ANK2	1
XM_005262945	ANK2	1
NM_001321154	METTL8	1
NM_001321162	METTL8	1
NM_001321160	METTL8	1
NM_015058	VWA8	1
NM_001009814	VWA8	1
NM_002298	LCP1	1
NM_018963	BRWD1	1
NM_015313	ARHGEF12	1
NM_001198665	ARHGEF12	1
NM_001301084	ARHGEF12	1
NM_002898	RBMS2	1
XM_017019778	RBMS2	1
NM_001118890	GLRX	1
NM_001243658	GLRX	1
NM_002064	GLRX	1
NM_145047	OSCP1	1
NM_001330493	OSCP1	1
XM_017000303	OSCP1	1
NM_206837	OSCP1	1
NM_020403	PCDH9	1
NM_001318372	PCDH9	1
NM_203487	PCDH9	1
NM_001318374	PCDH9	1
NM_032859	ABHD13	1
NM_001131019	GFAP	1
NM_001242376	GFAP	1
NM_018844	BCAP29	1
NM_001008405	BCAP29	1
NM_001244583	TFEC	1
NM_005552	KLC1	1
NM_018127	ELAC2	1
NM_018127	ELAC2	1
XM_024450861	ELAC2	1
NM_001134656	ZNF662	1
XM_011537057	SAV1	1
NM_015163	TRIM9	1
NM_001253850	VTCN1	1
NM_001136478	ANP32E	1
NM_001280560	ANP32E	1
NM_030920	ANP32E	1
NM_178566	ZDHHC21	1
NM_001172650	ZNF559-ZNF177	1
NM_001202425	ZNF559-ZNF177	1
NM_003451	ZNF177	1
NM_001172651	ZNF177	1
NM_017952	PTCD3	1
NM_032195	SON	1
NM_003325	HIRA	1
XM_011543900	ZNF81	1
NM_007137	ZNF81	1
NM_001040445	ASB1	1
NM_001330196	ASB1	1
XM_006713914	NSD2	1
NM_133334	NSD2	1
XM_006710670	PAFAH2	1
NM_000437	PAFAH2	1
NM_030976	KRTAP4-6	1
NM_001287742	FDFT1	1
NM_001287743	FDFT1	1
NM_001287744	FDFT1	1
NM_001287745	FDFT1	1
NM_004462	FDFT1	1
NM_001287747	FDFT1	1
NM_001287748	FDFT1	1
NM_001287749	FDFT1	1
NM_001287750	FDFT1	1
NM_001287751	FDFT1	1
NM_001172645	TK2	1
NM_001271935	TK2	1
NM_001172643	TK2	1
NM_001130089	KARS	1
NM_001286164	ASTN1	1
NM_207108	ASTN1	1
NM_178578	PSMF1	1
NM_006814	PSMF1	1
NM_001323408	PSMF1	1
XM_017028079	PANK2	1
NM_004584	RAD9A	1
NM_001242816	DEF8	1
NM_004690	LATS1	1
NM_001302378	RBSN	1
NM_022340	RBSN	1
NM_001284426	MYRIP	1
NM_207381	TNFAIP8L3	1
NM_001311175	TNFAIP8L3	1
NM_004855	PIGB	1
NM_173570	ZDHHC23	1
NM_173570	ZDHHC23	1
XM_011512619	ZDHHC23	1
XM_011512619	ZDHHC23	1
XM_005247269	ZDHHC23	1
XM_005247269	ZDHHC23	1
XM_005247270	ZDHHC23	1
XM_005247270	ZDHHC23	1
NM_005191	CD80	1
NM_001144060	NHSL1	1
NM_033008	PCBP4	1
NM_001174100	PCBP4	1
XM_017006919	PCBP4	1
NM_020418	PCBP4	1
NM_033010	PCBP4	1
NM_020872	CNTN3	1
XM_005269789	KCNMA1	1
XM_005269778	KCNMA1	1
XM_011539780	KCNMA1	1
NM_015247	CYLD	1
NM_001042412	CYLD	1
NM_017743	DPP8	1
NM_032116	KATNAL1	1
NM_001014380	KATNAL1	1
NM_003200	TCF3	1
NM_001136139	TCF3	1
NM_001265609	TRAK1	1
NM_001265610	TRAK1	1
XM_005246967	PPIG	1
NM_000276	OCRL	1
NM_001587	OCRL	1
NM_014011	SOCS5	1
NM_144949	SOCS5	1
NM_001197297	GABPA	1
NM_002040	GABPA	1
NM_014997	KLHDC10	1
NM_001145102	SMAD3	1
NM_001145103	SMAD3	1
NM_001145104	SMAD3	1
NM_145341	PDCD4	1
NM_014456	PDCD4	1
NM_014456	PDCD4	1
NM_001080415	U2SURP	1
NM_001320219	U2SURP	1
NM_023016	SOWAHC	1
NM_031469	SH3BGRL2	1
NM_001204141	MBD1	1
NM_001204139	MBD1	1
NM_001257207	FGF1	1
NM_001257208	FGF1	1
NM_001257209	FGF1	1
NM_001257210	FGF1	1
NM_001144892	FGF1	1
NM_015071	ARHGAP26	1
NM_001135608	ARHGAP26	1
NM_001349547	ARHGAP26	1
NM_001287740	STK32A	1
XM_011534472	ATP10B	1
NM_014615	GSE1	1
NM_001278184	GSE1	1
XM_006711977	FOSL2	1
NM_001249	ENTPD5	1
NM_213601	TMED8	1
NM_006888	CALM1	1
NM_001001890	RUNX1	1
NM_001282425	GNA13	1
XM_005257154	BPTF	1
XM_005257153	BPTF	1
XM_005257160	BPTF	1
NM_001330450	MAP2K6	1
NM_032818	ARHGEF39	1
XM_011519042	TRPM3	1
XM_011519042	TRPM3	1
NM_178858	SFXN2	1
XM_017013622	PKIA	1
NM_001564	ING2	1
NM_001145161	UBE2QL1	1
NM_001330749	ELP1	1
NM_003640	ELP1	1
NM_001171137	STRBP	1
NM_018387	STRBP	1
NM_033006	NLRP1	1
NM_014922	NLRP1	1
NM_033004	NLRP1	1
NM_213569	NEBL	1
NM_006393	NEBL	1
NM_001001852	PIM3	1
NM_014927	CNKSR2	1
NM_001168647	CNKSR2	1
NM_001330770	CNKSR2	1
NM_001330772	CNKSR2	1
NM_198965	PTHLH	1
NM_198966	PTHLH	1
NM_170706	NMNAT2	1
NM_001136223	RCOR3	1
NM_001136224	RCOR3	1
NM_018254	RCOR3	1
NM_005012	ROR1	1
XM_011541526	ROR1	1
XM_011535818	LIN28B	1
NM_001004317	LIN28B	1
NM_001289608	SYTL2	1
NM_001162951	SYTL2	1
NM_001162953	SYTL2	1
NM_012193	FZD4	1
NM_032299	DCUN1D5	1
NM_005397	PODXL	1
NM_001018111	PODXL	1
NM_005840	SPRY3	1
NM_178565	RSPO2	1
NM_001317942	RSPO2	1
NM_001243736	LAMTOR3	1
NM_021970	LAMTOR3	1
XM_017004665	SCN3A	1
XM_017004664	SCN3A	1
NM_001353949	SCN1A	1
NM_001202435	SCN1A	1
NM_001353957	SCN1A	1
NM_001353954	SCN1A	1
NM_006920	SCN1A	1
NM_001165963	SCN1A	1
NM_003045	SLC7A1	1
NM_002015	FOXO1	1
NM_017599	VEZT	1
NM_001352119	VEZT	1
NM_174942	GAS2L3	1
NM_001111284	IGF1	1
NM_001289984	JADE2	1
NM_015288	JADE2	1
XM_024446047	SMAD5	1
NM_003902	FUBP1	1
NM_003920	TIMELESS	1
NM_206914	EEF1AKMT3	1
NM_015433	EEF1AKMT3	1
NM_005730	CTDSP2	1
NM_015864	RIPOR2	1
NM_153274	BEST4	1
NM_005708	GPC6	1
XM_017020302	GPC6	1
XM_011537482	MCF2L	1
XM_017020495	MCF2L	1
NM_001112732	MCF2L	1
NM_001320816	MCF2L	1
NM_024979	MCF2L	1
NM_001320817	MCF2L	1
NM_006373	VAT1	1
NM_020371	AVEN	1
XM_017021100	TOGARAM1	1
NM_001565	CXCL10	1
NM_003099	SNX1	1
NM_001242933	SNX1	1
NM_148955	SNX1	1
NM_015554	GLCE	1
NM_015470	RAB11FIP5	1
NM_015425	POLR1A	1
NM_001193485	LIMS1	1
XM_011528534	ZNF831	1
XM_011529766	RUNX1	1
NM_001754	RUNX1	1
NM_001010888	ZC3H12B	1
NM_001308358	CIAPIN1	1
NM_002270	TNPO1	1
NM_001191009	SRSF10	1
NM_176071	P2RY2	1
NM_014876	JOSD1	1
NM_021096	CACNA1I	1
NM_001003406	CACNA1I	1
NM_001009984	C20orf194	1
NM_177990	PAK5	1
NM_020341	PAK5	1
NM_001317817	SLC10A7	1
NM_032128	SLC10A7	1
NM_001957	EDNRA	1
NM_001957	EDNRA	1
NM_001166055	EDNRA	1
XM_011532425	RAPGEF2	1
NM_033348	KCNK7	1
NM_033455	KCNK7	1
NM_005714	KCNK7	1
NM_001163149	ETV1	1
NM_001163147	ETV1	1
NM_004956	ETV1	1
NM_001163151	ETV1	1
NM_001163152	ETV1	1
NM_024923	NUP210	1
NM_001267617	ARPP21	1
NM_016300	ARPP21	1
NM_001267619	ARPP21	1
NM_001110503	TMEM87A	1
NM_001143887	COPS2	1
NM_003162	STRN	1
NM_033515	ARHGAP18	1
NM_001350134	ZNF654	1
NM_152833	TMEM250	1
XM_017004826	RGPD8	1
NM_000322	PRPH2	1
NM_015045	WAPL	1
NM_015045	WAPL	1
NM_144588	ZFYVE27	1
NM_001002262	ZFYVE27	1
NM_001174120	ZFYVE27	1
NM_001174119	ZFYVE27	1
NM_001174121	ZFYVE27	1
XM_005269503	ZFYVE27	1
NM_032773	LRCH3	1
XM_017007350	LRCH3	1
NM_001162496	C21orf62	1
NM_001162495	C21orf62	1
NM_198590	BSG	1
NM_198591	BSG	1
NM_022758	C6orf106	1
NM_020695	REXO1	1
NM_203389	RNH1	1
XM_011520259	RNH1	1
NM_012253	TKTL1	1
NM_001145934	TKTL1	1
XM_024449511	SLC35E2B	1
XM_017005002	DCAF17	1
NM_025000	DCAF17	1
NM_001257197	CUL3	1
NM_003590	CUL3	1
NM_001257198	CUL3	1
NM_001354026	ANKMY1	1
NM_199511	CCDC80	1
NM_001076781	ZNF391	1
NM_001321471	THRAP3	1
NM_003528	HIST2H2BE	1
XM_011538238	RACGAP1	1
NM_001307990	MAP4K2	1
NM_004579	MAP4K2	1
NM_001242374	ANAPC13	1
NM_015391	ANAPC13	1
NM_152279	ZNF585B	1
NM_182978	GNAL	1
NM_001142339	GNAL	1
NM_001261443	GNAL	1
NM_001282539	GNB1	1
NM_001282538	GNB1	1
NM_002074	GNB1	1
NM_001104631	PDE4D	1
NM_006203	PDE4D	1
NM_001349242	PDE4D	1
NM_001197220	PDE4D	1
NM_001197221	PDE4D	1
NM_001197223	PDE4D	1
NM_152617	RNF168	1
NM_016272	TOB2	1
NM_144658	DOCK11	1
XM_005262369	DOCK11	1
NM_001127198	TMC6	1
XM_011524255	TMC6	1
NM_018448	CAND1	1
NM_032011	PCDHGA3	1
NM_205846	PRELID2	1
NM_182960	PRELID2	1
NM_138492	PRELID2	1
XM_017009136	SH3RF2	1
NM_181678	PPP2R2B	1
NM_181676	PPP2R2B	1
NM_181674	PPP2R2B	1
NM_181675	PPP2R2B	1
NM_001271948	PPP2R2B	1
NM_001197294	DPYSL3	1
NM_001271723	FBXO38	1
NM_001001669	ARHGEF37	1
NM_133263	PPARGC1B	1
NM_001172698	PPARGC1B	1
NM_001172699	PPARGC1B	1
NM_015981	CAMK2A	1
NM_004821	HAND1	1
NM_001301083	CNOT8	1
NM_001301082	CNOT8	1
NM_004779	CNOT8	1
NM_001301073	CNOT8	1
NM_001301074	CNOT8	1
NM_001301080	CNOT8	1
NM_001301086	CNOT8	1
NM_001173393	HAVCR1	1
NM_012206	HAVCR1	1
NM_001199380	RNF145	1
NM_001199383	RNF145	1
NM_001199381	RNF145	1
NM_000679	ADRA1B	1
XM_011534425	C1QTNF2	1
NM_031908	C1QTNF2	1
XM_011520997	WNK1	1
NM_001163926	LRTM2	1
NM_001163925	LRTM2	1
NM_001039029	LRTM2	1
XM_017019932	CACNA1C	1
NM_001243088	FOXM1	1
NM_202003	FOXM1	1
NM_021953	FOXM1	1
NM_202002	FOXM1	1
NM_001270987	LTBR	1
NM_201442	C1S	1
NM_001346850	C1S	1
NM_001734	C1S	1
NM_001080454	ACSM4	1
NM_001145465	NANOGNB	1
NM_020661	AICDA	1
NM_016523	KLRF1	1
NM_001291822	KLRF1	1
NM_001291823	KLRF1	1
NM_001207010	CLEC12A	1
NM_138337	CLEC12A	1
NM_201623	CLEC12A	1
NM_001300730	CLEC12A	1
NM_023922	TAS2R14	1
NM_030640	DUSP16	1
NM_015987	HEBP1	1
NM_020853	FAM234B	1
NM_024829	PLBD1	1
NM_004963	GUCY2C	1
NM_032918	RERG	1
XM_024449975	ZSCAN2	1
NM_020212	WDR93	1
NM_001284395	WDR93	1
NM_001013657	GDPGP1	1
NM_003870	IQGAP1	1
NM_001143785	FES	1
NM_002005	FES	1
NM_001143784	FES	1
NM_001143783	FES	1
NM_198527	HDDC3	1
NM_018349	MCTP2	1
NM_001159643	MCTP2	1
NM_001167902	PGPEP1L	1
NM_178842	CERS3	1
NM_001290342	CERS3	1
NM_001003938	HBM	1
NM_021098	CACNA1H	1
NM_001005407	CACNA1H	1
NM_024164	TPSB2	1
NM_001193389	UNKL	1
NM_001276414	UNKL	1
NM_000548	TSC2	1
NM_001114382	TSC2	1
NM_001077183	TSC2	1
NM_001318827	TSC2	1
NM_001318829	TSC2	1
XM_017023618	TSC2	1
XM_017023615	TSC2	1
XM_024450413	TSC2	1
NM_001318832	TSC2	1
NM_001042371	PGP	1
NM_022119	PRSS22	1
NM_021824	NIF3L1	1
NM_001142356	NIF3L1	1
NM_020919	ALS2	1
XM_005246782	CDK15	1
NM_003507	FZD7	1
NM_001288622	ICA1L	1
NM_138468	ICA1L	1
NM_001288623	ICA1L	1
XM_011512086	ADAM23	1
NM_173077	CPO	1
NM_001308021	METTL21A	1
XM_011510792	PIKFYVE	1
NM_001282548	BARD1	1
NM_001282543	BARD1	1
NM_001282545	BARD1	1
NM_001282549	BARD1	1
NM_000465	BARD1	1
NM_173076	ABCA12	1
NM_001087	AAMP	1
NM_001302545	AAMP	1
NM_001321427	TMBIM1	1
NM_001206878	CTDSP1	1
NM_194302	CFAP65	1
NM_015311	OBSL1	1
NM_001173431	OBSL1	1
NM_052902	STK11IP	1
NM_001122779	FAM124B	1
NM_024785	FAM124B	1
NM_000091	COL4A3	1
NM_001277064	MFF	1
NM_198903	GABRG2	1
NM_198904	GABRG2	1
NM_000816	GABRG2	1
NM_004137	KCNMB1	1
NM_015980	NSG2	1
NM_002115	HK3	1
NM_172349	NSD1	1
NM_022455	NSD1	1
NM_203352	PDLIM7	1
NM_005451	PDLIM7	1
NM_213636	PDLIM7	1
NM_015111	N4BP3	1
NM_020666	CLK4	1
NM_014244	ADAMTS2	1
NM_001164444	CBY3	1
NM_014757	MAML1	1
NM_054013	MGAT4B	1
NM_001280801	RNF130	1
NM_018434	RNF130	1
NM_182925	FLT4	1
NM_015482	SLC22A23	1
NM_001286488	TMEM14B	1
NM_001286489	TMEM14B	1
NM_030969	TMEM14B	1
NM_001127711	TMEM14B	1
NM_001286484	TMEM14B	1
NM_001040274	SYCP2L	1
NM_025246	SLC35G2	1
NM_001349018	NME9	1
NM_152616	TRIM42	1
NM_001178142	TFDP2	1
NM_001178141	TFDP2	1
NM_006286	TFDP2	1
NM_001178140	TFDP2	1
NM_004267	CHST2	1
NM_001321245	PLSCR5	1
NM_001085420	PLSCR5	1
XM_024453787	EIF2A	1
NM_001351281	MINDY4B	1
NM_020865	DHX36	1
NM_001354642	MME	1
NM_000902	MME	1
NM_007289	MME	1
NM_007288	MME	1
NM_001354643	MME	1
NM_015508	TIPARP	1
NM_001184717	TIPARP	1
NM_001184718	TIPARP	1
NM_001167916	VEPH1	1
NM_001308164	GFM1	1
NM_024996	GFM1	1
NM_001308166	GFM1	1
NM_001002800	SMC4	1
NM_001288753	SMC4	1
XM_017005793	SPTSSB	1
XM_024453379	SPTSSB	1
NM_001320679	SPTSSB	1
NM_001040100	SPTSSB	1
NM_001348952	WDR49	1
NM_001122752	SERPINI1	1
NM_005025	SERPINI1	1
NM_001282683	FBXO31	1
NM_020655	JPH3	1
XM_005256321	SPG7	1
NM_000977	RPL13	1
NM_001243131	RPL13	1
NM_033251	RPL13	1
NM_001018112	FANCA	1
NM_017504	OR2M4	1
NM_138799	MBOAT2	1
NM_003887	ASAP2	1
XM_017003745	ATP6V1C2	1
XM_011510339	ATP6V1C2	1
NM_015909	NBAS	1
XM_011510361	NBAS	1
NM_020779	WDR35	1
NM_001006657	WDR35	1
NM_001006946	SDC1	1
NM_002997	SDC1	1
NM_017552	ATAD2B	1
NM_199346	PFN4	1
NM_000939	POMC	1
NM_001319205	POMC	1
NM_001035256	POMC	1
NM_002254	KIF3C	1
NM_001145169	ADGRF3	1
NM_001809	CENPA	1
NM_001042426	CENPA	1
NM_017727	TMEM214	1
NM_001083590	TMEM214	1
XM_005264383	TMEM214	1
NM_001303127	DNAJC5G	1
NM_001303127	DNAJC5G	1
NM_173650	DNAJC5G	1
NM_173650	DNAJC5G	1
NM_001303128	DNAJC5G	1
NM_001303128	DNAJC5G	1
XM_017003874	DNAJC5G	1
NM_002437	MPV17	1
NM_001170585	PLB1	1
NM_153021	PLB1	1
NM_001127401	YPEL5	1
NM_001127400	YPEL5	1
NM_001127399	YPEL5	1
NM_016061	YPEL5	1
XM_017004322	YPEL5	1
NM_182551	LCLAT1	1
NM_001002257	LCLAT1	1
NM_144575	CAPN13	1
NM_001350853	FTCDNL1	1
NM_001396	DYRK1A	1
NM_001347723	DYRK1A	1
NM_101395	DYRK1A	1
NM_130436	DYRK1A	1
NM_130438	DYRK1A	1
NM_020810	TRMT5	1
NM_001017970	TMEM30B	1
NM_182914	SYNE2	1
NM_015180	SYNE2	1
XM_017021095	ZBTB1	1
NM_001024858	SPTB	1
NM_002028	FNTB	1
XM_017021421	EXD2	1
XM_011536908	EXD2	1
XM_011537005	GALNT16	1
NM_001202549	SYNJ2BP-COX16	1
NM_001202548	SYNJ2BP-COX16	1
NM_018373	SYNJ2BP	1
NM_001163508	DCAF4	1
NM_015604	DCAF4	1
NM_181341	DCAF4	1
NM_181340	DCAF4	1
NM_001242924	ZNF410	1
NM_021188	ZNF410	1
NM_001242926	ZNF410	1
NM_001242928	ZNF410	1
NM_001242927	ZNF410	1
NM_182480	COQ6	1
NM_182476	COQ6	1
NM_033426	CIPC	1
NM_001142626	TSHR	1
NM_001018036	TSHR	1
NM_201595	GTF2A1	1
NM_001346144	FLRT2	1
NM_013231	FLRT2	1
NM_003608	GPR65	1
NM_024824	ZC3H14	1
NM_001160104	ZC3H14	1
NM_001326295	ZC3H14	1
NM_001326307	ZC3H14	1
NM_207660	ZC3H14	1
NM_001326311	ZC3H14	1
NM_001326316	ZC3H14	1
NM_207661	ZC3H14	1
NM_001085471	FOXN3	1
NM_005197	FOXN3	1
NM_001284266	EFCAB11	1
NM_001284268	EFCAB11	1
NM_001195422	GTPBP3	1
NM_133644	GTPBP3	1
NM_032620	GTPBP3	1
NM_001128855	GTPBP3	1
NM_031310	PLVAP	1
NM_000453	SLC5A5	1
NM_153701	IL12RB1	1
NM_000923	PDE4C	1
NM_001098818	PDE4C	1
NM_001098819	PDE4C	1
XM_024451535	PDE4C	1
NM_021269	ZNF708	1
NM_001105570	NUDT19	1
NM_001126335	SLC7A9	1
NM_014270	SLC7A9	1
NM_032346	PDCD2L	1
NM_182983	HPN	1
NM_002151	HPN	1
NM_001297701	ALKBH6	1
NM_032878	ALKBH6	1
NM_198867	ALKBH6	1
NM_003647	DGKE	1
NM_001330413	BCAS3	1
NM_001330413	BCAS3	1
NM_001099432	BCAS3	1
NM_001099432	BCAS3	1
NM_001320470	BCAS3	1
NM_001320470	BCAS3	1
NM_001330414	BCAS3	1
NM_001330414	BCAS3	1
NM_017679	BCAS3	1
NM_017679	BCAS3	1
XM_017024796	BCAS3	1
XM_024450813	BCAS3	1
XM_005257527	CCDC47	1
XM_005257527	CCDC47	1
XM_006721657	DDX42	1
XM_024450558	DDX42	1
XM_011525469	PRR29	1
NM_199340	LRRC37A3	1
NM_001037325	CEP112	1
NM_016627	AMZ2	1
NM_014960	ARSG	1
NM_001267727	ARSG	1
XM_024450658	ARSG	1
NM_212471	PRKAR1A	1
NM_212472	PRKAR1A	1
NM_001276289	PRKAR1A	1
NM_002734	PRKAR1A	1
NM_017565	FAM20A	1
NM_000346	SOX9	1
NM_022036	GPRC5C	1
NM_001272005	OTOP3	1
NM_001321148	TMEM94	1
XM_011525519	TMEM94	1
NM_006243	PPP2R5A	1
NM_001199756	PPP2R5A	1
NM_001030287	ATF3	1
NM_001206486	ATF3	1
NM_001042549	NSL1	1
NM_206933	USH2A	1
NM_007123	USH2A	1
NM_016052	RRP15	1
NM_001135599	TGFB2	1
NM_001135599	TGFB2	1
NM_003238	TGFB2	1
NM_003238	TGFB2	1
NM_001286150	BPNT1	1
NM_001286150	BPNT1	1
NM_006085	BPNT1	1
NM_006085	BPNT1	1
XM_005272998	BPNT1	1
NM_001286124	MARK1	1
NM_018650	MARK1	1
NM_001286126	MARK1	1
NM_001286128	MARK1	1
NM_002107	H3F3A	1
NM_003607	CDC42BPA	1
NM_006615	CAPN9	1
NM_016452	CAPN9	1
NM_001319676	CAPN9	1
NM_014801	PCNX2	1
NM_031371	ARID4B	1
NM_016374	ARID4B	1
NM_001206794	ARID4B	1
NM_001035	RYR2	1
NM_006642	SDCCAG8	1
NM_016002	SCCPDH	1
XM_011544178	OR2T8	1
NM_001350706	DGKB	1
NM_001204144	HDAC9	1
NM_001277115	DNAH11	1
NM_001031710	KLHL7	1
NM_018846	KLHL7	1
NM_138771	CCDC126	1
XM_024446993	CCDC126	1
XM_017012776	CCDC126	1
NM_000905	NPY	1
XM_005249775	MPP6	1
NM_003930	SKAP2	1
NM_001145514	SCRN1	1
NM_014766	SCRN1	1
NM_000823	GHRHR	1
NM_001199635	ADCYAP1R1	1
NM_001118	ADCYAP1R1	1
NM_001199637	ADCYAP1R1	1
XM_006715645	ADCYAP1R1	1
NM_001300933	NPSR1	1
NM_001253823	BLVRA	1
NM_000712	BLVRA	1
XM_005249719	SPDYE1	1
NM_175064	SPDYE1	1
NM_001101648	NPC1L1	1
NM_013389	NPC1L1	1
NM_001300967	NPC1L1	1
NM_001257189	DDX56	1
NM_019082	DDX56	1
NM_001165036	OGDH	1
NM_002541	OGDH	1
NM_001003941	OGDH	1
XM_005249759	OGDH	1
NM_138635	H2AFV	1
XM_006715786	CCM2	1
NM_138295	PKD1L1	1
NM_005296	LPAR4	1
NM_001278000	LPAR4	1
NM_153252	BRWD3	1
NM_021998	ZNF711	1
NM_000390	CHM	1
NM_001139514	DACH2	1
NM_019117	KLHL4	1
NM_001318523	CENPI	1
NM_001256155	ARMCX4	1
NM_032946	NXF5	1
NM_153448	ESX1	1
NM_000354	SERPINA7	1
NM_001171706	RIPPLY1	1
NM_138382	RIPPLY1	1
NM_001143983	CHRDL1	1
NM_001143982	CHRDL1	1
NM_001143981	CHRDL1	1
NM_145234	CHRDL1	1
NM_007231	SLC6A14	1
NM_020721	KIAA1210	1
NM_139282	RHOXF1	1
NM_003588	CUL4B	1
NM_001330624	CUL4B	1
NM_001079872	CUL4B	1
NM_178471	GPR119	1
NM_001170704	MBNL3	1
NM_133486	MBNL3	1
NM_018388	MBNL3	1
NM_001170703	MBNL3	1
NM_001170702	MBNL3	1
NM_001170701	MBNL3	1
XM_024452402	MBNL3	1
NM_014267	C11orf58	1
NM_153347	TMEM86A	1
NM_001111019	NAV2	1
NM_178498	SLC5A12	1
NM_001310160	PAX6	1
NM_001310160	PAX6	1
NM_018393	TCP11L1	1
XM_011520207	TCP11L1	1
NM_001145541	TCP11L1	1
XM_017017484	KIAA1549L	1
NM_001166692	C11orf91	1
NM_017583	TRIM44	1
NM_024841	PRR5L	1
NM_001160169	PRR5L	1
XM_017018076	LRRC4C	1
XM_017018074	LRRC4C	1
NM_018259	TTC17	1
XM_011520459	TSPAN18	1
XM_006718373	TSPAN18	1
NM_005456	MAPK8IP1	1
NM_001270550	MDK	1
NM_001012334	MDK	1
NM_002391	MDK	1
NM_001270552	MDK	1
NM_001270551	MDK	1
NM_001012333	MDK	1
NM_002334	LRP4	1
NM_000256	MYBPC3	1
NM_001025596	CELF1	1
NM_001164379	FAM180B	1
NM_015308	FNBP4	1
NM_015231	NUP160	1
NM_001004725	OR4S1	1
NM_001005512	OR4A47	1
NM_004629	FANCG	1
NM_025182	FAM214B	1
NM_001317991	FAM214B	1
NM_001012446	FAM221B	1
NM_001128227	GNE	1
NM_001190384	GNE	1
NM_014791	MELK	1
NM_001256687	MELK	1
NM_001256688	MELK	1
NM_001256689	MELK	1
NM_001256690	MELK	1
NM_001256692	MELK	1
XM_011517742	TRMT10B	1
NM_144964	TRMT10B	1
NM_001286950	TRMT10B	1
NM_001286951	TRMT10B	1
NM_001286952	TRMT10B	1
NM_001007563	IGFBPL1	1
NM_032250	ANKRD20A1	1
NM_153267	MAMDC2	1
NM_001177310	TRPM6	1
NM_001097634	GCNT1	1
NM_001490	GCNT1	1
NM_015225	PRUNE2	1
NM_001308047	PRUNE2	1
NM_024945	RMI1	1
NM_024945	RMI1	1
NM_016848	SHC3	1
NM_017594	DIRAS2	1
NM_001306190	AUH	1
NM_001698	AUH	1
NM_005392	PHF2	1
NM_020207	ERCC6L2	1
NM_001010895	ERCC6L2	1
XM_017014674	HSD17B3	1
NM_001286990	SLC35D2	1
NM_007001	SLC35D2	1
XM_005251678	SLC35D2	1
NM_001077181	CDC14B	1
NM_001204519	P2RX5	1
NM_002561	P2RX5	1
NM_015113	ZZEF1	1
NM_024040	CUEDC2	1
NM_001136200	BORCS7	1
NM_144591	BORCS7	1
NM_032747	ATP5MD	1
NM_001129742	CALHM3	1
NM_025145	CFAP43	1
NM_001272012	ITPRIP	1
NM_005871	SMNDC1	1
NM_004419	DUSP5	1
NM_001244949	GPAM	1
NM_001177660	HABP2	1
NM_004132	HABP2	1
NM_004132	HABP2	1
NM_001322882	ABLIM1	1
NM_001003407	ABLIM1	1
NM_002313	ABLIM1	1
NM_006720	ABLIM1	1
NM_213649	SFXN4	1
XM_005269526	SFXN4	1
NM_014937	INPP5F	1
XM_006717720	INPP5F	1
XM_011539528	INPP5F	1
NM_007190	SEC23IP	1
NM_001288736	ATE1	1
NM_001288734	ATE1	1
NM_007041	ATE1	1
NM_001001976	ATE1	1
NM_001099667	ARMS2	1
NM_002775	HTRA1	1
NM_004725	BUB3	1
NM_014863	CHST15	1
NM_017580	ZRANB1	1
NM_003474	ADAM12	1
NM_001145966	MKI67	1
NM_002417	MKI67	1
NM_001005463	EBF3	1
NM_001098787	BET1L	1
NM_012239	SIRT3	1
NM_002817	PSMD13	1
NM_175932	PSMD13	1
NM_006540	NCOA2	1
XM_017012973	NCOA2	1
NM_001287259	XKR9	1
NM_001011720	XKR9	1
NM_172037	RDH10	1
NM_001204861	ELOC	1
NM_001286778	CRISPLD1	1
NM_001286777	CRISPLD1	1
NM_004133	HNF4G	1
NM_001291366	PERM1	1
NM_001130045	TTLL10	1
NM_001282583	MXRA8	1
NM_001282584	MXRA8	1
NM_032348	MXRA8	1
NM_001282585	MXRA8	1
XM_006710372	MIB2	1
NM_001291345	CDK11B	1
NM_033486	CDK11B	1
NM_001787	CDK11B	1
NM_033489	CDK11B	1
NM_033529	CDK11A	1
NM_001313896	CDK11A	1
NM_001313982	CDK11A	1
NM_024011	CDK11A	1
NM_001199787	SLC35E2	1
NM_014704	CEP104	1
NM_198681	PLEKHG5	1
NM_001265592	PLEKHG5	1
NM_001265594	PLEKHG5	1
NM_001042664	PLEKHG5	1
NM_001042665	PLEKHG5	1
NM_001265593	PLEKHG5	1
NM_024654	NOL9	1
NM_024654	NOL9	1
NM_153812	PHF13	1
NM_018948	ERRFI1	1
NM_024980	GPR157	1
XM_011541802	AGTRAP	1
NM_138346	KIAA2013	1
NM_001066	TNFRSF1B	1
NM_001103170	AADACL3	1
NM_023013	PRAMEF1	1
NM_001146344	PRAMEF11	1
NM_001009611	PRAMEF4	1
NM_001010889	PRAMEF6	1
NM_001300891	PRAMEF27	1
NM_001291380	PRAMEF13	1
XM_011541458	PRAMEF13	1
NM_032996	CASP9	1
NM_001145411	CCDC110	1
NM_152775	CCDC110	1
NM_005245	FAT1	1
NM_004477	FRG1	1
NM_182632	SLC6A18	1
XM_024446222	CLPTM1L	1
NM_024830	LPCAT1	1
NM_054027	ANKH	1
NM_004061	CDH12	1
NM_020227	PRDM9	1
NM_001040446	MTMR12	1
NM_001324512	ADAMTS12	1
NM_030955	ADAMTS12	1
NM_203382	AMACR	1
NM_001167595	AMACR	1
NM_014324	AMACR	1
NM_002853	RAD1	1
NM_004172	SLC1A3	1
NM_001166695	SLC1A3	1
NM_001289940	SLC1A3	1
NM_001289939	SLC1A3	1
NM_001168355	OSMR	1
NM_001243093	FYB1	1
NM_199335	FYB1	1
NM_001465	FYB1	1
NM_181501	ITGA1	1
NM_006350	FST	1
NM_013409	FST	1
NM_006144	GZMA	1
NM_001008397	GPX8	1
NM_001306198	GPX8	1
NM_001306197	GPX8	1
NM_003275	TMOD1	1
NM_002486	NCBP1	1
XM_024447569	TRMO	1
NM_018421	TBC1D2	1
NM_001267571	TBC1D2	1
NM_001267572	TBC1D2	1
NM_024642	GALNT12	1
NM_014425	INVS	1
NM_001004485	OR13F1	1
XM_011518816	FAM206A	1
NM_014334	FRRS1L	1
NM_007203	PALM2-AKAP2	1
NM_147150	PALM2-AKAP2	1
NM_053016	PALM2	1
NM_001198656	AKAP2	1
NM_001004065	AKAP2	1
NM_001136562	AKAP2	1
NM_001401	LPAR1	1
NM_057159	LPAR1	1
XM_017014404	LPAR1	1
NM_133464	ZNF483	1
NM_133464	ZNF483	1
NM_003358	UGCG	1
NM_015258	FKBP15	1
NM_001859	SLC31A1	1
NM_017790	RGS3	1
NM_004888	ATP6V1G1	1
NM_014010	ASTN2	1
NM_198186	ASTN2	1
NM_012210	TRIM32	1
NM_001099679	TRIM32	1
NM_054107	OR1J2	1
NM_018835	RC3H2	1
NM_001174152	RABEPK	1
NM_001174153	RABEPK	1
NM_005833	RABEPK	1
NM_001286779	GARNL3	1
NM_144965	TTC16	1
NM_001142502	PPP1R13L	1
NM_006663	PPP1R13L	1
NM_001297590	CD3EAP	1
NM_012099	CD3EAP	1
NM_006732	FOSB	1
NM_001114171	FOSB	1
NM_003370	VASP	1
NM_005282	GPR4	1
NM_002516	NOVA2	1
NM_152795	HIF3A	1
NM_022462	HIF3A	1
NM_152794	HIF3A	1
XM_011526882	BICRA	1
NM_001184902	CARD8	1
NM_001184900	CARD8	1
NM_001351782	CARD8	1
NM_001184901	CARD8	1
XM_006723097	CARD8	1
XM_006723096	CARD8	1
XM_011526411	LMTK3	1
NM_001080434	LMTK3	1
NM_019113	FGF21	1
NM_014037	SLC6A16	1
NM_001774	CD37	1
NM_001040031	CD37	1
XM_011526299	GFY	1
XM_011526678	FLT3LG	1
XM_005258681	FLT3LG	1
NM_001204503	FLT3LG	1
NM_000951	PRRG2	1
NM_020719	PRR12	1
NM_021733	TSKS	1
XM_011527353	MED25	1
XM_011527014	SHANK1	1
XM_011527013	SHANK1	1
NM_001772	CD33	1
NM_001177608	CD33	1
NM_001171158	SIGLEC10	1
NM_021008	DEAF1	1
NM_022772	EPS8L2	1
XM_017018132	EPS8L2	1
XM_017018131	EPS8L2	1
NM_020376	PNPLA2	1
NM_001025239	TSPAN4	1
NM_001025236	TSPAN4	1
NM_001025234	TSPAN4	1
NM_001025237	TSPAN4	1
NM_001001480	KRTAP5-5	1
NM_001012416	KRTAP5-6	1
NM_001290333	SYT8	1
NM_138567	SYT8	1
NM_001144063	OSBPL5	1
XM_017017164	OSBPL5	1
NM_001005169	OR52I1	1
NM_001004751	OR51D1	1
NM_152430	OR51E1	1
NM_001005238	OR51G2	1
NM_001005237	OR51G1	1
NM_001004760	OR51V1	1
NM_001004757	OR51Q1	1
NM_003737	DCHS1	1
NM_003696	OR6A2	1
XM_011519906	SYT9	1
XM_024448725	PPFIBP2	1
NM_001302826	CYB5R2	1
NM_016229	CYB5R2	1
XM_024448582	CYB5R2	1
NM_002315	LMO1	1
NM_001286094	TMEM9B	1
NM_020644	TMEM9B	1
NM_020645	NRIP3	1
NM_001243254	DENND5A	1
NM_015213	DENND5A	1
NM_016422	RNF141	1
NM_001206881	MRVI1	1
NM_001206880	MRVI1	1
NM_130385	MRVI1	1
NM_001100163	MRVI1	1
NM_001100167	MRVI1	1
NM_001098579	MRVI1	1
NM_032228	FAR1	1
NM_001177314	RRAS2	1
NM_024514	CYP2R1	1
NM_001142344	CMKLR1	1
NM_004072	CMKLR1	1
NM_001142343	CMKLR1	1
NM_001142345	CMKLR1	1
NM_001142345	CMKLR1	1
NM_001320042	ISCU	1
NM_001301140	ISCU	1
NM_018984	SSH1	1
NM_130466	UBE3B	1
NM_183415	UBE3B	1
NM_001270449	UBE3B	1
NM_001270451	UBE3B	1
NM_001270450	UBE3B	1
NM_021625	TRPV4	1
NM_001177433	TRPV4	1
NM_001177428	TRPV4	1
NM_147204	TRPV4	1
NM_001177431	TRPV4	1
NM_033121	ANKRD13A	1
NM_014055	IFT81	1
NM_001143779	IFT81	1
NM_001681	ATP2A2	1
NM_001330437	PTPN11	1
NM_002834	PTPN11	1
NM_006187	OAS3	1
NM_032848	RITA1	1
NM_001286215	RITA1	1
XM_005253972	RITA1	1
NM_001002	RPLP0	1
NM_053275	RPLP0	1
NM_001243756	PXN	1
XM_006719532	PXN	1
NM_000928	PLA2G1B	1
NM_002150	HPD	1
NM_005505	SCARB1	1
NM_007197	FZD10	1
NM_015347	RIMBP2	1
XM_011538102	RIMBP2	1
NM_001351232	RIMBP2	1
NM_015198	COBL	1
NM_004577	PSPH	1
NM_001159279	ZNF716	1
NM_153033	KCTD7	1
NM_001167961	KCTD7	1
XM_017012678	CALN1	1
NM_031468	CALN1	1
NM_001017440	CALN1	1
XM_011516189	TRIM74	1
NM_001281451	TRIM50	1
NM_001040457	RHBDD2	1
NM_001346187	RHBDD2	1
XM_017012848	MAGI2	1
NM_001102386	GNAT3	1
NM_001142749	KIAA1324L	1
NM_006716	DBF4	1
NM_001205316	STEAP4	1
NM_024636	STEAP4	1
NM_032120	RBM48	1
XM_005250636	RBM48	1
NM_016116	ASB4	1
NM_145872	ASB4	1
NM_002523	NPTX2	1
XM_024446628	ARPC1B	1
NM_005720	ARPC1B	1
XM_006715826	ARPC1B	1
NM_001195144	ANKRD44	1
NM_001005526	SF3B1	1
NM_001308824	SF3B1	1
NM_001284510	SLC13A5	1
NM_001284509	SLC13A5	1
NM_001143838	SLC13A5	1
NM_177550	SLC13A5	1
NM_001355389	PRR26	1
NM_001242339	PFKP	1
NM_001242339	PFKP	1
NM_001323074	PFKP	1
NM_001047160	NET1	1
NM_005863	NET1	1
NM_030569	ITIH5	1
NM_032817	ITIH5	1
NM_032817	ITIH5	1
NM_080599	UPF2	1
NM_016299	HSPA14	1
NM_024948	MINDY3	1
XM_006717502	CACNB2	1
XM_005252588	CACNB2	1
NM_032812	PLXDC2	1
NM_001282736	PLXDC2	1
XM_024448203	MLLT10	1
NM_001282786	PRTFDC1	1
NM_020200	PRTFDC1	1
NM_001178116	ABI1	1
XM_024448143	SVIL	1
XM_011519663	CCDC7	1
XM_005252593	CCDC7	1
NM_001184791	PARD3	1
NM_001184788	PARD3	1
NM_001184786	PARD3	1
NM_001184785	PARD3	1
NM_001184787	PARD3	1
NM_019619	PARD3	1
NM_001267605	ZNF248	1
NM_021045	ZNF248	1
NM_145313	RASGEF1A	1
NM_002663	PLD2	1
NM_001243108	PLD2	1
NM_001320356	RNF167	1
NM_001320359	RNF167	1
NM_001033002	RPAIN	1
NM_001160244	RPAIN	1
NM_001160266	RPAIN	1
NM_001160246	RPAIN	1
NM_001160243	RPAIN	1
XM_006714588	KIAA0825	1
NM_173665	KIAA0825	1
NM_024717	MCTP1	1
NM_001297777	MCTP1	1
NM_001002796	MCTP1	1
XM_017009863	MCTP1	1
NM_001291501	SMC1B	1
NM_148674	SMC1B	1
NM_001135101	CRELD2	1
NM_024324	CRELD2	1
NM_001284318	CRELD2	1
XM_011530372	CRELD2	1
NM_001173473	ASMTL	1
NM_001173474	ASMTL	1
NM_004192	ASMTL	1
XM_017029787	XG	1
NM_001011719	ARSH	1
NM_001201539	ARSF	1
NM_004042	ARSF	1
NM_001320750	STS	1
NM_000351	STS	1
NM_014728	FRMPD4	1
NM_021109	TMSB4X	1
NM_001201583	ASB11	1
NM_080873	ASB11	1
NM_001012428	ASB11	1
NM_021785	RAI2	1
NM_001172739	RAI2	1
NM_001172743	RAI2	1
XM_011545439	RAI2	1
NM_006240	PPEF1	1
NM_152226	PPEF1	1
NM_001184836	ADGRG2	1
NM_001184837	ADGRG2	1
NM_001184833	ADGRG2	1
NM_005756	ADGRG2	1
NM_001079860	ADGRG2	1
NM_001079859	ADGRG2	1
NM_001184834	ADGRG2	1
NM_001079858	ADGRG2	1
NM_173495	PTCHD1	1
NM_001415	EIF2S3	1
NM_207319	PPP4R3C	1
NM_004006	DMD	1
NM_004009	DMD	1
NM_004021	DMD	1
NM_004013	DMD	1
NM_004014	DMD	1
NM_004018	DMD	1
NM_004016	DMD	1
NM_004015	DMD	1
NM_001304548	CFAP47	1
NM_004615	TSPAN7	1
NM_001288772	PIK3C2G	1
NM_003034	ST8SIA1	1
NM_002223	ITPR2	1
NM_175861	TMTC1	1
NM_001190995	IPO8	1
XM_006719241	CNTN1	1
NM_001099650	GXYLT1	1
NM_173601	GXYLT1	1
NM_001142678	ANO6	1
NM_001308090	HDAC7	1
NM_015401	HDAC7	1
XM_011538481	HDAC7	1
NM_001319297	ASB8	1
NM_024095	ASB8	1
NM_001319300	ASB8	1
NM_001004134	OR10AD1	1
NM_021044	DHH	1
NM_001170808	LARP4	1
NM_001173453	TFCP2	1
NM_005653	TFCP2	1
NM_194314	ZBTB41	1
NM_133494	NEK7	1
XM_005245478	CACNA1S	1
NM_000299	PKP1	1
NM_003281	TNNI1	1
NM_138391	TMEM183A	1
NM_005686	SOX13	1
NM_199462	DSTYK	1
NM_015375	DSTYK	1
NM_002596	CDK18	1
NM_212503	CDK18	1
NM_212502	CDK18	1
NM_052934	SLC26A9	1
NM_001123168	FAM72A	1
XM_006711526	FAM72A	1
NM_014002	IKBKE	1
NM_001193322	IKBKE	1
NM_001193321	IKBKE	1
NM_023938	C1orf116	1
NM_006212	PFKFB2	1
NM_020439	CAMK1G	1
XM_017001866	CAMK1G	1
XM_017001867	CAMK1G	1
NM_019605	SERTAD4	1
NM_016448	DTL	1
NM_001286230	DTL	1
NM_001166292	PTCH2	1
XM_005270767	CYP4A22	1
NM_001981	EPS15	1
XM_017000617	EPS15	1
NM_001190818	ORC1	1
NM_004153	ORC1	1
NM_001004339	ZYG11A	1
NM_018087	NDC1	1
NM_015306	USP24	1
NM_000066	C8B	1
NM_001278544	C8B	1
NM_001278543	C8B	1
NM_001145511	NFIA	1
NM_001145511	NFIA	1
NM_001145512	NFIA	1
NM_001145512	NFIA	1
NM_001134673	NFIA	1
NM_001134673	NFIA	1
NM_005595	NFIA	1
NM_005595	NFIA	1
XM_017001363	NFIA	1
NM_001350145	PATJ	1
NM_176877	PATJ	1
NM_001320269	KANK4	1
NM_018211	RAVER2	1
NM_144701	IL23R	1
XM_005270516	IL23R	1
NM_001330635	LRRC7	1
NM_198717	PTGER3	1
NM_198716	PTGER3	1
NM_198714	PTGER3	1
NM_198718	PTGER3	1
NM_153320	SLC22A7	1
NM_006672	SLC22A7	1
NM_014345	ZNF318	1
NM_001198934	ABCC10	1
NM_033450	ABCC10	1
NM_206539	DLK2	1
NM_001251973	RCAN2	1
NM_001251974	RCAN2	1
NM_005822	RCAN2	1
NM_001168359	TDRD6	1
NM_015234	ADGRF5	1
NM_001098518	ADGRF5	1
NM_153840	ADGRF1	1
XM_011514469	ADGRF1	1
NM_138694	PKHD1	1
NM_170724	PKHD1	1
NM_001197115	GCLC	1
NM_001498	GCLC	1
NM_001003760	KLHL31	1
NM_019036	HMGCLL1	1
NM_021073	BMP5	1
NM_001318752	COL21A1	1
NM_001144770	DST	1
NM_001318539	BEND6	1
NM_001142800	EYS	1
NM_001292009	EYS	1
NM_001142801	EYS	1
NM_198283	EYS	1
NM_001858	COL19A1	1
NM_001281440	SMAP1	1
NM_001143958	TMEM30A	1
NM_001300906	IBTK	1
NM_015525	IBTK	1
NM_006670	TPBG	1
XM_017011090	SNX14	1
NM_000735	CGA	1
NM_001252383	CGA	1
NM_001010868	C6orf163	1
NM_030960	SPACA1	1
NM_021244	RRAGD	1
NM_006581	FUT9	1
NM_023034	NSD3	1
NM_145004	ADAM32	1
XM_024447093	ADAM32	1
NM_002690	POLB	1
NM_001135674	SMIM19	1
NM_152419	HGSNAT	1
NM_001080394	SPIDR	1
NM_003068	SNAI2	1
NM_144651	PXDNL	1
NM_022454	SOX17	1
NM_024831	TGS1	1
NM_017813	IMPAD1	1
NM_147189	FAM110B	1
NM_018367	ACER3	1
NM_001300954	ACER3	1
NM_001300953	ACER3	1
XM_011545152	ACER3	1
NM_199418	PRCP	1
NM_001014811	ME3	1
NM_007173	PRSS23	1
NM_001114173	CTSC	1
NM_148170	CTSC	1
NM_001143836	NOX4	1
NM_016540	GPR83	1
NM_001271594	SESN3	1
NM_144665	SESN3	1
NM_175566	CNTN5	1
NM_001271162	PGR	1
NM_001271161	PGR	1
NM_004398	DDX10	1
NM_001082619	PIH1D2	1
NM_138789	PIH1D2	1
XM_024448349	PIH1D2	1
XM_017002174	SPRR2B	1
NM_023015	INTS3	1
NM_001324475	INTS3	1
NM_207308	NUP210L	1
NM_002249	KCNN3	1
NM_001204087	KCNN3	1
NM_170782	KCNN3	1
NM_152494	DCST1	1
NM_001143687	DCST1	1
NM_004428	EFNA1	1
NM_182685	EFNA1	1
NM_000298	PKLR	1
NM_001282860	GON4L	1
NM_015327	SMG5	1
NM_001008800	CCT3	1
NM_020407	RHBG	1
XM_006711334	MEF2D	1
NM_001080471	PEAR1	1
NM_001004478	OR10Z1	1
NM_001639	APCS	1
XM_005245131	FCRL6	1
NM_001284217	FCRL6	1
NM_001330741	SLAMF8	1
NM_000242	MBL2	1
NM_001354411	PCDH15	1
NM_001142766	PCDH15	1
NM_001142763	PCDH15	1
NM_001143774	PHYHIPL	1
NM_001204404	ANK3	1
NM_020987	ANK3	1
NM_032199	ARID5B	1
NM_001244638	ARID5B	1
NM_145307	RTKN2	1
NM_178011	LRRTM3	1
XM_011539594	HERC4	1
XM_005270028	PBLD	1
NM_022129	PBLD	1
NM_001033083	PBLD	1
NM_033500	HK1	1
NM_033498	HK1	1
NM_033497	HK1	1
NM_001358263	HK1	1
NM_033496	HK1	1
NM_000188	HK1	1
NM_001040273	TYSND1	1
NM_173555	TYSND1	1
NM_022124	CDH23	1
NM_001002762	DNAJB12	1
[truncated: 7,469 more rows]
