# Supplementary material for: Plasma miR-195-5p predicts the severity of Covid-19 in hospitalized patients
Source: Sci Rep. 2023 Aug 23;13:13806. doi: 10.1038/s41598-023-40754-w (PMC10447562; doi:10.1038/s41598-023-40754-w)
Supplement: Supplementary file 6 — Supplementary Information 6. [file 41598_2023_40754_MOESM6_ESM.xlsx]

## Sheet: Heart DEGs miR targets
miR-195 Targets in heart transcriptome	Average log2FC		STRING RANK ANALYSIS
A2ML1	0.985736		Tissue expression (Rank analysis)
AAAS	-0.949306		#term ID	term description	genes mapped	enrichment score	direction	false discovery rate	method	matching proteins in your input (IDs)	matching proteins in your input (labels)
AACS	-0.692279		BTO:0000862	Heart ventricle	66	3.05098	top	1.21e-26	ks	9606.ENSP00000070846,9606.ENSP00000203407,9606.ENSP00000205402,9606.ENSP00000211998,9606.ENSP00000216254,9606.ENSP00000216962,9606.ENSP00000220764,9606.ENSP00000221476,9606.ENSP00000222673,9606.ENSP00000228841,9606.ENSP00000229239,9606.ENSP00000229270,9606.ENSP00000232975,9606.ENSP00000236850,9606.ENSP00000236918,9606.ENSP00000245206,9606.ENSP00000262018,9606.ENSP00000262030,9606.ENSP00000262113,…	PKP2,UQCRC1,DLD,VCL,ACO2,PYGB,DECR1,CKM,OGDH,MYL2,GAPDH,TPI1,TNNC1,APOA1,TNNT2,GOT2,SGCA,ATP5B,MYOM2,KCNH2,NNT,SDHA,ACAT1,UQCRC2,SLC25A4,ATP5O,ACTC1,ALB,CYCS,PKM,HBA1,ENO3,HADHB,MDH2,FLNC,IDH2,HBB,TNNI3,CS,PFKM,MYOM1,TPM1,FH,ATP5F1,GOT1,ACADM,AK1,PGK1,FABP3,DES,HADHA,FHL1,ALDOA,MYL3,LDHB,MB,ATP5A1,NDUFS1,LDB3,CKMT2,GPI,MDH1,ATP2A2,MYBPC3,TTN,HADH
AAK1	-0.930183		BTO:0001103	Skeletal muscle	197	2.27217	top	1.88e-26	ks	9606.ENSP00000164139,9606.ENSP00000199706,9606.ENSP00000216254,9606.ENSP00000216465,9606.ENSP00000217182,9606.ENSP00000219252,9606.ENSP00000221418,9606.ENSP00000221476,9606.ENSP00000226207,9606.ENSP00000228318,9606.ENSP00000228841,9606.ENSP00000229270,9606.ENSP00000232975,9606.ENSP00000236850,9606.ENSP00000242729,9606.ENSP00000244669,9606.ENSP00000245503,9606.ENSP00000245539,9606.ENSP00000245816,…	PYGM,MRPL28,ACO2,GSTZ1,EEF1A2,POLR2C,ECH1,CKM,MYH1,SLC25A3,MYL2,TPI1,TNNC1,APOA1,SSPN,APOBEC2,MYH2,MRPS7,CLPP,UROD,COX6B1,EIF3K,COQ3,POPDC3,CRP,XPO4,MYH4,POU5F1,CASQ2,CYSTM1,SGCA,MYOM2,ZNF106,NNT,TP63,PPARGC1A,VDAC1,MCCC1,ANK1,NDUFA9,FEM1C,TNNT3,MRPL49,THRSP,PPP1R3A,PREX2,CIART,ACTC1,HK2,COX7A1,ALB,ASB5,CMBL,PRDX3,PANK1,SYNPO2,ANKRD2,MYOZ2,EEF2,PSMC5,MRPL46,COQ10A,TCAP,ANO5,CCDC101,SLC2A4,TRIM55,…
AAMDC	-1.73277		BTO:0001629	Left ventricle	60	3.01309	top	5.58e-24	ks	9606.ENSP00000203407,9606.ENSP00000205402,9606.ENSP00000211998,9606.ENSP00000216254,9606.ENSP00000216962,9606.ENSP00000220764,9606.ENSP00000221476,9606.ENSP00000222673,9606.ENSP00000228841,9606.ENSP00000229239,9606.ENSP00000229270,9606.ENSP00000232975,9606.ENSP00000236850,9606.ENSP00000236918,9606.ENSP00000245206,9606.ENSP00000262030,9606.ENSP00000262113,9606.ENSP00000264663,9606.ENSP00000264932,…	UQCRC1,DLD,VCL,ACO2,PYGB,DECR1,CKM,OGDH,MYL2,GAPDH,TPI1,TNNC1,APOA1,TNNT2,GOT2,ATP5B,MYOM2,NNT,SDHA,ACAT1,UQCRC2,SLC25A4,ATP5O,ACTC1,ALB,CYCS,PKM,HBA1,ENO3,HADHB,MDH2,FLNC,IDH2,HBB,TNNI3,CS,PFKM,MYOM1,TPM1,FH,GOT1,ACADM,PGK1,FABP3,DES,HADHA,ALDOA,MYL3,LDHB,MB,ATP5A1,NDUFS1,LDB3,CKMT2,GPI,MDH1,ATP2A2,MYBPC3,TTN,HADH
AAMP	-0.876893		BTO:0000903	Atrium	47	2.92455	top	2.66e-17	ks	9606.ENSP00000211998,9606.ENSP00000216254,9606.ENSP00000221476,9606.ENSP00000223364,9606.ENSP00000228841,9606.ENSP00000229239,9606.ENSP00000229270,9606.ENSP00000236850,9606.ENSP00000236918,9606.ENSP00000245206,9606.ENSP00000261448,9606.ENSP00000262030,9606.ENSP00000262113,9606.ENSP00000262186,9606.ENSP00000264663,9606.ENSP00000268379,9606.ENSP00000281456,9606.ENSP00000290378,9606.ENSP00000295897,…	VCL,ACO2,CKM,MYL7,MYL2,GAPDH,TPI1,APOA1,TNNT2,GOT2,CASQ2,ATP5B,MYOM2,KCNH2,NNT,UQCRC2,SLC25A4,ACTC1,ALB,CYCS,PKM,HBA1,MDH2,FLNC,IDH2,HBB,TNNI3,ANXA6,TPM1,GOT1,PGK1,FABP3,DES,HADHA,ALDOA,MYL3,LDHB,MYH11,MB,ATP5A1,LDB3,CKMT2,SCN5A,MDH1,ATP2A2,MYBPC3,TTN
ABCB1	1.82332		BTO:0001702	Left atrium	43	2.87825	top	2.61e-15	ks	9606.ENSP00000211998,9606.ENSP00000216254,9606.ENSP00000221476,9606.ENSP00000223364,9606.ENSP00000228841,9606.ENSP00000229239,9606.ENSP00000229270,9606.ENSP00000236850,9606.ENSP00000236918,9606.ENSP00000245206,9606.ENSP00000262030,9606.ENSP00000262113,9606.ENSP00000264663,9606.ENSP00000268379,9606.ENSP00000281456,9606.ENSP00000290378,9606.ENSP00000295897,9606.ENSP00000307786,9606.ENSP00000320171,…	VCL,ACO2,CKM,MYL7,MYL2,GAPDH,TPI1,APOA1,TNNT2,GOT2,ATP5B,MYOM2,NNT,UQCRC2,SLC25A4,ACTC1,ALB,CYCS,PKM,HBA1,MDH2,FLNC,IDH2,HBB,TNNI3,ANXA6,TPM1,GOT1,PGK1,FABP3,DES,ALDOA,MYL3,LDHB,MYH11,MB,ATP5A1,LDB3,CKMT2,MDH1,ATP2A2,MYBPC3,TTN
ABCB7	-1.02404
ABCD2	-2.04692		KEGG Pathway
ABCF3	-1.1074		#term ID		genes mapped	enrichment score	direction	false discovery rate	method	matching proteins in your input (IDs)	matching proteins in your input (labels)
ABHD2	-1.27305		CL:13334	Respiratory electron transport, ATP synthesis by chemiosmotic coupling, and heat production by uncoupling proteins., and cytochrome complex	89	3.0603	top	1.01e-25	ks	9606.ENSP00000016171,9606.ENSP00000184266,9606.ENSP00000203407,9606.ENSP00000215565,9606.ENSP00000229379,9606.ENSP00000233627,9606.ENSP00000237889,9606.ENSP00000243997,9606.ENSP00000246554,9606.ENSP00000252102,9606.ENSP00000252711,9606.ENSP00000258424,9606.ENSP00000258975,9606.ENSP00000259037,9606.ENSP00000260361,9606.ENSP00000261643,9606.ENSP00000262030,9606.ENSP00000263578,9606.ENSP00000263774,…	COX15,NDUFB4,UQCRC1,NDUFB7,COX6A1,NDUFS7,NDUFB3,ATP5E,COX6B1,NDUFA2,NDUFA10,COX5B,TACO1,NDUFB5,NDUFAF1,COX10,ATP5B,FOXRED1,NDUFS3,NDUFA9,UQCRC2,NDUFB10,ECSIT,NDUFS6,NDUFB11,NDUFB9,NUBPL,ATP5G3,COX6A2,ATP5O,ATP5J2,COX7A1,NDUFS4,NDUFB8,ATP5L,ATP5H,ATP5I,UQCRFS1,UQCRH,ACAD9,NDUFS8,CYC1,COX5A,COX8A,NDUFV1,NDUFAF3,NDUFA12,NDUFB1,UQCR10,ATPIF1,NDUFA4,C15orf48,NDUFV3,ATP5C1,COA3,NDUFS2,NDUFAF4,ATP5F1,CO…
ABLIM1	-1.46339		CL:13339	Oxidative phosphorylation	72	3.35054	top	1.01e-25	ks	9606.ENSP00000184266,9606.ENSP00000203407,9606.ENSP00000215565,9606.ENSP00000229379,9606.ENSP00000233627,9606.ENSP00000237889,9606.ENSP00000243997,9606.ENSP00000246554,9606.ENSP00000252102,9606.ENSP00000252711,9606.ENSP00000258424,9606.ENSP00000259037,9606.ENSP00000262030,9606.ENSP00000263774,9606.ENSP00000266544,9606.ENSP00000268379,9606.ENSP00000268668,9606.ENSP00000274137,9606.ENSP00000276062,…	NDUFB4,UQCRC1,NDUFB7,COX6A1,NDUFS7,NDUFB3,ATP5E,COX6B1,NDUFA2,NDUFA10,COX5B,NDUFB5,ATP5B,NDUFS3,NDUFA9,UQCRC2,NDUFB10,NDUFS6,NDUFB11,NDUFB9,ATP5G3,COX6A2,ATP5O,ATP5J2,COX7A1,NDUFS4,NDUFB8,ATP5L,ATP5H,ATP5I,UQCRFS1,UQCRH,NDUFS8,CYC1,COX5A,COX8A,NDUFV1,NDUFA12,NDUFB1,UQCR10,ATPIF1,NDUFA4,NDUFV3,ATP5C1,NDUFS2,ATP5F1,COX7A2,NDUFA1,NDUFA8,COX7A2L,UQCRQ,NDUFB6,ATP5G1,ATP5G2,ATP5A1,NDUFA11,ATP5J,NDUFS1,…
ABO	1.34114		CL:13336	Oxidative phosphorylation, and mitochondrial complex i deficiency	81	3.24969	top	1.93e-25	ks	9606.ENSP00000184266,9606.ENSP00000203407,9606.ENSP00000215565,9606.ENSP00000229379,9606.ENSP00000233627,9606.ENSP00000237889,9606.ENSP00000243997,9606.ENSP00000246554,9606.ENSP00000252102,9606.ENSP00000252711,9606.ENSP00000258424,9606.ENSP00000259037,9606.ENSP00000260361,9606.ENSP00000262030,9606.ENSP00000263578,9606.ENSP00000263774,9606.ENSP00000266544,9606.ENSP00000268379,9606.ENSP00000268668,…	NDUFB4,UQCRC1,NDUFB7,COX6A1,NDUFS7,NDUFB3,ATP5E,COX6B1,NDUFA2,NDUFA10,COX5B,NDUFB5,NDUFAF1,ATP5B,FOXRED1,NDUFS3,NDUFA9,UQCRC2,NDUFB10,ECSIT,NDUFS6,NDUFB11,NDUFB9,NUBPL,ATP5G3,COX6A2,ATP5O,ATP5J2,COX7A1,NDUFS4,NDUFB8,ATP5L,ATP5H,ATP5I,UQCRFS1,UQCRH,ACAD9,NDUFS8,CYC1,COX5A,COX8A,NDUFV1,NDUFAF3,NDUFA12,NDUFB1,UQCR10,ATPIF1,NDUFA4,NDUFV3,ATP5C1,NDUFS2,NDUFAF4,ATP5F1,COX7A2,NDUFA1,NDUFA8,NDUFAF5,COX7A…
ACAA1	-1.15154		CL:13341	Mitochondrial atp synthesis coupled electron transport	56	3.30462	top	6.54e-19	ks	9606.ENSP00000184266,9606.ENSP00000203407,9606.ENSP00000215565,9606.ENSP00000229379,9606.ENSP00000233627,9606.ENSP00000237889,9606.ENSP00000246554,9606.ENSP00000252102,9606.ENSP00000252711,9606.ENSP00000258424,9606.ENSP00000259037,9606.ENSP00000263774,9606.ENSP00000266544,9606.ENSP00000268379,9606.ENSP00000268668,9606.ENSP00000274137,9606.ENSP00000276062,9606.ENSP00000276689,9606.ENSP00000287490,…	NDUFB4,UQCRC1,NDUFB7,COX6A1,NDUFS7,NDUFB3,COX6B1,NDUFA2,NDUFA10,COX5B,NDUFB5,NDUFS3,NDUFA9,UQCRC2,NDUFB10,NDUFS6,NDUFB11,NDUFB9,COX6A2,COX7A1,NDUFS4,NDUFB8,UQCRFS1,UQCRH,NDUFS8,CYC1,COX5A,COX8A,NDUFV1,NDUFA12,NDUFB1,UQCR10,NDUFA4,NDUFV3,NDUFS2,COX7A2,NDUFA1,NDUFA8,COX7A2L,UQCRQ,NDUFB6,NDUFA11,NDUFS1,NDUFA5,COX7B,NDUFA3,NDUFA6,NDUFB2,COX7C,COX6C,UQCRB,NDUFC1,COX4I1,NDUFAB1,UQCR11,UQCRHL
ACAD8	-1.025		CL:12051	Peroxisome, and Valine, leucine and isoleucine degradation	79	2.62366	top	6.61e-16	ks	9606.ENSP00000196371,9606.ENSP00000221418,9606.ENSP00000221480,9606.ENSP00000222214,9606.ENSP00000231887,9606.ENSP00000238651,9606.ENSP00000253382,9606.ENSP00000263035,9606.ENSP00000263038,9606.ENSP00000263702,9606.ENSP00000265322,9606.ENSP00000265395,9606.ENSP00000265594,9606.ENSP00000265838,9606.ENSP00000268533,9606.ENSP00000280701,9606.ENSP00000281182,9606.ENSP00000285737,9606.ENSP00000288774,…	OXCT1,ECH1,PEX11G,GCDH,EHHADH,ACOT2,ACSS2,DHTKD1,PHYH,MECR,PECR,HIBADH,MCCC1,ACAT1,NUDT7,OXSM,ACAD8,LONP2,PEX10,MCAT,ACOX1,PEX11A,ECI1,ACOX2,ABCD2,ALDH5A1,CRAT,PEX7,ACSS1,BCKDHB,PXMP2,BCAT2,AACS,HADHB,DHRS4,SLC25A20,ACAA1,ATAD1,MCCC2,ETFB,ACSL5,ACOX3,PEX14,GNPAT,PEX19,ECHS1,ACADSB,DDO,PEX11B,DBT,ACADM,CPT2,SCP2,HMGCL,AUH,ALDH1B1,ECI2,HADHA,BDH1,PC,ACYP2,BCKDK,CPT1B,ACBD5,ABAT,ADHFE1,NUDT19,HSDL2,…
ACAD9	-0.688065
ACER2	1.22405		Reactome Pathway
ACO1	-0.961523		#term ID	term description	genes mapped	enrichment score	direction	false discovery rate	method	matching proteins in your input (IDs)	matching proteins in your input (labels)
ACOT11	-2.12247		HSA-1428517	The citric acid (TCA) cycle and respiratory electron transport	120	3.10198	top	4.92e-35	ks	9606.ENSP00000184266,9606.ENSP00000203407,9606.ENSP00000205402,9606.ENSP00000215565,9606.ENSP00000216254,9606.ENSP00000216465,9606.ENSP00000217901,9606.ENSP00000222673,9606.ENSP00000227868,9606.ENSP00000229379,9606.ENSP00000233627,9606.ENSP00000237889,9606.ENSP00000243997,9606.ENSP00000246554,9606.ENSP00000246957,9606.ENSP00000252102,9606.ENSP00000252711,9606.ENSP00000258424,9606.ENSP00000258975,…	NDUFB4,UQCRC1,DLD,NDUFB7,ACO2,GSTZ1,IDH3G,OGDH,PDHX,COX6A1,NDUFS7,NDUFB3,ATP5E,COX6B1,TRAP1,NDUFA2,NDUFA10,COX5B,TACO1,NDUFB5,NDUFAF1,ATP5B,NDUFS3,NNT,SDHA,VDAC1,NDUFA9,L2HGDH,UQCRC2,NDUFB10,ECSIT,NDUFS6,NDUFB11,NDUFB9,DLAT,NUBPL,ATP5G3,ATP5O,ATP5J2,NDUFS4,NDUFB8,IDH3A,ATP5L,ATP5H,LDHAL6B,ATP5I,UQCRFS1,PDHB,CYCS,UQCRH,COQ10A,ACAD9,NDUFS8,CYC1,COX5A,ME2,COX8A,NDUFV1,NDUFAF3,MDH2,NDUFA12,NDUFB1,IDH…
ACSL5	0.807198		HSA-163200	Respiratory electron transport, ATP synthesis by chemiosmotic coupling, and heat production by uncoupling proteins.	86	3.16507	top	1.11e-26	ks	9606.ENSP00000184266,9606.ENSP00000203407,9606.ENSP00000215565,9606.ENSP00000229379,9606.ENSP00000233627,9606.ENSP00000237889,9606.ENSP00000243997,9606.ENSP00000246554,9606.ENSP00000246957,9606.ENSP00000252102,9606.ENSP00000252711,9606.ENSP00000258424,9606.ENSP00000258975,9606.ENSP00000259037,9606.ENSP00000260361,9606.ENSP00000262030,9606.ENSP00000263774,9606.ENSP00000264932,9606.ENSP00000266544,…	NDUFB4,UQCRC1,NDUFB7,COX6A1,NDUFS7,NDUFB3,ATP5E,COX6B1,TRAP1,NDUFA2,NDUFA10,COX5B,TACO1,NDUFB5,NDUFAF1,ATP5B,NDUFS3,SDHA,NDUFA9,UQCRC2,NDUFB10,ECSIT,NDUFS6,NDUFB11,NDUFB9,NUBPL,ATP5G3,ATP5O,ATP5J2,NDUFS4,NDUFB8,ATP5L,ATP5H,ATP5I,UQCRFS1,CYCS,UQCRH,COQ10A,ACAD9,NDUFS8,CYC1,COX5A,COX8A,NDUFV1,NDUFAF3,NDUFA12,NDUFB1,UQCR10,NDUFA4,ETFB,NDUFV3,ATP5C1,SDHC,NDUFS2,NDUFAF4,ATP5F1,NDUFA1,NDUFA8,SDHB,SDHD,…
ACTR8	-0.813419		HSA-72766	Translation	116	2.28032	top	5.1e-21	ks	9606.ENSP00000053468,9606.ENSP00000081029,9606.ENSP00000177742,9606.ENSP00000199706,9606.ENSP00000217182,9606.ENSP00000220058,9606.ENSP00000223029,9606.ENSP00000225969,9606.ENSP00000229238,9606.ENSP00000230771,9606.ENSP00000245539,9606.ENSP00000248342,9606.ENSP00000251453,9606.ENSP00000252602,9606.ENSP00000253099,9606.ENSP00000253686,9606.ENSP00000254630,9606.ENSP00000254928,9606.ENSP00000256441,…	MRPS10,MRPS35,MRPS34,MRPL28,EEF1A2,MTFMT,AIMP2,MRPL27,MRPL51,HARS2,MRPS7,EIF3K,RPS16,MRPL34,MRPL4,MRPS25,PTCD3,ERAL1,MRPS36,CARS2,MRPL44,MRPS9,MRPS18B,MRPL15,RPL8,MTIF2,EIF4H,RPL3L,MRPS5,MRPS28,MRPL49,NARS2,MARS2,RPMS17,MRPL17,MRPL10,EIF4A1,MRPL33,APEH,RPS23,GFM2,SEC61A2,MRPL16,ICT1,N6AMT1,QARS,EEF2,MRPL48,MRPL11,MRPL57,SRP68,MRPL46,FARS2,MRPS11,MRPS23,FARSA,YARS2,RPLP2,TUFM,KARS,SRPR,MRPL54,EIF3…
ACVR1C	-2.62997		HSA-611105	Respiratory electron transport	72	3.09738	top	1.34e-20	ks	9606.ENSP00000184266,9606.ENSP00000203407,9606.ENSP00000215565,9606.ENSP00000229379,9606.ENSP00000233627,9606.ENSP00000237889,9606.ENSP00000246554,9606.ENSP00000246957,9606.ENSP00000252102,9606.ENSP00000252711,9606.ENSP00000258424,9606.ENSP00000258975,9606.ENSP00000259037,9606.ENSP00000260361,9606.ENSP00000263774,9606.ENSP00000264932,9606.ENSP00000266544,9606.ENSP00000268379,9606.ENSP00000268668,…	NDUFB4,UQCRC1,NDUFB7,COX6A1,NDUFS7,NDUFB3,COX6B1,TRAP1,NDUFA2,NDUFA10,COX5B,TACO1,NDUFB5,NDUFAF1,NDUFS3,SDHA,NDUFA9,UQCRC2,NDUFB10,ECSIT,NDUFS6,NDUFB11,NDUFB9,NUBPL,NDUFS4,NDUFB8,UQCRFS1,CYCS,UQCRH,COQ10A,ACAD9,NDUFS8,CYC1,COX5A,COX8A,NDUFV1,NDUFAF3,NDUFA12,NDUFB1,UQCR10,NDUFA4,ETFB,NDUFV3,SDHC,NDUFS2,NDUFAF4,NDUFA1,NDUFA8,SDHB,SDHD,NDUFAF5,COX7A2L,UQCRQ,NDUFB6,NDUFA11,NDUFS1,COX20,NDUFA5,COX7B,N…
ADA	0.754893		HSA-9609507	Protein localization	83	2.57098	top	2.57e-16	ks	9606.ENSP00000169551,9606.ENSP00000215570,9606.ENSP00000216034,9606.ENSP00000216254,9606.ENSP00000217901,9606.ENSP00000221418,9606.ENSP00000221566,9606.ENSP00000223136,9606.ENSP00000231887,9606.ENSP00000238651,9606.ENSP00000249269,9606.ENSP00000249442,9606.ENSP00000257245,9606.ENSP00000261070,9606.ENSP00000262030,9606.ENSP00000262570,9606.ENSP00000263038,9606.ENSP00000264954,9606.ENSP00000265322,…	TIMM21,TIMM13,TOMM22,ACO2,IDH3G,ECH1,SGTA,FIS1,EHHADH,ACOT2,PMPCB,MTX2,TIMM10,COX17,ATP5B,CHCHD3,PHYH,GRPEL1,PECR,VDAC1,NUDT7,SLC25A4,TOMM70A,LONP2,PEX10,ACOX1,CHCHD4,NDUFB8,LDHD,CHCHD7,ACOX2,ABCD2,COQ2,VAMP2,CRAT,PEX7,PAM16,CYC1,TIMM22,PXMP2,CHCHD5,DHRS4,ACAA1,ATAD1,CYB5A,CS,SAMM50,ACOX3,PEX14,TOMM7,GNPAT,TIMM17A,PEX19,DDO,PEX11B,CMC4,EMD,SCP2,PMPCA,TIMM8A,HMGCL,BAG6,FXN,ECI2,PITRM1,DNAJC19,ATP5…
ADAM12	2.02016
ADAM28	2.19128		Wiki pathways
ADAMTS13	-1.76154		#term ID	term description	genes mapped	enrichment score	direction	false discovery rate	method	matching proteins in your input (IDs)	matching proteins in your input (labels)
ADAMTSL5	-2.00838		WP111	Electron transport chain: OXPHOS system in mitochondria	75	3.30899	top	1.84e-25	ks	9606.ENSP00000016171,9606.ENSP00000184266,9606.ENSP00000203407,9606.ENSP00000215565,9606.ENSP00000229379,9606.ENSP00000233627,9606.ENSP00000237889,9606.ENSP00000243997,9606.ENSP00000246554,9606.ENSP00000252102,9606.ENSP00000252711,9606.ENSP00000258424,9606.ENSP00000259037,9606.ENSP00000261070,9606.ENSP00000262030,9606.ENSP00000263774,9606.ENSP00000264932,9606.ENSP00000266544,9606.ENSP00000268379,…	COX15,NDUFB4,UQCRC1,NDUFB7,COX6A1,NDUFS7,NDUFB3,ATP5E,COX6B1,NDUFA2,NDUFA10,COX5B,NDUFB5,COX17,ATP5B,NDUFS3,SDHA,NDUFA9,UQCRC2,NDUFB10,NDUFS6,NDUFB9,SLC25A4,ATP5G3,COX6A2,ATP5O,ATP5J2,COX7A1,NDUFS4,NDUFB8,ATP5L,ATP5H,ATP5I,UQCRFS1,UQCRH,NDUFS8,COX5A,COX8A,NDUFV1,NDUFA12,NDUFB1,UQCR10,ATPIF1,NDUFA4,NDUFV3,ATP5C1,SDHC,NDUFS2,ATP5F1,COX7A2,NDUFA1,SLC25A5,NDUFA8,SDHB,SDHD,COX7A2L,UQCRQ,NDUFB6,ATP5G1,…
ADAT2	0.966159		WP623	Oxidative phosphorylation	43	3.32687	top	3.3e-15	ks	9606.ENSP00000184266,9606.ENSP00000215565,9606.ENSP00000233627,9606.ENSP00000243997,9606.ENSP00000252102,9606.ENSP00000252711,9606.ENSP00000259037,9606.ENSP00000262030,9606.ENSP00000263774,9606.ENSP00000266544,9606.ENSP00000268668,9606.ENSP00000274137,9606.ENSP00000276689,9606.ENSP00000284727,9606.ENSP00000290299,9606.ENSP00000292475,9606.ENSP00000296684,9606.ENSP00000299166,9606.ENSP00000300688,…	NDUFB4,NDUFB7,NDUFS7,ATP5E,NDUFA2,NDUFA10,NDUFB5,ATP5B,NDUFS3,NDUFA9,NDUFB10,NDUFS6,NDUFB9,ATP5G3,ATP5O,ATP5J2,NDUFS4,NDUFB8,ATP5L,ATP5H,ATP5I,NDUFS8,NDUFV1,NDUFB1,NDUFA4,NDUFV3,NDUFS2,ATP5F1,ATP6AP1,NDUFA8,NDUFB6,ATP5G1,ATP5G2,ATP5A1,NDUFA11,ATP5J,NDUFS1,NDUFA5,NDUFA3,NDUFA6,NDUFB2,NDUFC1,NDUFAB1
ADCK1	-1.28276		WP4396	Nonalcoholic fatty liver disease	88	2.37902	top	5.74e-15	ks	9606.ENSP00000184266,9606.ENSP00000203407,9606.ENSP00000215565,9606.ENSP00000222330,9606.ENSP00000225831,9606.ENSP00000229379,9606.ENSP00000233627,9606.ENSP00000237889,9606.ENSP00000246554,9606.ENSP00000246912,9606.ENSP00000252102,9606.ENSP00000252711,9606.ENSP00000258424,9606.ENSP00000259037,9606.ENSP00000262158,9606.ENSP00000262741,9606.ENSP00000263774,9606.ENSP00000263826,9606.ENSP00000264932,…	NDUFB4,UQCRC1,NDUFB7,GSK3A,CCL2,COX6A1,NDUFS7,NDUFB3,COX6B1,MLX,NDUFA2,NDUFA10,COX5B,NDUFB5,SMAD7,PIK3R3,NDUFS3,AKT3,SDHA,NDUFA9,UQCRC2,NDUFB10,NDUFS6,NDUFB11,NDUFB9,COX6A2,PRKAG2,COX7A1,NDUFS4,NDUFB8,UQCRFS1,CYCS,UQCRH,LEP,NDUFS8,CYC1,COX5A,MLXIPL,COX8A,NDUFV1,PRKAG1,GSK3B,LEPR,NDUFA12,NDUFB1,UQCR10,ATF4,NDUFA4,NDUFV3,FAS,CASP8,MAP3K5,SDHC,NDUFS2,CASP7,COX7A2,PRKAA2,NDUFA1,NDUFA8,BAK1,SDHB,SDHD,…
ADCY9	-0.980188		WP4324	Mitochondrial complex I assembly model OXPHOS system	39	2.99974	top	5.25e-10	ks	9606.ENSP00000184266,9606.ENSP00000215565,9606.ENSP00000237889,9606.ENSP00000252102,9606.ENSP00000252711,9606.ENSP00000259037,9606.ENSP00000260361,9606.ENSP00000263578,9606.ENSP00000263774,9606.ENSP00000268668,9606.ENSP00000270517,9606.ENSP00000274137,9606.ENSP00000276062,9606.ENSP00000276689,9606.ENSP00000281081,9606.ENSP00000296684,9606.ENSP00000299166,9606.ENSP00000312618,9606.ENSP00000322450,…	NDUFB4,NDUFB7,NDUFB3,NDUFA2,NDUFA10,NDUFB5,NDUFAF1,FOXRED1,NDUFS3,NDUFB10,ECSIT,NDUFS6,NDUFB11,NDUFB9,NUBPL,NDUFS4,NDUFB8,ACAD9,NDUFV1,NDUFAF3,NDUFA12,NDUFB1,TMEM186,NDUFV3,TMEM261,NDUFS2,NDUFAF4,NDUFA1,NDUFA8,NDUFB6,NDUFS1,ATP5SL,NDUFA5,NDUFA3,TIMMDC1,NDUFA6,NDUFB2,NDUFC1,NDUFAB1
ADGRF1	4.44519		WP534	Glycolysis and gluconeogenesis	26	3.12641	top	1.61e-07	ks	9606.ENSP00000205402,9606.ENSP00000226253,9606.ENSP00000229239,9606.ENSP00000229270,9606.ENSP00000245206,9606.ENSP00000280346,9606.ENSP00000290573,9606.ENSP00000302393,9606.ENSP00000320171,9606.ENSP00000320935,9606.ENSP00000324105,9606.ENSP00000327070,9606.ENSP00000345771,9606.ENSP00000354223,9606.ENSP00000356820,9606.ENSP00000359539,9606.ENSP00000359991,9606.ENSP00000362413,9606.ENSP00000369134,…	DLD,ALDOC,GAPDH,TPI1,GOT2,DLAT,HK2,LDHAL6B,PKM,SLC2A4,ENO3,MDH2,PFKM,MPC1,MPC2,GOT1,PGAM1,PGK1,PDHA1,PFKP,PC,ALDOA,LDHB,HK1,GPI,MDH1
ADH5	-1.42498
ADHFE1	-1.73217
ADRA1A	-1.7968
AFAP1	0.670238
AFDN	1.25941
AFTPH	0.840363
AGO1	-0.589823
AGPAT3	-0.947369
AGPAT5	1.13922
AHI1	1.23409
AIG1	-1.75951
AIMP2	-1.65579
AK4	-1.72716
AKAP1	-1.53537
AKAP12	1.35143
AKT3	1.48679
ALCAM	1.98934
ALDH1B1	-2.00393
ALG13	0.672231
ALKBH6	0.915478
AMN	1.80595
AMZ1	0.842142
ANAPC15	-1.28659
ANK1	-1.87207
ANK2	-1.51464
ANK3	-1.80079
ANKDD1A	1.0684
ANKRD10	1.14617
ANKRD11	0.900098
ANKRD20A1	2.4527
ANKS1B	1.51214
ANLN	2.00956
ANXA1	1.33219
ANXA11	-1.02231
AP1M1	-0.735716
APCS	5.26401
APEH	-1.2611
APOL1	1.52503
APOL3	0.910575
APOL6	1.1919
ARAP2	1.93907
ARFGEF2	-0.503504
ARGLU1	1.62473
ARHGAP18	1.25451
ARHGAP19	0.827388
ARHGEF10	1.27954
ARHGEF9	-1.3499
ARID4B	1.20187
ARL13B	1.21588
ARL3	-0.859443
ARL4A	1.32445
ARL6IP5	-1.18909
ARMC9	1.3603
ARMCX3	-0.636782
ARMCX4	0.761276
ARMCX5-GPRASP2	0.946119
ARPC1B	1.32151
ARRDC2	1.1359
ARSD	-0.940762
ARSG	-0.941643
ASAP1	0.966175
ASAP2	1.08157
ASB10	-2.4143
ASB11	-1.88318
ASB15	-1.97745
ASB4	-1.91283
ASMTL	-0.932622
ASPM	2.66884
ASXL1	0.670216
ASXL2	-0.392348
ATAD1	-0.997736
ATE1	-0.660738
ATF4	0.788322
ATF7IP2	0.882454
ATG12	0.749369
ATG9A	-1.1823
ATP13A4	5.18698
ATP2A2	-1.32505
ATP6AP1	-1.42679
ATP6V1E1	-1.2406
ATPAF1	-1.651
ATRAID	-1.32714
ATRN	-0.88766
ATRX	1.10457
ATXN3	0.861906
ATXN7L3B	-0.739834
AUH	-1.02242
AVL9	0.626517
AVPI1	-0.864035
AXDND1	2.89458
AZIN2	1.35938
B3GALNT1	-1.3485
B3GLCT	-0.927142
B3GNT3	5.04746
BAZ1A	1.59585
BBOF1	0.923218
BCAT2	-1.20751
BCL2L13	-0.770574
BCLAF3	0.872104
BOD1L1	1.0151
BPTF	0.890084
BRCA2	2.1966
BRF2	-0.918419
BRWD3	0.956497
BSG	-1.20473
BTAF1	0.961926
BTBD19	1.34019
BTN3A3	0.976171
BTRC	-0.931862
BUD23	-0.898036
C10orf82	-2.77765
C15orf40	0.604136
C18orf54	1.12534
C1orf194	2.89605
C1QL3	1.81194
C1RL	1.11462
C22orf39	-0.822088
C2CD2	0.802666
C2orf50	3.93681
C5orf24	0.859628
C6orf89	-0.947498
CA9	-2.14625
CACHD1	1.28126
CACNA1E	-2.27279
CACNB2	-1.98069
CALCRL	1.66252
CALM1	-0.932796
CAMK2N1	1.06758
CAPN13	5.02956
CAPN8	2.47612
CARD8	0.914734
CARF	0.820922
CARM1	-0.99664
CARMIL2	2.46779
CARNS1	-2.18842
CASP4	1.37577
CASP9	-0.920824
CASQ2	-2.32328
CATSPERB	1.93024
CCDC102B	1.64004
CCDC138	1.37987
CCDC18	1.65419
CCDC187	5.85908
CCDC188	1.78356
CCDC33	4.56254
CCDC63	-2.64555
CCDC7	1.92479
CCDC82	1.19675
CCDC88A	1.14157
CCL11	3.01047
CCL2	2.27926
CCL20	5.17213
CCN4	1.80521
CCND2	-1.456
CCNJL	-1.4508
CCP110	1.14943
CD200	1.47544
CD276	-1.12109
CD80	2.51246
CD83	1.33592
CD99L2	-1.18359
CDC14A	1.06843
CDC42BPA	0.862672
CDC42BPG	2.5297
CDC6	1.59322
CDC7	1.98384
CDH13	-1.86367
CDK18	-1.4757
CDRT1	2.09435
CDS2	-0.963826
CELA2A	3.95933
CELF2	-0.839373
CEMIP2	1.43046
CENPI	1.40066
CENPJ	0.934709
CEP112	1.45465
CEP162	1.67133
CEP170	0.624767
CEP83	1.12731
CEP89	0.738531
CFAP300	1.96977
CFAP43	3.31426
CFAP44	1.60445
CFAP47	5.46732
CFAP54	3.07214
CFAP57	2.69335
CFAP61	-1.36402
CFAP65	6.02358
CFI	1.50258
CHCHD3	-1.30427
CHD1L	1.12096
CHD2	0.712324
CHD3	0.825255
CHD4	-0.679349
CHD9	1.10894
CHEK2	1.255
CHMP3	-0.939032
CHPF	-1.5673
CHST2	1.46084
CIAPIN1	-0.953055
CIB1	-0.97543
CIPC	-1.39921
CITED2	-1.33659
CKAP5	-0.791763
CLASP2	-0.505613
CLCF1	1.58884
CLCN3	-1.25802
CLN3	1.24909
CLP1	-1.07707
CLUH	-1.4858
CNDP1	3.23631
CNFN	-4.60106
CNGA3	3.44193
CNN3	0.996439
CNPPD1	-1.05326
CNTFR	-2.50937
COL12A1	0.959812
COL21A1	-1.39948
COL24A1	2.18903
COL4A3	1.38202
COL8A1	1.13263
COPG1	-0.918671
COPG2	-0.971506
COPS7A	-1.30842
COPZ1	-0.906556
COQ6	-0.866508
CORIN	-2.03191
COX10	-1.85737
CPEB3	-0.890618
CPEB4	-1.33006
CPNE8	1.72414
CRACD	2.05636
CREBZF	0.658644
CRIP2	-1.19566
CRKL	-0.607376
CRYBG3	0.950828
CRYM	-2.10513
CSF1R	-1.54575
CSNK1G3	1.48153
CSPP1	1.23006
CTNNA1	-0.770962
CTSC	1.7756
CTSE	4.50877
CXCL12	1.60206
CXCL17	2.23013
CXCL5	2.90916
CXXC4	-1.69483
CYB5D1	-1.22872
CYFIP2	-1.36061
CYP19A1	2.13974
CYSTM1	-0.99192
DAB1	-1.79672
DAG1	-1.13125
DAND5	-2.25965
DAP3	-0.810758
DAZAP2	-0.768356
DBF4	1.37494
DBN1	0.905737
DCAF5	-0.574254
DCAF6	-1.22254
DCLK3	1.38495
DCP2	0.936013
DDB1	-0.827821
DDHD1	0.853203
DDX10	1.10157
DDX46	0.677197
DDX60L	1.23158
DECR1	-1.63888
DEDD	-0.459331
DENND1B	-0.767724
DENND6A	0.611959
DGKE	1.70982
DGKG	-2.13562
DHRS11	-1.364
DHX30	-0.742171
DHX35	-0.86599
DIAPH3	2.52173
DICER1	0.790743
DIO1	1.58182
DIRAS1	-1.98388
DIRAS3	-1.70602
DISC1	1.01597
DKK3	-1.38572
DMPK	-1.62076
DMTF1	0.921106
DNAAF3	-3.21349
DNAH11	2.02352
DNAH2	4.37152
DNAH3	2.14174
DNAH7	3.90719
DNAH9	5.07876
DNAJC16	-0.404216
DNM3	1.57802
DOC2A	1.99221
DOCK1	0.874873
DOCK6	1.11678
DOCK9	1.13369
DOLK	-1.13517
DPF2	-0.628594
DPH2	-1.08802
DPP10	-5.26124
DPYS	3.12043
DSC1	-2.83013
DSC3	2.74849
DSEL	1.09108
DSG2	-1.34145
DTHD1	3.87931
DTNA	-1.37277
DUOX1	1.40381
DUOXA1	2.51163
DUSP14	-1.02041
DUSP18	0.866492
DVL3	-0.908614
DYNC1I1	-1.26909
DYNC2H1	1.16415
DYRK1A	-0.50812
DZIP1	1.21619
ECI2	-1.52336
EDA2R	1.93528
EDNRA	-1.20885
EEF1AKMT3	0.807183
EFHC1	0.922129
EFNA5	-2.25361
EIF1	-1.05481
EIF3C	-1.10168
EIF3K	-1.41361
EIF4E3	-0.928562
EIF4G1	-0.721624
ELAC2	-0.915201
ELAVL1	-0.700221
ELK4	0.750332
ELOB	-1.19232
ELP1	-0.505996
EMCN	1.34399
EML3	1.09645
EML4	1.17983
EML6	1.3672
ENDOU	1.63758
ENTPD6	-1.48561
EPB41L4A	0.782012
EPM2A	-1.67845
EPPK1	2.32431
ERBB4	-1.45415
ERCC6L	0.892182
ERCC6L2	0.745405
ERG	1.16594
ERGIC3	-0.666592
ERICH3	3.13611
ERICH4	1.65822
ERMP1	-1.00071
ERVFRD-1	1.02875
ERVMER34-1	-1.40931
ESCO1	1.32084
ESD	-0.871789
ESRP1	4.85353
ESRP2	1.26195
ESRRG	-1.82995
ESYT2	0.603447
ETFB	-1.56364
ETV1	-1.41713
EVC2	1.28639
EXD2	-0.511228
EXT1	0.637559
EYA1	-1.87024
EZH2	1.26716
F10	-1.50028
F8A1	-1.94634
FAHD2A	-0.826663
FAM111A	1.38711
FAM133B	1.35574
FAM193B	0.879539
FAM217A	1.9794
FAM229B	-1.16977
FAM53C	-0.830774
FAM78B	-1.32499
FAM91A1	0.951671
FANCB	1.32302
FAP	2.16401
FARP1	0.614867
FAS	1.27062
FASTKD2	-1.28992
FAT3	-2.1649
FBN2	-2.19027
FBXO21	-0.697299
FBXO32	-1.83382
FBXO40	-2.33204
FBXW11	-0.851054
FDFT1	-1.02951
FGA	7.66737
FGF12	-1.94947
FGF2	1.108
FGF9	-1.73652
FHL2	-1.93047
FIBP	-1.00804
FIGN	-1.5137
FITM1	-2.43714
FKBP1B	1.41503
FLVCR1	1.04049
FNBP4	0.856738
FNTB	-0.965498
FOLR2	-2.45174
FOXP1	0.616396
FOXP2	1.17671
FRK	-1.58161
FRMD6	0.855036
FRMPD4	-2.49631
FRY	-1.66582
FSD2	-2.27346
FTO	-0.571541
FUNDC2	-0.952726
FXN	-1.24749
FZD4	0.767546
GAB1	-0.807267
GAB3	-0.786768
GABBR1	0.797406
GALNT16	-1.20117
GALNT5	2.81898
GANAB	-0.807432
GAS2L3	1.3345
GATB	-1.53342
GATD1	1.01409
GATD3B	-2.17862
GBA2	-1.04561
GBF1	-0.966993
GBP4	1.52424
GBP7	2.81913
GDI1	-0.677075
GDPD2	-1.76715
GDPD3	1.25523
GDPGP1	-1.31549
GFM1	-0.945957
GIMAP5	1.21192
GLIS3	1.35304
GLS	0.868373
GMNC	-2.78988
GNAO1	-1.53443
GNB3	-2.29818
GNG11	0.764861
GNPAT	-0.76755
GNPNAT1	1.38032
GORASP2	-1.03193
GPALPP1	0.654001
GPAM	-2.62773
GPN3	-0.99213
GPR155	-1.15991
GPR26	2.34096
GPR4	1.49179
GPR65	1.57575
GPRIN1	1.48909
GPSM2	0.946217
GPX8	1.10484
GRAMD1C	1.5416
GRAMD2A	4.2193
GRHL2	3.61522
GRIN2A	-1.99336
GRIN2B	1.42237
GRM7	4.73215
GSDMC	-2.86852
GSK3B	-0.635709
GSPT2	-0.786295
GSR	-0.724891
GTF3C1	-0.74344
GUCY2C	-2.1951
GYG1	-1.8747
H2AZ2	-1.25592
H2BC21	-1.32566
H3-3A	-0.647703
HAND1	-2.06535
HARS2	-0.735157
HAUS3	0.973957
HAVCR1	2.68868
HBM	5.3792
HCCS	-1.49539
HDGF	-0.65581
HDGFL3	0.846096
HDHD5	-1.03248
HECTD2	1.14402
HEPH	-1.37077
HEY2	-2.0009
HIF1AN	-0.811241
HIGD1A	-1.42323
HIVEP1	0.740089
HK1	-1.43869
HLA-G	2.82188
HLF	-1.95392
HMGCL	-0.726882
HNF4A	3.84695
HNRNPL	-0.713584
HOGA1	-2.49746
HOOK3	0.87933
HOXB4	1.99276
HP	2.62904
HP1BP3	0.514969
HRH2	-1.89465
HSD17B4	-0.993282
HSPB6	-1.78874
HUWE1	-0.909917
HYDIN	3.79673
IDH3B	-1.68739
IFI44L	2.05822
IGF1	2.10245
IGSF1	-2.27535
IKBKB	0.947293
IKBKE	1.90674
IKZF2	-0.702842
IL10RB	1.09825
IL18	1.73698
IL1R1	1.68981
IL7	1.90851
ILDR2	-2.19083
ILKAP	0.620206
ILRUN	-0.927728
IMPA1	-1.03205
INAVA	2.47671
INTS5	-0.846229
INTS6L	1.00291
INVS	0.624777
IQCK	0.781339
IRF8	1.72415
ITGA1	1.1005
ITGA7	-1.77079
ITIH1	3.02695
ITPK1	-1.04087
ITPR2	0.890316
ITSN1	-0.65556
IVD	-1.10032
JHY	1.12087
JMJD1C	0.968044
JPH3	1.38601
KANK1	-1.42888
KANK2	-0.988542
KANK4	-2.9574
KANSL1	0.511988
KARS1	-0.67604
KAT14	-0.496811
KAT2A	0.99033
KAT2B	-0.736359
KAT6A	0.675182
KAZN	1.77644
KCNH2	-1.68477
KCNMA1	-1.19255
KCNQ1	-1.24986
KCNT2	1.47131
KDR	1.59121
KIAA0753	0.913462
KIDINS220	-0.593873
KIF13A	-0.78147
KIF15	1.8889
KIF27	1.00251
KIN	0.74067
KLHL10	-4.17225
KLHL14	2.79692
KLHL3	-1.25968
KLHL31	-2.56854
KLHL42	0.746177
KLHL7	-1.56049
KNOP1	1.02168
KPNA6	-1.00031
KRT1	4.32499
KRT6A	5.19864
L3MBTL3	0.985869
LAMB4	2.38473
LANCL2	-1.0969
LAPTM4B	-1.9495
LARP4B	-0.632666
LARS2	-0.649362
LATS1	0.599577
LBH	-1.19573
LCN10	2.7754
LCORL	1.01261
LDLRAD3	1.74271
LGALS12	-3.49161
LGR6	-1.7336
LHFPL1	-2.79591
LHFPL2	1.25043
LIF	2.87312
LIMA1	1.24842
LIPG	3.58138
LMLN	-0.700914
LMO3	1.73882
LPAR1	0.90488
LPAR6	1.54228
LRIG1	-1.15336
LRP4	-1.42504
LRPAP1	-0.90872
LRRC10	-2.85838
LRRC47	-0.914623
LRRC49	-1.45814
LRRC57	0.836546
LRRC8B	1.18332
LRRIQ1	3.9254
LRRN4	2.8462
LSAMP	-2.15781
LSM11	0.582361
LYSMD2	0.73726
M6PR	-0.640712
MAGEE1	-1.1897
MAGI3	0.897383
MALT1	0.86386
MAN2A1	1.00986
MAOA	-1.67675
MAP3K12	0.971824
MAP3K20	-1.54364
MAP3K21	2.22115
MAP7D3	0.95429
MAPK9	-0.532573
MAPKAPK3	-1.72703
MAPKAPK5	0.459555
MAPRE2	-1.75428
MARK1	-0.886997
MASP1	-2.04008
MAT1A	3.98731
MBTPS2	-0.842751
MCF2L	1.25279
MCM10	2.26038
MCM6	0.82081
MCTP1	2.08398
MDH1	-2.06304
MDM2	0.762262
ME3	-0.671216
MECOM	1.58617
MED28	0.650878
MED9	-1.21358
MEF2A	-0.75529
MEF2D	-0.965584
MEGF10	-1.94813
MELTF	-1.43353
METTL8	0.796705
MFF	-0.715417
MFN2	-1.70791
MFSD11	-0.553382
MFSD5	-1.06666
MGAT3	1.62032
MGST2	-0.897423
MICB	1.77944
MICU1	-0.804562
MID2	0.813314
MIEF2	-1.35398
MIPEP	-1.4
MIPOL1	1.17023
MITF	-1.5337
MLF1	-1.56326
MMUT	-1.43726
MOAP1	-1.51734
MOCOS	1.15054
MOV10L1	2.20237
MPI	-1.10857
MPP4	-3.28978
MPZL1	0.880051
MR1	0.774957
MRAS	-0.999047
MROH7	-2.57986
MRPL10	-1.59797
MRPL49	-0.629795
MRPS11	-0.732259
MRPS17	-1.25981
MRPS5	-0.761543
MRPS9	-1.78789
MS4A8	5.90613
MSANTD2	0.838619
MSI2	-0.704374
MTBP	1.06294
MTF2	0.802532
MTIF2	-1.12573
MTMR12	0.648961
MTUS2	-1.7404
MUC5AC	4.2297
MYADM	-1.15226
MYCBP2	0.643992
MYH1	2.38332
MYH13	2.60431
MYH2	2.22431
MYLK4	-1.61952
MYO10	1.0747
MYO1C	-0.77014
MYO6	1.42303
MYO7A	0.96009
MZB1	2.40572
NAA16	1.23744
NAP1L4	-0.573276
NAPA	-1.09391
NAPSA	2.40187
NAXD	-0.740727
NBAS	-0.544543
NBEA	-0.765318
NBEAL1	0.927197
NCEH1	-1.32142
NCOA2	-0.624572
NDUFA10	-1.31176
NDUFA5	-1.44826
NDUFA9	-1.83125
NDUFB5	-1.62896
NDUFS7	-1.9356
NEBL	-1.95514
NECAB3	-1.38758
NECTIN4	3.89799
NEK6	0.735203
NEK9	-0.727902
NEMP2	0.977428
NFAT5	0.998424
NHEJ1	1.51692
NHSL1	-1.13584
NIF3L1	-0.978025
NIN	0.873419
NIPA1	0.735849
NIPSNAP2	-1.59353
NNT	-2.11877
NOL4	2.37653
NOL8	1.20043
NOMO2	-1.45504
NOP58	1.0909
NOVA1	1.34934
NOVA2	1.29938
NOX4	2.79606
NPC1L1	2.42821
NPTN	-1.03734
NRAP	-2.51361
NRP2	0.920288
NSD3	0.661274
NT5C1A	-2.29093
NTMT1	-1.22526
NTPCR	-0.663489
NTRK3	-1.35921
NUP210L	2.13639
OGDH	-2.05128
OPN3	-1.35857
OR51M1	2.01046
OR56A4	3.16266
ORAI2	1.35879
OTUD7B	-0.654051
OXCT1	-2.09309
PABPC4L	1.24203
PACRGL	0.493963
PAFAH2	-1.20548
PAM	-1.59393
PANK2	0.471924
PAQR9	-2.22775
PARM1	-1.49206
PARP14	1.56846
PARP9	1.35405
PATJ	-1.44486
PAX9	4.47258
PAXBP1	1.13415
PBX1	-0.777761
PC	-1.32491
PCDH17	0.939624
PCDHA4	1.53107
PCDHA9	2.25763
PCDHGA2	-1.44436
PCDHGA3	-1.54753
PCDHGA4	-1.39786
PCMT1	-1.26445
PCYT2	-1.71808
PDCL	0.648948
PDHX	-1.31316
PDLIM5	-1.66498
PDS5B	0.936912
PDZRN3	-1.65472
PEBP1	-1.41493
PET117	-1.59615
PEX12	-0.950013
PEX19	-1.16831
PEX7	-1.51481
PFKFB2	-1.88949
PGAP2	-1.54055
PGK1	-1.10886
PGM2L1	1.00331
PGM5	-1.04937
PGP	-1.875
PGR	-1.06913
PHACTR2	0.824888
PHF14	1.14861
PHIP	0.88904
PHKA1	-1.25396
PHLPP2	0.939887
PHOSPHO1	2.22494
PIBF1	1.43662
PIGT	-0.999392
PIK3R3	1.02947
PIP5K1B	-1.77447
PIWIL2	1.72176
PKHD1	3.84155
PKM	-1.46593
PKP1	-0.142414
PLA2G15	-1.34782
PLCL1	-1.54194
PLEKHG1	1.51908
PLEKHG2	0.919938
PLEKHG7	4.38078
PLEKHH2	2.20612
PLPP6	0.762147
PLPP7	-1.92359
PLSCR4	1.12354
PLXNA2	1.20159
PLXNA4	-1.68759
PMM2	1.11408
PMPCB	-0.857486
PNISR	1.05041
PNPLA2	-1.55033
PNPO	-1.45193
PODXL	1.21456
POLDIP2	-1.23593
POLR2E	-1.04128
POLR2G	-0.953506
POMT1	-0.783466
POPDC2	-1.91563
PPARGC1A	-2.21852
PPARGC1B	-1.62847
PPIF	-2.06398
PPIG	1.02012
PPM1D	0.606378
PPM1K	-1.7072
PPM1L	-1.39469
PPME1	-0.692293
PPP1R11	-0.826239
PPP1R12A	0.889391
PPP1R12B	-1.58684
PPP1R14C	-1.44773
PPP1R3D	-0.681157
PPP1R7	-0.898277
PPP2R1A	-1.22576
PPP2R1B	0.714604
PPP2R5D	-0.929396
PPP4R3A	0.712309
PPP4R3B	1.00953
PRAME	3.82269
PREX2	1.4415
PRICKLE2	0.842898
PRIMA1	-1.03434
PRKAA2	-1.76174
PRKACB	-0.982418
PRKAR1A	-1.16601
PRKCH	0.899768
PRKCQ	1.81409
PRKD1	1.00745
PRMT7	-0.939541
PROK1	2.80763
PROSER2	1.11467
PRPF38A	0.690497
PRPF38B	0.922728
PRR29	1.57722
PRR3	0.561993
PRR5L	0.949298
PRRC2C	0.962939
PRSS23	1.37585
PRXL2A	-0.861481
PSAP	-1.13502
PSKH1	-1.15459
PSMB2	-0.761203
PSMB5	-1.24575
PSMC3	-0.799588
PSMC5	-0.979096
PSMF1	-0.795136
PSPC1	0.545847
PTBP1	0.769028
PTCD3	-0.733326
PTGFRN	-0.872138
PTK2	0.705086
PTPN11	-0.679036
PTPN12	1.41049
PTPN3	-1.50345
PTPRQ	2.58006
PUS1	0.924733
PXDNL	-1.91522
PYGB	-1.66293
PYHIN1	2.26268
QARS1	-1.46033
QKI	-0.731445
QRSL1	-0.938539
RAB3A	-2.51466
RAB3IP	-1.10578
RAB9B	-2.10089
RABGGTA	-0.894369
RAD51D	0.7435
RAF1	-0.814375
RANBP6	-1.11184
RAPH1	0.697131
RASA4	1.69871
RASGRF2	1.29965
RASSF4	-1.19853
RAVER2	-0.797175
RBBP6	1.05674
RBFOX1	-1.81507
RBM26	0.778162
RBM33	0.785263
RBM4	0.603415
RBM44	1.59932
RBM5	0.471524
RBMS2	0.760961
RBMS3	0.892141
RCAN2	-1.99884
RCL1	0.731847
RDH10	1.84619
RDH13	-1.50419
RDH5	-2.21145
REEP1	-1.2662
REEP3	1.01387
REPS1	-0.511665
RETSAT	-0.810565
RFX3	1.13959
RGL3	1.22621
RGPD8	1.18927
RGS16	1.87713
RGS20	1.32902
RGS8	2.17721
RHD	1.67683
RHOJ	1.21727
RHOV	4.52806
RIF1	1.21122
RIPK1	0.858166
RITA1	-1.28494
RNF112	1.16023
RNF138	1.21297
RNF141	-0.948571
RNF145	0.745277
RNF165	-1.56207
RNF181	-0.69871
RNF213	1.10274
RNF41	-0.681779
RNH1	-1.19455
ROCK2	1.02046
ROR1	-1.77927
RPA2	-0.761752
RPGRIP1L	1.55384
RPH3AL	1.22205
RPL10	-0.843538
RPRD2	-0.682989
RPS23	-0.881537
RPS6KA6	1.68528
RPUSD2	-1.28329
RPUSD3	-0.735013
RRAGA	-1.09335
RRAGD	-1.59103
RSBN1L	0.813072
RSF1	0.862006
RTCA	-0.862021
RTL6	-0.967131
RTN1	-1.20302
RUNDC3B	1.76402
RUNX1	2.22943
RYR2	-2.01204
SAMD4A	-1.06873
SAP130	-0.81782
SATB1	-0.840904
SBK3	-2.70872
SCGB2B2	1.05453
SDAD1	1.26275
SDC1	3.58643
SDCCAG8	0.998965
SDHA	-1.73537
SDHB	-1.64759
SDHC	-1.69443
SEC14L4	4.68664
SEC61A2	-0.603304
SELENBP1	-1.0482
SENP6	1.0975
SENP7	1.03293
SERPINB8	1.31836
SESN1	-0.819609
SESN3	1.0791
SETBP1	0.952621
SETD5	0.661737
SETD9	-1.5249
SFTPB	4.46133
SGCA	-1.70387
SGIP1	1.63175
SGK1	1.62303
SH3RF2	-1.8945
SHE	1.64001
SHROOM4	1.0488
SIDT1	1.5115
SIGLEC16	1.16034
SKIL	1.72347
SLAMF7	2.06229
SLC10A1	2.69056
SLC10A7	0.709865
SLC16A1	-1.63719
SLC16A7	-1.74012
SLC1A3	-1.88658
SLC20A2	-1.19874
SLC22A7	-3.23928
SLC23A1	1.22197
SLC23A3	2.20066
SLC24A2	2.37044
SLC24A3	-1.11177
SLC25A12	-1.82048
SLC25A25	0.793116
SLC25A3	-1.83197
SLC25A46	-0.921643
SLC26A9	-1.93004
SLC29A1	-1.29524
SLC2A4	-1.75042
SLC30A10	-2.22466
SLC30A3	-1.7425
SLC30A7	1.21253
SLC34A2	4.00849
SLC35B1	-1.23897
SLC35B3	0.733193
SLC35F1	-2.84731
SLC35G2	1.00645
SLC38A1	-1.58398
SLC38A7	-1.3567
SLC39A10	1.10066
SLC39A7	-0.684972
SLC47A1	-1.52962
SLC4A1	3.12952
SLC4A3	-1.35603
SLC4A4	-1.38608
SLC4A8	1.92222
SLC51A	-0.854456
SLC5A12	3.3861
SLC5A3	1.33565
SLC6A14	5.35569
SLC6A16	0.966245
SLC7A6	-1.08561
SLC8A1	-1.41631
SLC9A6	-1.13158
SLC9A7	-0.747611
SLC9B2	1.57008
SLFN13	1.46184
SMAD5	0.539812
SMAD7	1.7336
SMARCC1	0.765855
SMARCD1	0.435188
SMC6	1.16531
SMIM19	-0.816348
SMYD1	-3.03092
SMYD2	-1.44749
SNAP91	-3.74349
SNTB1	0.962528
SNTB2	0.637339
SNX25	0.839929
SOAT1	0.815525
SOGA3	-4.30877
SORBS1	-1.60494
SORL1	-1.87333
SORT1	-1.60927
SOWAHC	0.936769
SP100	1.04494
SPAG1	1.24982
SPATA13	1.00918
SPATA18	2.13169
SPC25	2.16607
SPDYE17	1.09965
SPECC1	1.28432
SPEF2	1.8538
SPHKAP	-1.90488
SPICE1	0.812177
SPIDR	1.18766
SPIN3	0.637157
SPIRE1	-0.727753
SPNS2	2.05149
SPRED1	1.28195
SPRY4	1.197
SPRYD3	-0.965085
SPRYD4	-1.56019
SPTBN2	1.42703
SRGAP1	1.01516
SRGAP2C	0.861483
SRGAP3	-1.37387
SRL	-1.58428
SRP68	-0.753615
SRPRA	-0.713227
SRPX2	1.2166
SRSF11	0.976469
SSTR2	1.38932
ST3GAL5	1.30888
ST6GAL1	-0.697701
ST6GALNAC3	1.1994
STAU1	-0.6217
STC1	2.36374
STK35	-0.821049
STOX2	-1.11446
STX19	1.88097
STX2	0.833051
STX3	0.605117
SULT2A1	6.81029
SUPV3L1	-0.960511
SUSD4	-1.98204
SUSD5	-1.57827
SVIL	-1.39861
SYCP2	1.99885
SYCP2L	1.53693
SYNE1	1.27021
SYNJ2BP	-0.856712
SYT7	-1.28747
SYTL1	1.98824
SYTL2	1.38877
SYTL4	1.52935
TAF1B	1.02271
TANGO6	0.502964
TATDN3	-1.26377
TBC1D32	1.17121
TBC1D7	-1.0583
TBC1D8B	1.54024
TBK1	1.10579
TCAF2	2.05899
TCF4	0.980138
TCIM	2.05764
TCP10L	1.26465
TDRP	1.59151
TEAD1	-1.27454
TENM2	-1.94416
TENM4	1.31946
TEP1	0.923529
TEX14	2.03973
TFCP2	-0.412304
TFDP2	-0.811325
THOC2	1.09822
THSD7A	1.02516
TKTL1	-1.83965
TLDC2	1.28229
TLN2	-1.44418
TM4SF1	1.55215
TM9SF4	-0.631144
TMC5	3.03092
TMCO6	0.798247
TMEM127	-0.832917
TMEM138	0.681957
TMEM144	-1.07915
TMEM14B	-0.97244
TMEM164	-1.18464
TMEM170A	0.98541
TMEM177	-1.29296
TMEM178B	-1.78619
TMEM182	-2.23486
TMEM185A	-1.13121
TMEM203	-1.16429
TMEM205	-1.30719
TMEM230	-0.771025
TMEM232	1.69956
TMEM245	-1.03204
TMEM255B	1.33521
TMEM59	-0.722203
TMEM65	-1.10815
TMEM68	0.600226
TMEM9B	-0.618312
TMLHE	-0.858979
TMPRSS13	2.58253
TMPRSS6	1.73525
TMX1	0.701843
TNFAIP6	1.62475
TNFAIP8L1	1.5666
TNFRSF10B	1.73011
TNFRSF10D	2.76805
TNNI1	2.78611
TNNI3	-2.26739
TNS4	3.22913
TPBG	1.07469
TPCN1	-1.35979
TPI1	-1.69534
TPO	1.80173
TRAF4	1.09902
TRAPPC2L	-0.740767
TRIM4	0.838262
TRIM55	-1.73805
TRIM56	0.969993
TRIM58	2.6419
TRMT10B	0.71754
TRPA1	1.7537
TRPS1	0.976056
TRPV1	-1.05373
TSHZ2	1.45187
TSPYL1	-1.1151
TTC1	-0.972242
TTC21A	1.38345
TTC38	-0.869663
TTC39B	1.45791
TTC6	4.27044
TTF2	0.972876
TTI2	-0.883728
TTLL7	1.35035
TTN	-2.13602
TTYH2	-1.28518
TUBG1	-1.20108
TUSC3	-1.14374
TXN2	-1.53102
TYMP	1.03663
U2SURP	1.0657
UACA	1.43644
UBA6	0.951249
UBAP1	-0.661364
UBE2E3	-0.558198
UBE2G1	-0.790554
UBE2H	-0.962278
UBE2QL1	-1.84054
UBE3B	-0.8428
UBE3D	0.815968
UBE4B	-0.817339
UGDH	1.22981
UGGT2	1.22717
UHRF2	0.657873
ULBP1	2.50734
UNC45B	-1.69804
UPF2	1.18154
UQCRB	-1.62433
UQCRC1	-2.08234
UQCRFS1	-2.05504
URGCP	-1.00067
USH2A	-1.34662
USP2	-2.13541
USP22	-0.710015
USP31	-0.973211
USP6	2.2454
VAPB	-0.633705
VAV3	1.14945
VCAN	1.20039
VCL	-1.46444
VEGFC	1.01023
VEPH1	2.51879
VIPR2	-1.8285
VPS11	-0.645112
VSNL1	-2.15177
WASHC4	0.984119
WBP11	-0.716913
WDFY1	0.938041
WDR1	-0.770042
WDR37	-0.755353
WDR49	2.29016
WDR62	-2.10944
WFDC13	3.70722
WHRN	1.45828
WIPI1	-1.28425
WNT2B	1.16104
WNT9B	1.91992
WRN	1.25118
WWC2	0.728353
XIAP	0.60252
XKR4	-1.62482
XPNPEP3	-0.682506
XPO4	-1.04445
XRN1	0.983706
ZBBX	6.15201
ZBTB1	0.95334
ZBTB21	1.31179
ZBTB38	-0.824205
ZBTB41	0.952195
ZBTB43	-1.25716
ZBTB45	-1.46367
ZBTB8A	1.41689
ZC3H12B	1.15115
ZC3H14	0.694057
ZDHHC23	1.46013
ZDHHC7	-0.810082
ZFHX3	0.57096
ZFP90	0.676082
ZFP91	-0.759943
ZHX2	-0.885813
ZKSCAN2	-0.928262
ZMAT4	-4.08543
ZMYM1	0.998799
ZNF101	1.13617
ZNF136	0.815603
ZNF16	-0.718908
ZNF195	0.692804
ZNF26	1.23129
ZNF264	0.726682
ZNF266	0.889812
ZNF267	1.25049
ZNF275	-0.826957
ZNF280C	0.944098
ZNF311	1.49803
ZNF382	-0.978439
ZNF385B	-2.17226
ZNF385D	1.20822
ZNF451	0.72568
ZNF587B	0.890283
ZNF622	-1.22609
ZNF626	1.10205
ZNF638	0.943124
ZNF678	1.26509
ZNF691	-0.616112
ZNF720	0.726485
ZNF727	1.24896
ZNF736	0.610081
ZNF750	1.67127
ZNF766	0.93523
ZNF772	-0.734634
ZNF783	1.07216
ZNF785	0.965053
ZNF813	1.74214
ZNF816	1.25416
ZNF821	0.873087
ZNF84	0.770872
ZSWIM3	-1.15431

## Sheet: Lung DEGs miR targets
miR-195 Targets in lung transcriptome	Average log2FC		Tissue expression (STRING geneset data analysis; no results have been obtained in STRING rank analysis)
ABCC1	0.519235		#term ID	term description	observed gene count	background gene count	strength	false discovery rate	matching proteins in your network (IDs)	matching proteins in your network (labels)
ABCC6	-1.41811		BTO:0000000	Tissues, cell types and enzyme sources	425	14943	0.06	2.96e-08	9606.ENSP00000005386,9606.ENSP00000019103,9606.ENSP00000040738,9606.ENSP00000075120,9606.ENSP00000188790,9606.ENSP00000205557,9606.ENSP00000209728,9606.ENSP00000216410,9606.ENSP00000219313,9606.ENSP00000219837,9606.ENSP00000219919,9606.ENSP00000222553,9606.ENSP00000222812,9606.ENSP00000225174,9606.ENSP00000225831,9606.ENSP00000225964,9606.ENSP00000226067,9606.ENSP00000226798,9606.ENSP00000228136,…	RPAP3,SCTR,BOD1L1,SLC2A3,FAP,ABCC6,CDC6,GNPNAT1,PSMD7,KNOP1,AQP9,NAMPT,STX1A,PPIF,CCL2,COL1A1,HLF,FRG1,C11orf58,FZD10,GPLD1,GMNN,NUDT12,TTC1,RARS,ELL2,TNFAIP6,EFNB2,NECAB3,LIF,MBD4,WISP1,MICB,NAPSA,HGNC:9982,CCDC59,SEMA6A,ORC3,MRPS9,PLXNC1,THSD1,BLK,BAAT,SORL1,THBS1,ASNSD1,PPIG,FAM189A1,LIPG,PSMA6,SPECC1,NAA25,RAB27B,ARFGEF1,PRR11,SLC4A1,FOXF1,SLC12A2,CHCHD3,CCNE1,ELL,RASA4,CSE1L,FNBP4,CKLF,ARID4…
ABL2	1.13741		BTO:0000042	Animal	423	14895	0.06	3.71e-08	9606.ENSP00000005386,9606.ENSP00000019103,9606.ENSP00000040738,9606.ENSP00000075120,9606.ENSP00000188790,9606.ENSP00000205557,9606.ENSP00000209728,9606.ENSP00000216410,9606.ENSP00000219313,9606.ENSP00000219837,9606.ENSP00000219919,9606.ENSP00000222553,9606.ENSP00000222812,9606.ENSP00000225174,9606.ENSP00000225831,9606.ENSP00000225964,9606.ENSP00000226067,9606.ENSP00000226798,9606.ENSP00000228136,…	RPAP3,SCTR,BOD1L1,SLC2A3,FAP,ABCC6,CDC6,GNPNAT1,PSMD7,KNOP1,AQP9,NAMPT,STX1A,PPIF,CCL2,COL1A1,HLF,FRG1,C11orf58,FZD10,GPLD1,GMNN,NUDT12,TTC1,RARS,ELL2,TNFAIP6,EFNB2,NECAB3,LIF,MBD4,WISP1,MICB,NAPSA,HGNC:9982,CCDC59,SEMA6A,ORC3,MRPS9,PLXNC1,THSD1,BLK,BAAT,SORL1,THBS1,ASNSD1,PPIG,FAM189A1,LIPG,PSMA6,SPECC1,NAA25,RAB27B,ARFGEF1,PRR11,SLC4A1,FOXF1,SLC12A2,CHCHD3,CCNE1,ELL,RASA4,CSE1L,FNBP4,CKLF,ARID4…
ABRAXAS2	0.742519		BTO:0001489	Whole body	366	12619	0.07	1.72e-05	9606.ENSP00000005386,9606.ENSP00000019103,9606.ENSP00000040738,9606.ENSP00000075120,9606.ENSP00000188790,9606.ENSP00000205557,9606.ENSP00000216410,9606.ENSP00000219313,9606.ENSP00000219837,9606.ENSP00000219919,9606.ENSP00000222553,9606.ENSP00000222812,9606.ENSP00000225174,9606.ENSP00000225831,9606.ENSP00000225964,9606.ENSP00000226067,9606.ENSP00000226798,9606.ENSP00000228136,9606.ENSP00000229030,…	RPAP3,SCTR,BOD1L1,SLC2A3,FAP,ABCC6,GNPNAT1,PSMD7,KNOP1,AQP9,NAMPT,STX1A,PPIF,CCL2,COL1A1,HLF,FRG1,C11orf58,FZD10,GPLD1,GMNN,NUDT12,TTC1,RARS,ELL2,TNFAIP6,EFNB2,NECAB3,LIF,MBD4,WISP1,MICB,NAPSA,CCDC59,SEMA6A,ORC3,PLXNC1,BLK,BAAT,SORL1,THBS1,ASNSD1,PPIG,FAM189A1,LIPG,PSMA6,SPECC1,NAA25,RAB27B,ARFGEF1,SLC4A1,FOXF1,SLC12A2,CHCHD3,CCNE1,ELL,RASA4,CSE1L,FNBP4,CKLF,ARID4B,NOP58,HERC6,FOSL2,GPBP1,OLFM2,V…
ACBD3	0.744458		BTO:0000081	Reproductive system	207	6107	0.14	1.92e-05	9606.ENSP00000040738,9606.ENSP00000075120,9606.ENSP00000188790,9606.ENSP00000225174,9606.ENSP00000225964,9606.ENSP00000226798,9606.ENSP00000228136,9606.ENSP00000231238,9606.ENSP00000231572,9606.ENSP00000237853,9606.ENSP00000246190,9606.ENSP00000249910,9606.ENSP00000252229,9606.ENSP00000256151,9606.ENSP00000257789,9606.ENSP00000258526,9606.ENSP00000260356,9606.ENSP00000260952,9606.ENSP00000261292,…	BOD1L1,SLC2A3,FAP,PPIF,COL1A1,FRG1,C11orf58,TTC1,RARS,ELL2,NECAB3,MBD4,MICB,CCDC59,ORC3,PLXNC1,THBS1,ASNSD1,LIPG,PSMA6,SPECC1,NAA25,RAB27B,ARFGEF1,CHCHD3,CCNE1,CSE1L,FNBP4,ARID4B,NOP58,HERC6,GPBP1,VCAN,PIP5K1B,DBF4,ANKIB1,ANLN,ARNTL2,LGR5,SIK1,CALM2,SNRPG,LRIG1,CORIN,TNFRSF10B,UHRF2,PGAP2,CCDC82,ARID5B,USP15,FBXW7,FGD5,ATAD2,EIF5B,TNFRSF21,COL1A2,MELK,PATL1,CCL11,HAS2,MMP14,SLCO2A1,RMI1,APOL1,SH2…
ACOT9	0.704713		BTO:0003091	Urogenital system	222	6716	0.13	2.53e-05	9606.ENSP00000040738,9606.ENSP00000075120,9606.ENSP00000188790,9606.ENSP00000225174,9606.ENSP00000225831,9606.ENSP00000225964,9606.ENSP00000226798,9606.ENSP00000228136,9606.ENSP00000230056,9606.ENSP00000231238,9606.ENSP00000231572,9606.ENSP00000237853,9606.ENSP00000246190,9606.ENSP00000249910,9606.ENSP00000252229,9606.ENSP00000253719,9606.ENSP00000256151,9606.ENSP00000257789,9606.ENSP00000258526,…	BOD1L1,SLC2A3,FAP,PPIF,CCL2,COL1A1,FRG1,C11orf58,GMNN,TTC1,RARS,ELL2,NECAB3,MBD4,MICB,NAPSA,CCDC59,ORC3,PLXNC1,THBS1,ASNSD1,LIPG,PSMA6,SPECC1,NAA25,RAB27B,ARFGEF1,CHCHD3,CCNE1,CSE1L,FNBP4,ARID4B,NOP58,HERC6,GPBP1,VCAN,PIP5K1B,DBF4,ANKIB1,ANLN,ARNTL2,LGR5,SIK1,CALM2,SNRPG,LRIG1,CORIN,TNFRSF10B,UHRF2,PGAP2,CCDC82,ARID5B,USP15,FBXW7,FGD5,ATAD2,EIF5B,SLC4A7,TNFRSF21,COL1A2,MELK,PATL1,CCL11,LRG1,HAS2,…
ACSM6	-1.44401		BTO:0001491	Viscus	175	5020	0.15	5.22e-05	9606.ENSP00000019103,9606.ENSP00000040738,9606.ENSP00000075120,9606.ENSP00000205557,9606.ENSP00000216410,9606.ENSP00000219313,9606.ENSP00000219919,9606.ENSP00000222553,9606.ENSP00000225831,9606.ENSP00000225964,9606.ENSP00000230036,9606.ENSP00000230056,9606.ENSP00000231238,9606.ENSP00000231572,9606.ENSP00000243347,9606.ENSP00000249075,9606.ENSP00000252229,9606.ENSP00000253719,9606.ENSP00000259089,…	SCTR,BOD1L1,SLC2A3,ABCC6,GNPNAT1,PSMD7,AQP9,NAMPT,CCL2,COL1A1,GPLD1,GMNN,TTC1,RARS,TNFAIP6,LIF,MICB,NAPSA,BLK,BAAT,SORL1,THBS1,PPIG,PSMA6,SLC4A1,FOXF1,SLC12A2,CHCHD3,CSE1L,ARID4B,VCAN,GPAM,ANK1,ANLN,LGR5,SIK1,CALM2,SPINK7,TNFRSF10B,ARID5B,FGD5,EIF5B,NPC1L1,PTPRN,SLC4A7,ITGA2,TNFRSF21,COL1A2,MELK,HPRT1,CYP2A7,CCL11,LRG1,IGF1,GIMAP1,MYL1,PLA2G1B,AURKB,APOL1,EZH2,TRPM7,SIGLEC8,CDC25C,METAP2,VIPR1,TB…
ACVR1C	-2.30027		BTO:0000083	Female reproductive system	195	5799	0.14	7.37e-05	9606.ENSP00000040738,9606.ENSP00000075120,9606.ENSP00000188790,9606.ENSP00000225174,9606.ENSP00000225964,9606.ENSP00000226798,9606.ENSP00000228136,9606.ENSP00000231238,9606.ENSP00000231572,9606.ENSP00000237853,9606.ENSP00000246190,9606.ENSP00000249910,9606.ENSP00000252229,9606.ENSP00000256151,9606.ENSP00000257789,9606.ENSP00000260356,9606.ENSP00000260952,9606.ENSP00000261292,9606.ENSP00000261479,…	BOD1L1,SLC2A3,FAP,PPIF,COL1A1,FRG1,C11orf58,TTC1,RARS,ELL2,NECAB3,MBD4,MICB,CCDC59,ORC3,THBS1,ASNSD1,LIPG,PSMA6,SPECC1,NAA25,ARFGEF1,CHCHD3,CCNE1,CSE1L,FNBP4,ARID4B,NOP58,HERC6,GPBP1,VCAN,PIP5K1B,DBF4,ANKIB1,ANLN,ARNTL2,LGR5,SIK1,CALM2,SNRPG,LRIG1,TNFRSF10B,UHRF2,PGAP2,CCDC82,ARID5B,USP15,FBXW7,FGD5,ATAD2,EIF5B,TNFRSF21,COL1A2,MELK,PATL1,HAS2,MMP14,RMI1,APOL1,SH2D3C,EZH2,TRPM7,CDC25C,KIF15,METAP2…
ACVRL1	-1.42925		BTO:0003099	Internal female genital organ	102	2593	0.21	0.0003	9606.ENSP00000040738,9606.ENSP00000075120,9606.ENSP00000225174,9606.ENSP00000225964,9606.ENSP00000226798,9606.ENSP00000231238,9606.ENSP00000260356,9606.ENSP00000261292,9606.ENSP00000261745,9606.ENSP00000262570,9606.ENSP00000262643,9606.ENSP00000262982,9606.ENSP00000263773,9606.ENSP00000264279,9606.ENSP00000264346,9606.ENSP00000265077,9606.ENSP00000266503,9606.ENSP00000266674,9606.ENSP00000272298,…	BOD1L1,SLC2A3,PPIF,COL1A1,FRG1,TTC1,THBS1,LIPG,NAA25,CHCHD3,CCNE1,CSE1L,FNBP4,NOP58,HERC6,VCAN,ARNTL2,LGR5,CALM2,LRIG1,TNFRSF10B,ARID5B,FBXW7,ATAD2,COL1A2,PATL1,HAS2,MMP14,APOL1,SH2D3C,TRPM7,KARS,TBK1,HSP90AA1,TMLHE,FNDC3B,BRIX1,PLAUR,MAOA,FOXM1,SP100,USP1,PRRC2C,HNRNPA2B1,C6orf89,SREBF1,PDLIM7,CCDC25,UBE2D3,BAZ1A,ENPP1,ACBD3,ADAM12,IFI44L,AGTR2,KIF2C,MFSD2A,EIF2S2,SDHB,RND3,ANXA1,OPTN,SAT1,KRT6A…
ADAM12	2.02931		BTO:0000284	Organism form	89	2239	0.21	0.001	9606.ENSP00000188790,9606.ENSP00000219313,9606.ENSP00000219837,9606.ENSP00000225964,9606.ENSP00000229030,9606.ENSP00000230056,9606.ENSP00000249075,9606.ENSP00000250160,9606.ENSP00000260356,9606.ENSP00000260970,9606.ENSP00000261292,9606.ENSP00000261479,9606.ENSP00000262426,9606.ENSP00000262643,9606.ENSP00000262809,9606.ENSP00000262982,9606.ENSP00000265077,9606.ENSP00000266503,9606.ENSP00000266674,…	FAP,PSMD7,KNOP1,COL1A1,FZD10,GMNN,LIF,WISP1,THBS1,PPIG,LIPG,PSMA6,FOXF1,CCNE1,ELL,CSE1L,VCAN,ARNTL2,LGR5,CALM2,ARID5B,FBXW7,SLC4A7,TNFRSF21,COL1A2,IGF1,MMP14,AURKB,APOL1,METAP2,KARS,TBK1,PTPRB,HSP90AA1,FNDC3B,PLAUR,MAOA,SP100,USP1,PRRC2C,C6orf89,SREBF1,PDLIM7,RSPO3,UBE2D3,ENPP1,CEP170,ADAM12,RBM15,KIF2C,MFSD2A,EIF2S2,RND3,TNFSF13B,ANXA1,SAT1,TRPC4,BRCA2,NIN,ACVRL1,TMEM87A,SUMO1,TYMP,TRPS1,CAST,CY…
ADAMTS4	2.71169		BTO:0000345	Digestive gland	99	2645	0.18	0.0028	9606.ENSP00000019103,9606.ENSP00000205557,9606.ENSP00000219313,9606.ENSP00000219919,9606.ENSP00000222553,9606.ENSP00000225831,9606.ENSP00000225964,9606.ENSP00000230036,9606.ENSP00000231572,9606.ENSP00000252229,9606.ENSP00000259407,9606.ENSP00000260197,9606.ENSP00000260356,9606.ENSP00000260970,9606.ENSP00000261479,9606.ENSP00000262418,9606.ENSP00000262982,9606.ENSP00000265077,9606.ENSP00000265276,…	SCTR,ABCC6,PSMD7,AQP9,NAMPT,CCL2,COL1A1,GPLD1,RARS,MICB,BAAT,SORL1,THBS1,PPIG,PSMA6,SLC4A1,CSE1L,VCAN,GPAM,ANK1,ANLN,HYAL1,CALM2,SNRPG,TNFRSF10B,EIF5B,NPC1L1,PTPRN,COL1A2,HPRT1,CYP2A7,LRG1,IGF1,PLA2G1B,AURKB,APOL1,EZH2,TRPM7,METAP2,HSP90AA1,MAOA,MIA3,SP100,USP1,PRRC2C,MAP4K4,HNRNPA2B1,FAS,SREBF1,PBLD,ENPP1,RBM15,TMEM245,EIF2S2,SDHB,ANXA1,OPTN,SAT1,GLRX,KRT6A,ECI2,NADK2,AMACR,IGF2BP2,SUMO1,GPRC5C,…
ADCY8	-3.63571		BTO:0000174	Embryonic structure	83	2132	0.2	0.0039	9606.ENSP00000219313,9606.ENSP00000219837,9606.ENSP00000225964,9606.ENSP00000229030,9606.ENSP00000230056,9606.ENSP00000249075,9606.ENSP00000250160,9606.ENSP00000260356,9606.ENSP00000260970,9606.ENSP00000261292,9606.ENSP00000261479,9606.ENSP00000262426,9606.ENSP00000262643,9606.ENSP00000262809,9606.ENSP00000262982,9606.ENSP00000265077,9606.ENSP00000266503,9606.ENSP00000266674,9606.ENSP00000272298,…	PSMD7,KNOP1,COL1A1,FZD10,GMNN,LIF,WISP1,THBS1,PPIG,LIPG,PSMA6,FOXF1,CCNE1,ELL,CSE1L,VCAN,ARNTL2,LGR5,CALM2,ARID5B,FBXW7,SLC4A7,COL1A2,MMP14,APOL1,KARS,TBK1,PTPRB,HSP90AA1,FNDC3B,PLAUR,MAOA,SP100,USP1,PRRC2C,C6orf89,SREBF1,PDLIM7,RSPO3,UBE2D3,ENPP1,CEP170,ADAM12,RBM15,KIF2C,MFSD2A,EIF2S2,RND3,ANXA1,SAT1,TRPC4,BRCA2,NIN,ACVRL1,TMEM87A,SUMO1,TYMP,TRPS1,CAST,CYP19A1,FHL2,CASP4,CHEK1,HIGD1A,HMGA1,SERP…
ADCYAP1R1	-3.11512		BTO:0000759	Liver	75	1882	0.21	0.0045	9606.ENSP00000205557,9606.ENSP00000219313,9606.ENSP00000219919,9606.ENSP00000222553,9606.ENSP00000225964,9606.ENSP00000230036,9606.ENSP00000231572,9606.ENSP00000259407,9606.ENSP00000260197,9606.ENSP00000260356,9606.ENSP00000260970,9606.ENSP00000261479,9606.ENSP00000262418,9606.ENSP00000262982,9606.ENSP00000265276,9606.ENSP00000265709,9606.ENSP00000265748,9606.ENSP00000272298,9606.ENSP00000276431,…	ABCC6,PSMD7,AQP9,NAMPT,COL1A1,GPLD1,RARS,BAAT,SORL1,THBS1,PPIG,PSMA6,SLC4A1,CSE1L,GPAM,ANK1,ANLN,CALM2,TNFRSF10B,EIF5B,NPC1L1,COL1A2,HPRT1,CYP2A7,LRG1,IGF1,AURKB,APOL1,TRPM7,METAP2,HSP90AA1,MAOA,MIA3,SP100,PRRC2C,MAP4K4,HNRNPA2B1,FAS,SREBF1,PBLD,ENPP1,EIF2S2,SDHB,ANXA1,OPTN,GLRX,ECI2,NADK2,AMACR,SUMO1,CHD2,AK4,TYMP,CAST,TAX1BP1,ABCC1,RPL31,ITGA6,SELENBP1,HMGA1,RANBP1,FGFR2,EIF2A,PARP14,IVD,NNMT,S…
ADGRG3	1.12151		BTO:0000522	Gland	205	6602	0.1	0.0049	9606.ENSP00000019103,9606.ENSP00000040738,9606.ENSP00000075120,9606.ENSP00000205557,9606.ENSP00000219313,9606.ENSP00000219919,9606.ENSP00000222553,9606.ENSP00000225174,9606.ENSP00000225831,9606.ENSP00000225964,9606.ENSP00000230036,9606.ENSP00000231572,9606.ENSP00000249910,9606.ENSP00000252229,9606.ENSP00000253719,9606.ENSP00000257789,9606.ENSP00000259407,9606.ENSP00000260197,9606.ENSP00000260356,…	SCTR,BOD1L1,SLC2A3,ABCC6,PSMD7,AQP9,NAMPT,PPIF,CCL2,COL1A1,GPLD1,RARS,MBD4,MICB,NAPSA,ORC3,BAAT,SORL1,THBS1,PPIG,PSMA6,SPECC1,RAB27B,ARFGEF1,SLC4A1,CSE1L,ARID4B,HERC6,GPBP1,VCAN,GPAM,PIP5K1B,ANK1,DBF4,ANLN,HYAL1,ZNF750,SIK1,CALM2,SNRPG,LRIG1,CORIN,TNFRSF10B,UHRF2,PGAP2,CCDC82,USP15,FBXW7,FGD5,ATAD2,EIF5B,NPC1L1,PTPRN,SLC4A7,ITGA2,COL1A2,HPRT1,RAG1,CYP2A7,LRG1,IGF1,C14orf142,HAS2,MYL1,SLCO2A1,PLA2…
AFF3	-1.90355		BTO:0000570	Hematopoietic system	94	2543	0.18	0.0056	9606.ENSP00000075120,9606.ENSP00000222553,9606.ENSP00000225174,9606.ENSP00000225831,9606.ENSP00000225964,9606.ENSP00000230036,9606.ENSP00000231572,9606.ENSP00000243347,9606.ENSP00000259089,9606.ENSP00000260356,9606.ENSP00000260970,9606.ENSP00000261479,9606.ENSP00000262094,9606.ENSP00000262418,9606.ENSP00000262570,9606.ENSP00000262982,9606.ENSP00000264001,9606.ENSP00000264279,9606.ENSP00000264346,…	SLC2A3,NAMPT,PPIF,CCL2,COL1A1,GPLD1,RARS,TNFAIP6,BLK,THBS1,PPIG,PSMA6,RAB27B,SLC4A1,CHCHD3,CSE1L,CKLF,NOP58,HERC6,ANK1,SIK1,CALM2,PPP1R18,TNFRSF10B,FGD5,ATAD2,EIF5B,ITGA2,RUNX1,CCL11,GIMAP1,AURKB,SH2D3C,SIGLEC8,METAP2,TBK1,HSP90AA1,PLAUR,FOXM1,CDK5RAP2,PEAR1,CCNG1,HNRNPA2B1,FAS,SREBF1,PDLIM7,NR3C2,CD300A,BAZ1A,ENPP1,ACBD3,FCRL1,AGTR2,KIF2C,RND3,TNFSF13B,SLC2A5,CCL7,SAT1,GLRX,NIN,CHEK2,WHSC1,CCNK,…
AGBL1	-4.24119		BTO:0001488	Endocrine gland	189	6036	0.11	0.0071	9606.ENSP00000019103,9606.ENSP00000040738,9606.ENSP00000075120,9606.ENSP00000205557,9606.ENSP00000219313,9606.ENSP00000219919,9606.ENSP00000222553,9606.ENSP00000225174,9606.ENSP00000225831,9606.ENSP00000225964,9606.ENSP00000230036,9606.ENSP00000231572,9606.ENSP00000249910,9606.ENSP00000252229,9606.ENSP00000257789,9606.ENSP00000259407,9606.ENSP00000260197,9606.ENSP00000260356,9606.ENSP00000260970,…	SCTR,BOD1L1,SLC2A3,ABCC6,PSMD7,AQP9,NAMPT,PPIF,CCL2,COL1A1,GPLD1,RARS,MBD4,MICB,ORC3,BAAT,SORL1,THBS1,PPIG,PSMA6,SPECC1,RAB27B,ARFGEF1,SLC4A1,CSE1L,ARID4B,HERC6,GPBP1,VCAN,GPAM,PIP5K1B,ANK1,DBF4,ANLN,HYAL1,ZNF750,SIK1,CALM2,SNRPG,CORIN,TNFRSF10B,UHRF2,PGAP2,CCDC82,USP15,FGD5,ATAD2,EIF5B,NPC1L1,PTPRN,ITGA2,COL1A2,HPRT1,RAG1,CYP2A7,LRG1,IGF1,C14orf142,HAS2,MYL1,SLCO2A1,PLA2G1B,AURKB,RMI1,APOL1,EZH2…
AGTR2	-3.73119		BTO:0001424	Uterus	45	1020	0.25	0.0194	9606.ENSP00000075120,9606.ENSP00000226798,9606.ENSP00000260356,9606.ENSP00000261745,9606.ENSP00000262570,9606.ENSP00000263773,9606.ENSP00000264279,9606.ENSP00000264346,9606.ENSP00000273261,9606.ENSP00000276431,9606.ENSP00000279873,9606.ENSP00000287394,9606.ENSP00000297268,9606.ENSP00000300146,9606.ENSP00000317817,9606.ENSP00000338862,9606.ENSP00000343526,9606.ENSP00000346694,9606.ENSP00000348069,…	SLC2A3,FRG1,THBS1,NAA25,CHCHD3,FNBP4,NOP58,HERC6,LRIG1,TNFRSF10B,ARID5B,ATAD2,COL1A2,PATL1,SH2D3C,BRIX1,USP1,HNRNPA2B1,SREBF1,PDLIM7,CCDC25,BAZ1A,IFI44L,AGTR2,KIF2C,SDHB,ANXA1,OPTN,SAT1,ECI2,HAUS6,CCNK,UTP14A,CASP4,HMGA1,ALDH3A1,HLA-G,ABL2,CKAP5,KDM2A,CDC27,SOD2,NUSAP1,RNF213,KIAA1033
AK4	2.13004		BTO:0000379	Embryo	34	708	0.29	0.0276	9606.ENSP00000219313,9606.ENSP00000219837,9606.ENSP00000229030,9606.ENSP00000230056,9606.ENSP00000249075,9606.ENSP00000250160,9606.ENSP00000260970,9606.ENSP00000261479,9606.ENSP00000262809,9606.ENSP00000279873,9606.ENSP00000281708,9606.ENSP00000295736,9606.ENSP00000334928,9606.ENSP00000343526,9606.ENSP00000348099,9606.ENSP00000349131,9606.ENSP00000355500,9606.ENSP00000358799,9606.ENSP00000361298,…	PSMD7,KNOP1,FZD10,GMNN,LIF,WISP1,PPIG,PSMA6,ELL,ARID5B,FBXW7,SLC4A7,PTPRB,USP1,PDLIM7,RSPO3,CEP170,RBM15,KIF2C,TRPC4,BRCA2,NIN,TRPS1,CHEK1,HMGA1,FGFR2,EIF2A,MCM10,BRCA1,KDM2A,CLNS1A,CD19,DNAJC22,HNRNPC
AKAP1	-1.02948		BTO:0000089	Blood	64	1675	0.19	0.0384	9606.ENSP00000075120,9606.ENSP00000222553,9606.ENSP00000225174,9606.ENSP00000225831,9606.ENSP00000231572,9606.ENSP00000259089,9606.ENSP00000260356,9606.ENSP00000260970,9606.ENSP00000262094,9606.ENSP00000262418,9606.ENSP00000262570,9606.ENSP00000262982,9606.ENSP00000264001,9606.ENSP00000264279,9606.ENSP00000264346,9606.ENSP00000265709,9606.ENSP00000272298,9606.ENSP00000289371,9606.ENSP00000296585,…	SLC2A3,NAMPT,PPIF,CCL2,RARS,BLK,THBS1,PPIG,RAB27B,SLC4A1,CHCHD3,CSE1L,CKLF,NOP58,HERC6,ANK1,CALM2,EIF5B,ITGA2,RUNX1,CCL11,SIGLEC8,HSP90AA1,FOXM1,PEAR1,HNRNPA2B1,FAS,PDLIM7,NR3C2,CD300A,ENPP1,ACBD3,FCRL1,AGTR2,KIF2C,TNFSF13B,SLC2A5,CCL7,SAT1,GLRX,CHEK2,CCNK,LILRB4,CTDSP2,FHL2,RPL31,ITGA6,CASP4,HMGA1,RANBP1,SERPINB2,FGFR2,RPS24,IVD,CKAP5,KDM2A,CD19,HNRNPC,NUSAP1,LITAF,RSL1D1,RPS19,MYO9B,TCEB1
ALDH3A1	-3.88243		BTO:0000368	Ear	7	51	0.75	0.0453	9606.ENSP00000225964,9606.ENSP00000272371,9606.ENSP00000297268,9606.ENSP00000323264,9606.ENSP00000337122,9606.ENSP00000386331,9606.ENSP00000478061	COL1A1,OTOF,COL1A2,MARVELD2,ZNF354A,MYO7A,MARCKS
AMACR	-1.48982		BTO:0000634	Integument	72	1970	0.17	0.0499	9606.ENSP00000219313,9606.ENSP00000222553,9606.ENSP00000225964,9606.ENSP00000245323,9606.ENSP00000260356,9606.ENSP00000261275,9606.ENSP00000261292,9606.ENSP00000261479,9606.ENSP00000261745,9606.ENSP00000262094,9606.ENSP00000262570,9606.ENSP00000264279,9606.ENSP00000264346,9606.ENSP00000264716,9606.ENSP00000266503,9606.ENSP00000266674,9606.ENSP00000272298,9606.ENSP00000273261,9606.ENSP00000276708,…	PSMD7,NAMPT,COL1A1,EFNB2,THBS1,FAM189A1,LIPG,PSMA6,NAA25,RAB27B,CHCHD3,NOP58,HERC6,FOSL2,ARNTL2,LGR5,CALM2,LRIG1,GSDMC,NOTCH1,USP15,SLC4A7,MFI2,HHIP,ITGA2,COL1A2,MELK,KCNS1,MMP14,SLCO2A1,CDC25C,VIPR1,HSP90AA1,PLAUR,FOXM1,PRRC2C,CCNG1,PDLIM7,VSIG10,ENPP1,CHIA,CDCA8,SLC2A5,OPTN,SAT1,GLRX,KRT6A,KRTAP5-1,KRT80,PAQR5,TRPS1,CAST,TAX1BP1,LIPM,MYO7A,RPL31,ZNF385B,ITGA6,HIGD1A,HMGA1,RANBP1,HLA-G,RPS24,BRC…
ANK1	3.20305
ANKIB1	0.685133
ANKRD1	4.20594
ANLN	2.75309
ANXA1	1.96757
AP3B2	-1.35422
APOL1	1.60207
APOL6	1.11585
AQP9	2.36554
ARFGEF1	0.628294
ARID4B	0.845875
ARID5B	1.06883
ARNTL2	3.04681
ARSD	-1.18856
ASNSD1	0.833178
ASPM	2.38491
ATAD2	1.15533
ATG12	0.838368
ATP13A3	1.50654
ATP6V1G1	1.07163
ATP8B4	1.44529
ATXN7L3B	-0.542462
AURKB	2.38091
B3GLCT	-0.843399
B3GNTL1	1.08598
BAAT	3.05099
BAZ1A	1.40378
BLK	-2.54324
BLVRA	1.09711
BNIPL	-1.74291
BOD1L1	0.835533
BRCA1	1.40195
BRCA2	1.68405
BRIX1	1.09063
BTBD19	1.42643
C11orf58	0.756363
C16orf87	1.13856
C6orf89	-0.635882
CALM2	0.822863
CALN1	-2.81739
CAPN12	-2.59442
CASP4	1.36021
CAST	0.922296
CBARP	2.12767
CBFA2T3	-1.35471
CCDC102B	1.57432
CCDC18	1.4745
CCDC25	0.87241
CCDC59	1.05668
CCDC82	0.934701
CCDC88A	1.48334
CCL11	2.75835
CCL2	3.73588
CCL7	6.25724
CCL8	3.46766
CCN4	3.20063
CCNE1	1.9111
CCNG1	1.08122
CCNK	0.992736
CD19	-2.25924
CD300A	1.73365
CDC25C	2.81373
CDC27	0.762143
CDC6	2.24801
CDC7	1.21319
CDCA8	1.54897
CDK11B	0.686512
CDK5RAP2	0.643849
CENPI	1.65877
CENPJ	1.12993
CENPW	1.62783
CEP162	1.0156
CEP170	1.21764
CEP83	1.09074
CGREF1	2.0739
CHCHD3	1.00448
CHD2	0.829202
CHEK1	1.79638
CHEK2	1.38981
CHIA	-6.05648
CHRNB2	-2.07305
CKAP5	0.808012
CKLF	1.58883
CLNS1A	0.728558
CLSTN2	-1.95981
CNTN1	-2.78398
CNTNAP1	-0.981138
COA8	0.961811
COL1A1	2.11903
COL1A2	0.346345
COL24A1	1.9866
CORIN	-1.78332
CPM	-1.3188
CPNE8	0.852148
CSE1L	0.715043
CSMD2	2.99043
CTDSP2	-0.822778
CWC27	0.76529
CYB561	-1.0159
CYP19A1	4.25712
CYP2A7	-1.76896
DAG1	-1.25576
DAP3	0.89327
DBF4	1.48286
DCHS1	-1.50896
DDX60L	1.74992
DIAPH3	1.88463
DNAJC22	1.54083
DNAJC5B	-1.21786
DRAXIN	4.12345
ECI2	0.685412
EDA	-1.49373
EDA2R	2.48686
EFCAB14	-0.559541
EFL1	0.920859
EFNB2	-1.67304
EIF2A	0.901336
EIF2S2	1.59492
EIF5B	1.16309
ELL	1.25007
ELL2	1.54664
ELOC	1.29068
EML1	-1.07996
ENPP1	-1.62626
ERI1	0.990425
ERMP1	-0.58729
ESCO2	2.19773
ETFA	0.844637
EZH2	1.56746
FAM107A	-2.26086
FAM133B	1.08016
FAM189A1	-2.02058
FAM20A	1.08538
FAM217A	1.65876
FAP	3.88148
FAS	1.3553
FBXO21	-0.77218
FBXO25	-0.809763
FBXW7	0.84878
FCRL1	-2.97884
FGD5	-1.25305
FGFR2	-2.46913
FHL2	1.34892
FNBP4	0.856191
FNDC3B	1.0617
FOSL2	1.11418
FOXF1	-2.07012
FOXM1	1.66489
FRG1	0.849246
FRRS1L	-2.61747
FZD10	-2.67
GIMAP1	-1.37474
GLRX	1.79057
GMNN	1.15163
GNPNAT1	1.36294
GON7	0.850272
GPAM	-1.5186
GPBP1	1.08095
GPLD1	-1.90274
GPR84	3.46525
GPRC5C	-2.05712
GPRIN1	1.49699
GPX8	1.65408
GREM1	3.62512
GSDMC	3.08962
HACD2	-0.786453
HAS1	-3.98234
HAS2	2.12886
HAUS6	0.812861
HAVCR1	2.24338
HBM	5.5849
HERC6	1.20628
HEY2	-1.64244
HHIP	-3.61282
HIGD1A	1.17692
HLA-G	2.63903
HLF	-2.27517
HMCN2	-2.23176
HMGA1	2.11568
HNRNPA2B1	0.77621
HNRNPC	0.865381
HPRT1	1.28566
HSP90AA1	2.25237
HYAL1	-1.49924
IFI44L	2.44968
IFIT2	1.82195
IGF1	3.06901
IGF2BP2	1.22592
IL18RAP	2.22638
IL4I1	2.68042
INTS5	-1.19834
ISLR2	-3.87598
ITGA2	1.60732
ITGA6	-1.27121
IVD	-0.933321
KARS1	1.21653
KCNJ15	-1.62065
KCNK7	-1.41176
KCNS1	-2.29837
KDM2A	0.480787
KIAA0408	-1.79692
KIAA1549	-1.65226
KIAA1671	-1.12041
KIF15	2.31818
KIF18B	2.201
KIF2C	2.00957
KNOP1	1.03561
KRT6A	6.731
KRT80	3.57282
KRTAP5-1	0.0639912
LGR5	-2.51892
LHFPL2	1.64985
LHX6	-1.58224
LIF	2.8847
LILRB4	2.79366
LIPG	3.33522
LIPM	6.21103
LITAF	1.02831
LRG1	-3.08899
LRIG1	-1.40782
MAOA	-1.27649
MAP3K7CL	1.84616
MAP4K4	0.989288
MAP7D3	1.17993
MARCKS	1.19234
MARVELD2	-1.09844
MBD4	1.2227
MCM10	2.94442
MCTP1	1.13215
MCTP2	1.25652
MEGF10	-2.63845
MELK	2.55752
MELTF	1.93061
METAP2	0.891598
METTL14	0.638306
METTL8	0.665384
MFSD2A	-2.35659
MGAM2	-2.32641
MIA3	0.583456
MICB	1.24763
MKI67	2.90763
MMP14	1.50618
MRPL1	1.35252
MRPS9	0.860286
MUC5AC	-5.02385
MYL1	-5.36668
MYO7A	1.45985
MYO9B	1.11467
NAA25	0.854706
NADK2	0.773512
NAMPT	2.15142
NAPSA	-2.07365
NECAB3	-1.17182
NEO1	-1.11305
NEURL1B	-1.53885
NIBAN3	-3.11877
NIN	0.873161
NMD3	0.868293
NNMT	2.1412
NOL4L	-0.83592
NOL8	1.24678
NOP58	1.07613
NOTCH1	-1.17683
NPC1L1	-3.44799
NR3C2	-1.02742
NRK	1.8701
NSD2	0.70418
NTRK3	-1.89317
NUDT12	0.634532
NUSAP1	1.68315
NUTM2A	-1.72532
NUTM2D	-1.34298
OIT3	-3.05185
OLFM2	-1.7417
OPTN	1.23532
ORC3	0.90735
ORC4	0.0298634
OTOF	4.31635
PAQR5	-1.20487
PARM1	-2.33237
PARP14	1.50745
PARP9	1.37521
PATL1	0.960073
PAXBP1	0.88809
PBLD	0.794008
PCDH19	-2.66973
PCDH9	-1.61365
PCDHGA2	-1.61905
PDCD5	1.21572
PDE1A	1.60055
PDLIM7	1.42332
PEAR1	-1.49918
PGAP2	-0.835612
PIP5K1A	0.517421
PIP5K1B	-1.29343
PLA2G1B	-4.17197
PLAAT2	1.81701
PLAUR	1.88875
PLSCR3	-2.29775
PLXNC1	1.31537
POLQ	2.47548
POM121C	-0.735776
PPIF	1.61178
PPIG	0.804927
PPP1R18	1.11583
PRIMA1	-4.18388
PRR11	1.71197
PRRC2C	0.811098
PSKH1	-0.944393
PSMA6	1.40837
PSMD7	1.21647
PTP4A3	-1.18147
PTPN13	-1.26388
PTPRB	-1.70505
PTPRH	1.82164
PTPRN	4.10073
PXMP4	-2.05555
RAB27B	2.36695
RABEP1	0.77587
RAG1	-2.25002
RANBP1	1.22311
RARS1	1.13363
RASA4	-1.3839
RASA4B	-1.60704
RASL10B	-2.22345
RBL1	0.918653
RBM15	0.582967
RFX1	-1.15148
RGL1	1.24223
RGS16	1.54123
RIMS1	-1.53503
RIMS4	-2.96691
RMI1	0.945064
RNASEK	1.28849
RND3	2.29444
RNF213	1.09692
RPAP3	1.01095
RPF2	1.29553
RPL31	1.21755
RPS19	1.14324
RPS24	1.27169
RPS6KC1	1.02672
RSAD2	2.08079
RSL1D1	1.37371
RSPO3	1.8123
RUNX1	0.969759
SALL4	-1.99081
SAT1	1.79575
SCTR	-2.85723
SDAD1	0.932865
SDHB	1.11937
SELENBP1	-1.94953
SEMA6A	-1.74734
SERPINB2	4.77145
SETDB2	1.21829
SFTPB	-2.38771
SGSM1	-1.48951
SH2D3C	-1.44338
SHC3	-1.6055
SHCBP1	2.12016
SIGLEC8	-2.48258
SIK1	-3.05893
SKA2	0.813144
SLC12A2	-1.08881
SLC25A37	2.64973
SLC26A9	-2.83698
SLC2A14	3.31012
SLC2A3	1.86065
SLC2A5	2.05919
SLC35A5	-0.714303
SLC46A1	-1.15623
SLC4A1	6.49615
SLC4A7	1.08806
SLCO2A1	-1.90557
SNRPG	1.07578
SOCS7	-0.860319
SOD2	2.52192
SORCS2	-1.85395
SORL1	-1.43104
SP100	0.903839
SPC25	1.52019
SPECC1	1.08925
SPINK7	-2.79447
SPRY3	-1.19162
SREBF1	-0.705705
SRL	-2.14795
SRPK1	1.02504
STARD8	-0.95761
STX1A	1.71236
SUMO1	0.86537
SUSD4	-1.52526
SYBU	-1.77388
SYNJ2	0.985972
SYT16	0.00499629
SYT7	-1.48531
TAX1BP1	0.924437
TBC1D31	1.01207
TBK1	1.12882
THAP6	0.708236
THBS1	2.33899
THBS2	2.77416
THSD1	-1.32933
TICRR	2.29878
TLK1	0.839977
TMEM100	-2.39197
TMEM158	3.76024
TMEM164	-1.15804
TMEM178B	-2.72198
TMEM183A	0.836824
TMEM217	1.44055
TMEM245	-1.48075
TMEM87A	-0.858238
TMIE	-2.14573
TMLHE	0.711398
TNFAIP6	3.67584
TNFRSF10B	0.980573
TNFRSF21	0.916807
TNFSF13B	1.98575
TNNI1	-2.64911
TOB2	-1.12976
TREML4	2.13315
TRIM58	2.57959
TRMT1L	0.684478
TRPC4	2.32181
TRPM2	2.14164
TRPM7	0.871844
TRPS1	1.21225
TTC1	0.658083
TTF2	0.887841
TYMP	1.76895
UBA6	0.969291
UBE2D3	0.808641
UGGT2	0.815485
UHRF1BP1L	1.00531
UHRF2	0.647831
UPF2	0.943343
USP1	0.877628
USP15	1.33198
UTP14A	1.35675
VAMP5	1.08242
VCAN	2.26576
VIPR1	-2.54917
VSIG10	-1.23556
VWCE	1.94292
WASHC4	0.939833
WNT9B	-3.09864
WWC3	-1.0607
XKR7	-4.8115
YOD1	1.31623
ZKSCAN3	-0.681795
ZMAT3	1.18622
ZNF177	-2.6142
ZNF267	1.64319
ZNF354A	1.06785
ZNF385B	-2.24198
ZNF398	-0.594364
ZNF750	-1.05657
ZNF816	1.02583
ZNRF3	-2.14367

## Sheet: Lymph node DEGs miR targets
miR-195 Targets in lymph node transcriptome	Average log2FC		Tissue expression (STRING geneset data analysis; no results have been obtained in STRING rank analysis)
A1CF	3.70902		#term ID	term description	observed gene count	background gene count	strength	false discovery rate	matching proteins in your network (IDs)	matching proteins in your network (labels)
A2ML1	3.4773		BTO:0000000	Tissues, cell types and enzyme sources	1116	14943	0.06	2.22e-18	9606.ENSP00000000412,9606.ENSP00000019103,9606.ENSP00000075120,9606.ENSP00000080059,9606.ENSP00000083182,9606.ENSP00000157600,9606.ENSP00000158762,9606.ENSP00000158771,9606.ENSP00000161006,9606.ENSP00000164024,9606.ENSP00000164133,9606.ENSP00000170168,9606.ENSP00000173898,9606.ENSP00000188790,9606.ENSP00000199320,9606.ENSP00000200652,9606.ENSP00000201647,9606.ENSP00000204726,9606.ENSP00000205636,…	M6PR,SCTR,SLC2A3,HDAC7,APPBP2,LMCD1,ACAP1,DERL2,PRSS22,CELSR3,PPP2R5B,REXO1,TRO,FAP,DIMT1,SLC22A4,EPS8L1,GOLGA3,CMTM6,ADH1A,CBX5,RAB26,LZTR1,MICALL1,TTLL12,GNPNAT1,CNIH1,SLC10A1,PYGB,PROCR,CMC2,TSC2,ZNF500,MAZ,BLOC1S6,PAG1,BRF2,DECR1,CHRAC1,TBC1D17,RAB3A,GTPBP10,SP4,STX1A,PDAP1,SNX8,AIMP2,SUPT4H1,P2RX1,PNPO,GOSR1,KAT2A,MYH1,CTSC,GALNT18,CNOT2,TPI1,MDFI,TMEM30A,HARS2,GRM6,LNPEP,SKP1,UBE3A,PFKFB4,A…
AAK1	-1.18978		BTO:0000042	Animal	1109	14895	0.06	2.52e-17	9606.ENSP00000000412,9606.ENSP00000019103,9606.ENSP00000075120,9606.ENSP00000080059,9606.ENSP00000083182,9606.ENSP00000157600,9606.ENSP00000158762,9606.ENSP00000158771,9606.ENSP00000161006,9606.ENSP00000164024,9606.ENSP00000164133,9606.ENSP00000170168,9606.ENSP00000173898,9606.ENSP00000188790,9606.ENSP00000199320,9606.ENSP00000200652,9606.ENSP00000201647,9606.ENSP00000204726,9606.ENSP00000205636,…	M6PR,SCTR,SLC2A3,HDAC7,APPBP2,LMCD1,ACAP1,DERL2,PRSS22,CELSR3,PPP2R5B,REXO1,TRO,FAP,DIMT1,SLC22A4,EPS8L1,GOLGA3,CMTM6,ADH1A,CBX5,RAB26,LZTR1,MICALL1,TTLL12,GNPNAT1,CNIH1,SLC10A1,PYGB,PROCR,CMC2,TSC2,ZNF500,MAZ,BLOC1S6,PAG1,BRF2,DECR1,CHRAC1,TBC1D17,RAB3A,GTPBP10,SP4,STX1A,PDAP1,SNX8,AIMP2,SUPT4H1,P2RX1,PNPO,GOSR1,KAT2A,MYH1,CTSC,GALNT18,CNOT2,TPI1,MDFI,TMEM30A,HARS2,GRM6,LNPEP,SKP1,UBE3A,PFKFB4,A…
AARS1	1.08196		BTO:0001489	Whole body	946	12619	0.06	7.99e-10	9606.ENSP00000000412,9606.ENSP00000019103,9606.ENSP00000075120,9606.ENSP00000080059,9606.ENSP00000083182,9606.ENSP00000157600,9606.ENSP00000158762,9606.ENSP00000158771,9606.ENSP00000164024,9606.ENSP00000164133,9606.ENSP00000170168,9606.ENSP00000173898,9606.ENSP00000188790,9606.ENSP00000199320,9606.ENSP00000200652,9606.ENSP00000201647,9606.ENSP00000204726,9606.ENSP00000205636,9606.ENSP00000209668,…	M6PR,SCTR,SLC2A3,HDAC7,APPBP2,LMCD1,ACAP1,DERL2,CELSR3,PPP2R5B,REXO1,TRO,FAP,DIMT1,SLC22A4,EPS8L1,GOLGA3,CMTM6,ADH1A,CBX5,RAB26,LZTR1,TTLL12,GNPNAT1,CNIH1,SLC10A1,PYGB,PROCR,CMC2,TSC2,ZNF500,MAZ,BLOC1S6,PAG1,BRF2,DECR1,TBC1D17,RAB3A,STX1A,PDAP1,SNX8,AIMP2,SUPT4H1,P2RX1,PNPO,GOSR1,KAT2A,MYH1,CTSC,CNOT2,TPI1,TMEM30A,HARS2,GRM6,LNPEP,SKP1,UBE3A,PFKFB4,WDFY1,GORASP2,PPP3R1,CLCN6,CLCA1,OPRD1,OSCP1,TME…
ABCA12	2.69698		BTO:0003091	Urogenital system	522	6716	0.08	0.00082	9606.ENSP00000000412,9606.ENSP00000075120,9606.ENSP00000080059,9606.ENSP00000083182,9606.ENSP00000157600,9606.ENSP00000173898,9606.ENSP00000188790,9606.ENSP00000201647,9606.ENSP00000204726,9606.ENSP00000205636,9606.ENSP00000209875,9606.ENSP00000216129,9606.ENSP00000219476,9606.ENSP00000219478,9606.ENSP00000221543,9606.ENSP00000222968,9606.ENSP00000222990,9606.ENSP00000223029,9606.ENSP00000225504,…	M6PR,SLC2A3,HDAC7,APPBP2,LMCD1,TRO,FAP,EPS8L1,GOLGA3,CMTM6,CBX5,TTLL12,TSC2,ZNF500,TBC1D17,PDAP1,SNX8,AIMP2,SUPT4H1,P2RX1,GOSR1,KAT2A,CTSC,CNOT2,TPI1,TMEM30A,HARS2,LNPEP,SKP1,UBE3A,PFKFB4,GORASP2,OSCP1,TMEM214,TEX14,ACVR2A,CHPF,FOSB,NCLN,NECAB3,TRAF2,TUBG1,RAF1,MICB,PLVAP,ACTN4,HIP1R,ZFYVE20,FUS,DNHD1,BRD8,VPS4A,CCDC134,TEX15,SARAF,SYNJ2BP,ARL8B,DSC1,LAMC1,MED4,NDUFB5,ENPP2,TLR2,THBS1,IFT172,SLC4…
ABCA13	2.91278		BTO:0000227	Central nervous system	441	5558	0.08	0.001	9606.ENSP00000000412,9606.ENSP00000075120,9606.ENSP00000164024,9606.ENSP00000164133,9606.ENSP00000173898,9606.ENSP00000209875,9606.ENSP00000210187,9606.ENSP00000215739,9606.ENSP00000216416,9606.ENSP00000216962,9606.ENSP00000219476,9606.ENSP00000219478,9606.ENSP00000220597,9606.ENSP00000220659,9606.ENSP00000221543,9606.ENSP00000222256,9606.ENSP00000222812,9606.ENSP00000225573,9606.ENSP00000225916,…	M6PR,SLC2A3,CELSR3,PPP2R5B,TRO,CBX5,RAB26,LZTR1,CNIH1,PYGB,TSC2,ZNF500,PAG1,BRF2,TBC1D17,RAB3A,STX1A,PNPO,KAT2A,CTSC,TPI1,TMEM30A,HARS2,SKP1,UBE3A,WDFY1,GORASP2,CLCN6,OPRD1,TMEM214,ACVR2A,CHPF,FOSB,TLE6,NCLN,NECAB3,TRAF2,PIAS1,MAPK8IP3,NARFL,RAF1,HIP1R,ZFYVE20,FUS,BRD8,IGHMBP2,SARAF,IER3IP1,ARL8B,CHL1,MED4,NDUFB5,STX17,ENPP2,EPT1,CCND2,HS3ST2,UBE2K,PPP2R5A,SPECC1,POMT2,AP5M1,HERC2,APH1B,RAB11A,MA…
ABCA2	1.2093		BTO:0000522	Gland	512	6602	0.07	0.001	9606.ENSP00000000412,9606.ENSP00000019103,9606.ENSP00000075120,9606.ENSP00000080059,9606.ENSP00000083182,9606.ENSP00000158771,9606.ENSP00000204726,9606.ENSP00000205636,9606.ENSP00000209668,9606.ENSP00000209875,9606.ENSP00000216416,9606.ENSP00000216540,9606.ENSP00000216962,9606.ENSP00000219400,9606.ENSP00000219476,9606.ENSP00000219782,9606.ENSP00000220764,9606.ENSP00000222968,9606.ENSP00000222990,…	M6PR,SCTR,SLC2A3,HDAC7,APPBP2,DERL2,GOLGA3,CMTM6,ADH1A,CBX5,CNIH1,SLC10A1,PYGB,CMC2,TSC2,MAZ,DECR1,PDAP1,SNX8,SUPT4H1,PNPO,KAT2A,MYH1,CTSC,CNOT2,TPI1,TMEM30A,HARS2,SKP1,UBE3A,PFKFB4,GORASP2,OSCP1,TMEM214,TEX14,ACVR2A,CHPF,SYS1,FOSB,NCLN,TRAF2,PIAS1,TUBG1,RAF1,MICB,PLVAP,ACTN4,HIP1R,FUS,BRD8,VPS4A,CCDC134,TEX15,SARAF,ARL8B,KLB,TFCP2,LAMC1,MED4,NDUFB5,CD302,STX17,BAAT,ENPP2,TLR2,THBS1,IFT172,SLC40A…
ABCA7	1.82176		BTO:0001484	Nervous system	450	5707	0.08	0.0011	9606.ENSP00000000412,9606.ENSP00000075120,9606.ENSP00000080059,9606.ENSP00000164024,9606.ENSP00000164133,9606.ENSP00000173898,9606.ENSP00000209875,9606.ENSP00000210187,9606.ENSP00000215739,9606.ENSP00000216416,9606.ENSP00000216962,9606.ENSP00000219476,9606.ENSP00000219478,9606.ENSP00000220597,9606.ENSP00000220659,9606.ENSP00000221543,9606.ENSP00000222256,9606.ENSP00000222812,9606.ENSP00000225573,…	M6PR,SLC2A3,HDAC7,CELSR3,PPP2R5B,TRO,CBX5,RAB26,LZTR1,CNIH1,PYGB,TSC2,ZNF500,PAG1,BRF2,TBC1D17,RAB3A,STX1A,PNPO,KAT2A,CTSC,TPI1,TMEM30A,HARS2,GRM6,SKP1,UBE3A,WDFY1,GORASP2,CLCN6,OPRD1,TMEM214,ACVR2A,CHPF,FOSB,TLE6,NCLN,NECAB3,TRAF2,PIAS1,MAPK8IP3,NARFL,RAF1,HIP1R,ZFYVE20,FUS,BRD8,IGHMBP2,SARAF,IER3IP1,ARL8B,CHL1,MED4,NDUFB5,STX17,ENPP2,EPT1,CCND2,HS3ST2,UBE2K,PPP2R5A,SPECC1,POMT2,AP5M1,HERC2,APH1…
ABCC1	1.01431		BTO:0000282	Head	490	6329	0.07	0.0018	9606.ENSP00000000412,9606.ENSP00000075120,9606.ENSP00000164024,9606.ENSP00000164133,9606.ENSP00000173898,9606.ENSP00000209875,9606.ENSP00000210187,9606.ENSP00000215739,9606.ENSP00000216416,9606.ENSP00000216962,9606.ENSP00000219476,9606.ENSP00000219478,9606.ENSP00000220597,9606.ENSP00000220659,9606.ENSP00000221543,9606.ENSP00000222256,9606.ENSP00000222812,9606.ENSP00000222968,9606.ENSP00000225573,…	M6PR,SLC2A3,CELSR3,PPP2R5B,TRO,CBX5,RAB26,LZTR1,CNIH1,PYGB,TSC2,ZNF500,PAG1,BRF2,TBC1D17,RAB3A,STX1A,PDAP1,PNPO,KAT2A,CTSC,TPI1,TMEM30A,HARS2,SKP1,UBE3A,WDFY1,GORASP2,CLCN6,OPRD1,TMEM214,ACVR2A,CHPF,MYH2,FOSB,TLE6,NCLN,NECAB3,TRAF2,OPN1SW,PIAS1,MAPK8IP3,NARFL,RAF1,HIP1R,ZFYVE20,FUS,BRD8,IGHMBP2,SARAF,IER3IP1,ARL8B,CHL1,MED4,NDUFB5,STX17,ENPP2,EPT1,CCND2,HS3ST2,UBE2K,PPP2R5A,SPECC1,RORA,POMT2,AP5M…
ABCF3	0.776124		BTO:0001488	Endocrine gland	469	6036	0.08	0.0021	9606.ENSP00000000412,9606.ENSP00000019103,9606.ENSP00000075120,9606.ENSP00000080059,9606.ENSP00000083182,9606.ENSP00000158771,9606.ENSP00000205636,9606.ENSP00000209668,9606.ENSP00000209875,9606.ENSP00000216416,9606.ENSP00000216540,9606.ENSP00000216962,9606.ENSP00000219400,9606.ENSP00000219476,9606.ENSP00000219782,9606.ENSP00000220764,9606.ENSP00000225504,9606.ENSP00000225573,9606.ENSP00000225916,…	M6PR,SCTR,SLC2A3,HDAC7,APPBP2,DERL2,CMTM6,ADH1A,CBX5,CNIH1,SLC10A1,PYGB,CMC2,TSC2,MAZ,DECR1,SUPT4H1,PNPO,KAT2A,MYH1,CTSC,CNOT2,TPI1,TMEM30A,HARS2,SKP1,UBE3A,PFKFB4,GORASP2,OSCP1,TMEM214,TEX14,ACVR2A,CHPF,SYS1,FOSB,NCLN,PIAS1,TUBG1,RAF1,MICB,PLVAP,ACTN4,HIP1R,FUS,BRD8,TEX15,SARAF,ARL8B,KLB,TFCP2,LAMC1,MED4,NDUFB5,CD302,STX17,BAAT,ENPP2,TLR2,THBS1,IFT172,SLC40A1,GYS2,RSBN1,PPP2R5A,SPECC1,RORA,RNF13…
ABHD1	1.36281		BTO:0000142	Brain	428	5462	0.08	0.0027	9606.ENSP00000000412,9606.ENSP00000075120,9606.ENSP00000164024,9606.ENSP00000164133,9606.ENSP00000173898,9606.ENSP00000209875,9606.ENSP00000210187,9606.ENSP00000215739,9606.ENSP00000216416,9606.ENSP00000216962,9606.ENSP00000219476,9606.ENSP00000219478,9606.ENSP00000220597,9606.ENSP00000220659,9606.ENSP00000221543,9606.ENSP00000222256,9606.ENSP00000222812,9606.ENSP00000225573,9606.ENSP00000225916,…	M6PR,SLC2A3,CELSR3,PPP2R5B,TRO,CBX5,RAB26,LZTR1,CNIH1,PYGB,TSC2,ZNF500,PAG1,BRF2,TBC1D17,RAB3A,STX1A,PNPO,KAT2A,CTSC,TPI1,TMEM30A,HARS2,SKP1,UBE3A,WDFY1,GORASP2,CLCN6,OPRD1,TMEM214,ACVR2A,CHPF,FOSB,TLE6,NCLN,NECAB3,TRAF2,PIAS1,MAPK8IP3,NARFL,RAF1,HIP1R,ZFYVE20,FUS,BRD8,IGHMBP2,SARAF,IER3IP1,ARL8B,CHL1,MED4,NDUFB5,STX17,ENPP2,EPT1,CCND2,HS3ST2,UBE2K,PPP2R5A,SPECC1,POMT2,AP5M1,HERC2,APH1B,RAB11A,MA…
ABI1	-1.08358		BTO:0000570	Hematopoietic system	221	2543	0.12	0.0027	9606.ENSP00000000412,9606.ENSP00000075120,9606.ENSP00000158762,9606.ENSP00000158771,9606.ENSP00000204726,9606.ENSP00000205636,9606.ENSP00000216962,9606.ENSP00000219400,9606.ENSP00000219476,9606.ENSP00000220531,9606.ENSP00000220597,9606.ENSP00000220764,9606.ENSP00000225538,9606.ENSP00000227266,9606.ENSP00000229270,9606.ENSP00000230461,9606.ENSP00000231487,9606.ENSP00000234310,9606.ENSP00000245919,…	M6PR,SLC2A3,ACAP1,DERL2,GOLGA3,CMTM6,PYGB,CMC2,TSC2,BLOC1S6,PAG1,DECR1,P2RX1,CTSC,TPI1,TMEM30A,SKP1,PPP3R1,FOSB,TRAF2,MAPK8IP3,TUBG1,PLVAP,ACTN4,FUS,BRD8,SARAF,MYO1G,TLR2,THBS1,SLC40A1,CLEC2D,UBE2K,RAB11A,MARS,RAB27B,SMAD2,ITGA2B,SLC4A1,ACIN1,SAMHD1,DPP9,ABCA7,LY75,TXK,HERC6,CDV3,USP4,ANK1,GET4,NDUFA9,GPR65,DHX38,CALM2,ARL6IP5,TNFRSF10B,PDCD4,MBNL1,SLAMF8,DBN1,ZNF382,MAP4K2,RHCE,DOCK6,CXCL5,PPBP,…
ABRAXAS2	-0.819901		BTO:0000081	Reproductive system	463	6107	0.06	0.0208	9606.ENSP00000000412,9606.ENSP00000075120,9606.ENSP00000080059,9606.ENSP00000083182,9606.ENSP00000157600,9606.ENSP00000173898,9606.ENSP00000188790,9606.ENSP00000201647,9606.ENSP00000204726,9606.ENSP00000205636,9606.ENSP00000209875,9606.ENSP00000216129,9606.ENSP00000219476,9606.ENSP00000219478,9606.ENSP00000221543,9606.ENSP00000222968,9606.ENSP00000223029,9606.ENSP00000225504,9606.ENSP00000225724,…	M6PR,SLC2A3,HDAC7,APPBP2,LMCD1,TRO,FAP,EPS8L1,GOLGA3,CMTM6,CBX5,TTLL12,TSC2,ZNF500,TBC1D17,PDAP1,AIMP2,SUPT4H1,GOSR1,KAT2A,CTSC,CNOT2,TPI1,TMEM30A,LNPEP,SKP1,UBE3A,PFKFB4,GORASP2,OSCP1,TMEM214,TEX14,ACVR2A,CHPF,FOSB,NCLN,NECAB3,TRAF2,TUBG1,RAF1,MICB,ACTN4,ZFYVE20,FUS,DNHD1,BRD8,TEX15,SARAF,SYNJ2BP,ARL8B,DSC1,LAMC1,MED4,ENPP2,TLR2,THBS1,IFT172,SLC40A1,CCND2,UBE2K,RSBN1,PPP2R5A,SPECC1,RORA,POMT2,RN…
ABTB1	0.874444		BTO:0000083	Female reproductive system	441	5799	0.07	0.0242	9606.ENSP00000000412,9606.ENSP00000075120,9606.ENSP00000080059,9606.ENSP00000083182,9606.ENSP00000157600,9606.ENSP00000173898,9606.ENSP00000188790,9606.ENSP00000201647,9606.ENSP00000204726,9606.ENSP00000205636,9606.ENSP00000209875,9606.ENSP00000216129,9606.ENSP00000219476,9606.ENSP00000219478,9606.ENSP00000221543,9606.ENSP00000222968,9606.ENSP00000223029,9606.ENSP00000225504,9606.ENSP00000225916,…	M6PR,SLC2A3,HDAC7,APPBP2,LMCD1,TRO,FAP,EPS8L1,GOLGA3,CMTM6,CBX5,TTLL12,TSC2,ZNF500,TBC1D17,PDAP1,AIMP2,SUPT4H1,KAT2A,CTSC,CNOT2,TPI1,TMEM30A,LNPEP,SKP1,UBE3A,PFKFB4,GORASP2,OSCP1,TEX14,ACVR2A,CHPF,FOSB,NCLN,NECAB3,TRAF2,TUBG1,RAF1,MICB,ACTN4,ZFYVE20,FUS,DNHD1,BRD8,TEX15,SARAF,SYNJ2BP,ARL8B,LAMC1,MED4,ENPP2,THBS1,IFT172,SLC40A1,CCND2,UBE2K,RSBN1,PPP2R5A,SPECC1,RORA,POMT2,RNF138,AARS,APH1B,RAB11A,M…
ABTB2	1.16328
ACAD8	0.831824
ACAP1	1.14677
ACAP2	-1.03034
ACER3	-1.25351
ACIN1	0.800105
ACSL5	-0.737101
ACSM4	7.02061
ACSM6	8.80381
ACTN4	0.823292
ACTR2	-1.38205
ACVR1C	-2.56918
ACVR2A	-0.938936
ADAMTS1	1.13418
ADAMTS13	1.37239
ADAMTS2	1.95291
ADAMTS4	1.94778
ADD3	-0.647585
ADGRF1	4.44625
ADGRF3	1.95841
ADGRG1	1.76605
ADH1A	2.86373
ADH6	4.40491
ADO	-1.18885
AFAP1	-1.47753
AGAP3	0.880101
AGFG1	-0.950356
AGGF1	-1.07888
AGPAT5	-1.42806
AGPS	-1.30059
AIG1	-0.478473
AIMP2	-0.778439
AJAP1	-1.69038
AKAP12	1.69455
AKAP17A	2.05478
AKAP7	-1.07496
ALG10B	-1.43646
ALK	1.88004
AMBN	4.74795
AMMECR1	-1.43605
AMN	1.46097
AMZ1	2.24276
ANAPC15	-2.29391
ANK1	1.0105
ANKAR	-1.14441
ANKHD1-EIF4EBP3	-1.36236
ANKRD11	1.11531
ANKRD13B	2.02531
ANKRD45	2.20797
ANKRD53	1.12475
ANKRD65	1.126
ANXA10	4.50044
ANXA9	3.59484
AP1S2	-1.6362
AP2A1	1.03213
AP5M1	-1.16506
AP5Z1	1.04871
APBA1	-1.04367
APC2	4.98005
APCDD1L	3.92859
APH1B	-0.959711
APOBEC4	5.375
APPBP2	-0.951791
AQP7	-6.54307
ARAP1	0.651416
ARHGAP19	-0.659035
ARHGAP5	-0.791113
ARHGAP9	1.06749
ARHGEF3	-1.00909
ARHGEF39	2.61034
ARID3B	1.31074
ARIH1	-0.883132
ARL14EP	-1.07824
ARL6IP1	-1.04496
ARL6IP5	-1.03147
ARL8B	-1.13469
ARMC9	1.25138
ARPP19	-1.36567
ARR3	8.87369
ARSD	-0.860841
ASB14	6.41728
ASXL1	0.905455
ATAT1	0.674048
ATF3	2.18704
ATF4	1.14704
ATG12	-0.787073
ATG9A	0.876518
ATMIN	-0.799826
ATP10B	-6.45298
ATP13A1	1.30541
ATP6V1C2	1.96891
ATP8B4	-1.2064
ATPAF1	-0.836531
ATRAID	-0.731009
ATXN7L2	1.12615
ATXN7L3B	-0.687042
AURKB	1.8128
AVL9	-0.48765
B3GLCT	-0.716378
B3GNT2	-1.57334
B4GALNT3	1.9438
BAAT	4.92818
BAG4	-0.876348
BAZ2A	0.909515
BCAT2	0.79252
BLOC1S6	-0.552811
BMP2K	-1.89199
BMP8A	2.04801
BMT2	-1.07645
BOP1	1.98218
BRAT1	1.27054
BRD4	0.686448
BRD8	0.873629
BRF1	0.863047
BRF2	-1.27998
BRMS1	0.887102
BROX	-0.880015
BTBD10	-0.940009
BTBD18	10.1295
BTBD6	0.965002
BUD31	-0.796481
BZW1	-1.28
C1orf194	4.31993
C1orf50	-1.08473
C1QL3	4.43451
C20orf173	5.68228
C21orf58	2.27874
C21orf62	2.02425
C2CD2L	0.56179
C2CD4D	3.68692
C3orf52	1.91419
C4orf19	0.0837318
C4orf54	-3.83207
C6orf163	-1.30093
C6orf89	-0.491195
C7orf50	1.20088
C9orf72	-1.29079
CACNA1C	1.1846
CACNA1E	1.24482
CACNA1F	1.34079
CACNA1H	1.53658
CALM1	-1.2083
CALM2	-0.764953
CAMSAP1	0.798612
CARD14	3.3258
CASP5	-1.41687
CATIP	2.61355
CBARP	2.12231
CBX5	-0.91751
CBY3	4.96899
CCDC126	-0.634331
CCDC134	0.963458
CCDC163	1.21722
CCDC187	2.91331
CCDC40	1.65854
CCDC57	0.978211
CCDC83	6.44314
CCDC85C	1.69848
CCL3	-2.11145
CCN2	2.10236
CCN4	1.90923
CCND2	-0.883959
CCNK	-1.32196
CCNT2	-0.702824
CD163L1	-2.1309
CD1C	-8.12689
CD2BP2	0.750637
CD302	-2.47226
CD47	-1.79121
CD86	-1.21146
CD8A	-1.25324
CD8B	-1.73204
CDC14A	-1.44636
CDC42	-1.31446
CDC42BPG	1.51137
CDHR5	3.83416
CDK11A	0.920241
CDK11B	1.26977
CDK18	1.25833
CDK5RAP2	1.04623
CDK6	-0.79476
CDKL2	-8.14653
CDV3	-0.688436
CELF2	-0.918939
CELSR3	2.39387
CENPJ	1.36294
CEP44	-1.04637
CEP89	0.486538
CFAP43	2.48537
CFAP47	3.50952
CFAP57	2.39434
CFAP65	3.67793
CHAC1	3.675
CHD3	0.613256
CHIC1	-1.62224
CHID1	0.588801
CHL1	-1.35547
CHML	-1.27009
CHMP1A	0.747159
CHMP3	-1.52939
CHPF	1.8528
CHRAC1	-0.788721
CHRM5	5.83295
CHRNB2	5.07902
CIAO3	1.11679
CIT	2.63282
CLCA1	-5.45188
CLCF1	0.876657
CLCN2	1.67892
CLCN6	0.782244
CLEC12A	-2.01679
CLEC12B	-2.6533
CLEC2D	-1.8498
CLEC7A	-2.283
CLN5	-1.35944
CLTCL1	0.921394
CLTRN	-2.7695
CLUH	2.02232
CMC2	-1.40278
CMKLR1	-1.21197
CMPK1	-1.02971
CMTM6	-1.38819
CNDP1	1.98062
CNIH1	-1.55616
CNKSR2	-1.45769
CNMD	4.3906
CNN3	1.05443
CNOT2	-1.17872
CNOT8	-1.0109
CNTF	-2.01776
CNTNAP1	1.09396
COASY	1.37994
COG7	0.614483
COL24A1	1.7834
COL6A1	1.57699
COQ6	-1.17683
CORIN	1.58776
CORO6	2.94331
CPEB2	-0.716269
CPNE1	0.589491
CPNE6	4.43683
CPT1C	1.14664
CREB1	-1.20698
CREG1	-0.979913
CRELD1	0.81265
CRELD2	1.73988
CRIPT	-1.36749
CRMP1	2.01334
CSF1R	-1.36235
CSKMT	1.31625
CSNK1E	1.67802
CSNK1G1	-0.623891
CSTA	-3.7233
CTSC	-2.0575
CTSE	4.63458
CTSO	-1.46825
CUL3	-0.72861
CUL4B	-0.725001
CUL7	1.24488
CX3CR1	-3.00516
CXCL12	-1.39533
CXCL5	-5.15869
CYB561A3	-1.11966
CYB5D1	-3.39023
CYB5R2	1.49083
CYLD	-0.966849
CYP19A1	3.78095
CYP2A7	6.53514
CYP3A7	5.71239
CYSLTR2	-1.59814
DAZAP2	-1.23507
DBN1	1.16465
DBR1	-1.13874
DCAF17	-1.01802
DCP2	-1.09645
DCST1	2.06672
DDX60L	-0.874079
DECR1	-1.20498
DEF8	1.00053
DENND1B	-0.804357
DENR	-1.03944
DERL2	-0.842418
DET1	-1.52235
DGKD	0.984643
DHX37	1.00303
DHX38	0.816113
DIMT1	-1.12051
DIO1	4.44746
DISC1	-1.00966
DLC1	1.10913
DLG4	0.9582
DLG5	1.34283
DLK2	5.19497
DNAH11	2.94952
DNAH2	4.14027
DNAH3	5.29156
DNAH9	3.12811
DNASE1L1	-1.05555
DNASE1L2	1.93154
DNHD1	1.11925
DNM2	0.557471
DNMT3B	1.54504
DOC2A	2.04397
DOCK6	1.37939
DOT1L	1.60891
DPP9	0.573089
DSC1	-3.81226
DSC2	-1.35545
DTD1	-0.741555
DUSP8	1.67403
DVL1	1.76074
DVL3	0.667506
DYNLT3	-1.59191
DYRK1A	-0.850421
DYSF	1.20378
ECHDC1	-1.06465
ECI2	-0.803575
EFCAB14	-0.705994
EFNA1	1.63947
EGLN1	0.934699
EHMT1	0.791331
EIF4E3	-1.73152
EIF5A2	-1.23217
ELAVL4	-2.78166
ELK4	-1.1065
ELL	0.884536
ELMO3	2.0392
ELMOD3	0.688136
ELP2	-0.99913
ELP4	-1.43149
EMC9	1.14974
EML3	0.914742
ENGASE	1.26108
ENPP1	-1.42767
ENPP2	-1.97146
ENTPD6	0.816422
EPC1	-0.767128
EPM2A	-1.16571
EPS8L1	3.32384
EPS8L2	1.50377
ERAP1	-0.736243
ERBB2	1.14401
ERBIN	-0.898976
ERGIC2	-0.781355
ERI1	-1.01065
ERICH4	4.13137
ERVFRD-1	4.09876
ESCO1	-0.83265
ESPN	2.23431
ESR2	1.44448
ESRP2	4.0569
ESRRG	-1.67779
ETFRF1	-1.09435
ETNK1	-1.37959
EVC2	1.04673
EXOC3L2	1.96047
F2	5.36001
FAM126B	-0.956268
FAM169A	-1.51979
FAM189B	1.73423
FAM193A	0.591337
FAM193B	1.42118
FAM204A	-0.894231
FAM205C	6.36373
FAM20A	1.37211
FAM217A	10.1117
FAM217B	-0.837061
FAM240C	5.67688
FAM83G	1.08845
FANCA	1.56302
FAP	2.474
FASTK	1.10025
FBLIM1	1.28639
FBXL19	1.56629
FBXL2	1.01668
FBXO10	0.773048
FBXO25	-0.839548
FBXO31	0.658014
FBXO33	-1.02257
FBXW10	2.3463
FES	1.34845
FGA	6.11021
FHL2	1.89571
FKBP10	1.38756
FNTB	0.571352
FOLR2	-1.75435
FOSB	-2.66179
FOSL2	1.80021
FOXE1	4.4506
FOXM1	1.22439
FOXN2	-1.27686
FOXN3	-0.683645
FOXO1	-1.31745
FOXO4	0.537085
FOXP1	-1.75153
FOXP4	1.00451
FRMD4B	-0.956828
FRMPD2	3.75479
FSCN2	2.38043
FSD2	2.53162
FSIP2	1.46724
FTCDNL1	-1.25999
FUS	-0.644293
FXN	-0.854605
FYB1	-1.76101
G3BP1	-0.896853
GABBR1	0.870541
GABPA	-0.974005
GAK	0.979696
GALNT15	3.06408
GALNT18	1.43422
GATD1	1.59559
GBA2	1.26057
GBF1	0.880938
GCN1	0.878119
GDAP1L1	8.11195
GDI1	0.935362
GDPD2	6.90588
GDPD3	0.891906
GET4	-1.41472
GFAP	-2.81621
GIMAP1	-2.12025
GIMAP5	-1.37405
GIT2	-0.874355
GLS	-0.920757
GLS2	-1.3902
GLT1D1	-1.65635
GMFB	-1.57341
GMPPB	1.04391
GNA13	-0.925708
GNAT3	6.4979
GNPNAT1	-0.926587
GOLGA1	1.01885
GOLGA3	1.01149
GOPC	-1.13728
GORASP2	-0.688134
GOSR1	-0.352808
GPAM	-3.16647
GPATCH2L	-0.781343
GPD2	-0.767483
GPM6A	-2.36517
GPR155	-1.39547
GPR26	5.9143
GPR4	1.65093
GPR61	3.62551
GPR65	-1.44736
GPR89A	-1.44935
GPRC5D	1.73782
GPRIN1	1.51536
GPRIN3	-0.870701
GPSM2	1.61872
GRM6	6.44449
GRTP1	1.28405
GSDMC	3.41308
GSE1	0.703056
GSG1	5.78613
GSK3B	-0.529464
GTF2A1	-1.14451
GTF2A2	-1.41526
GTF3C1	0.852975
GTPBP10	-1.25455
GTPBP2	0.982589
GTPBP3	1.285
GYS2	-3.68728
H2AZ2	-0.881508
HACD2	-1.48861
HARS2	0.75709
HBM	7.39391
HCCS	-1.17548
HDAC7	1.10166
HEATR4	4.09792
HECTD4	1.1149
HEPACAM	-3.13913
HERC2	0.703158
HERC6	-1.11498
HEXD	1.12592
HEYL	1.34382
HINFP	0.593728
HIP1R	1.69022
HLA-G	1.5268
HMGXB3	0.694129
HOOK2	1.32079
HP	3.32938
HPD	2.73005
HPR	2.91953
HPS1	0.840436
HROB	2.39382
HS3ST2	2.4683
HS3ST3B1	-1.87806
HSP90AA1	1.87639
HSPA1A	2.7732
HSPA4L	1.98865
HTR3E	5.19712
HYAL1	0.932294
HYDIN	3.12878
ICAM2	-1.63976
ICAM4	-6.00679
IER3IP1	-1.57707
IFI44L	0.55221
IFITM5	7.90724
IFRD2	0.873129
IFT172	1.15743
IGF1	-1.65214
IGF2BP2	1.21943
IGHMBP2	1.04263
IKZF2	-1.50739
IL16	-1.5244
IL17RB	2.2399
IL23R	-2.39623
IL24	7.96613
IL6ST	-1.04189
IMPG1	5.884
INAVA	1.71924
ING5	0.68155
INO80D	-0.714082
INPP4B	-1.70541
INPP5K	0.736712
INPPL1	1.30638
INSL6	7.79949
INTS3	0.592186
INTS6	-0.725618
ITGA2B	2.12417
ITGA4	-1.24381
ITM2B	-1.30818
JAML	-1.82613
JPH3	3.93721
KANK1	0.991065
KAT2A	1.57796
KAT8	0.45938
KCNC1	6.58123
KCNK10	-6.31362
KCNK12	2.91024
KCNK7	3.60424
KCNMA1	-1.18526
KCNS1	3.32043
KDM6B	0.874401
KIAA1522	2.65275
KIF15	1.80217
KIF18B	3.30902
KIF24	1.54885
KIF2C	1.53498
KIFC2	1.51843
KLB	-2.76931
KLHL31	-3.27314
KLHL41	-2.27434
KLHL42	-1.02024
KLRF1	-1.60458
KMT2D	0.969817
KRBA1	0.850745
KREMEN2	2.68945
KRTAP5-1	6.90311
KSR2	-3.81045
L3MBTL3	-1.83359
LACC1	-1.58026
LAMA3	0.825661
LAMB4	2.28136
LAMC1	0.714145
LAMP2	-1.10576
LAMTOR3	-1.43784
LARP4B	-0.537198
LAT2	0.986643
LBH	-1.28524
LCLAT1	-0.682664
LCORL	-0.906462
LCP1	-1.27471
LCTL	4.33134
LDLRAD4	-1.45449
LEPROT	-0.7302
LGALS8	-0.90858
LGR5	-7.56806
LHFPL4	5.57244
LHX4	6.80138
LIF	1.66794
LIX1	3.82459
LMBR1	-0.676614
LMCD1	1.10859
LMF2	1.06997
LMTK3	1.34081
LNPEP	-1.29844
LNPK	-1.06255
LRG1	-4.36791
LRIG1	-1.47093
LRP1B	-2.44546
LRPAP1	0.754445
LRRC19	5.74783
LRRC32	1.85189
LRRC55	-3.52799
LRRC8B	-0.938818
LRRC8D	-1.06148
LRRK1	0.931094
LRRN4	4.85779
LSAMP	-1.29862
LSM6	-1.32868
LSR	1.11754
LY75	-1.50033
LYPD1	-6.66052
LYPLAL1	-1.2611
LYRM9	-1.3719
LYSMD2	-1.01295
LZTR1	0.928873
M6PR	-0.744626
MAB21L2	2.83028
MACF1	1.06704
MADD	0.737982
MAF	-1.14686
MAFK	1.69852
MAGI3	0.970232
MAL	-1.58415
MALT1	-1.24646
MAMSTR	1.00981
MAN2A2	0.88311
MAP3K12	1.15611
MAP3K13	0.557598
MAP3K6	1.23866
MAP4K2	0.790694
MAPK15	2.29652
MAPK1IP1L	-0.656664
MAPK8IP3	1.63489
MAPKBP1	0.687903
MAPRE2	-1.33872
MARS1	0.749213
MAS1	-2.32018
MAT1A	4.2934
MAZ	-1.5915
MBD1	0.771315
MBD5	-0.859806
MBNL1	-1.37601
MBNL3	-1.83123
MBP	-0.981115
MCRIP1	1.8863
MDFI	2.3994
MECOM	1.52794
MED28	-0.791914
MED4	-1.49977
MEF2D	0.7043
MEN1	0.840656
METTL21A	-1.00131
METTL23	-1.33718
MFF	-0.985544
MFSD1	-1.02737
MFSD14A	0.664666
MFSD14B	-0.894142
MGAM2	-5.55502
MGAT3	1.54095
MGAT4B	1.2659
MIB2	1.82761
MICAL3	1.46405
MICALL1	0.957464
MICB	0.926302
MIER3	-0.527651
MINDY3	-0.935879
MINK1	1.01805
MKI67	2.82839
MKLN1	-0.703535
MLLT1	0.820117
MLXIP	0.71952
MMAA	-1.22027
MME	-2.29719
MMS19	0.685797
MOB1B	-1.68121
MOCOS	1.75286
MON1A	0.733616
MOV10L1	2.08172
MPZL2	1.76418
MR1	-0.653481
MRPL19	-1.18663
MRPL55	1.16688
MRPS17	-1.05373
MRPS9	-1.22394
MS4A6A	-2.02359
MS4A7	-1.1351
MS4A8	2.66986
MTFR1	0.838316
MTHFR	0.538263
MTPN	-1.22642
MTX3	-0.934793
MYB	-1.18451
MYCBP	-1.47639
MYH1	-5.66168
MYH13	5.50149
MYH15	2.39705
MYH2	-24.0216
MYH7B	3.43095
MYO10	1.49946
MYO18A	1.36375
MYO19	0.946569
MYO1G	1.0198
MYO9B	1.12122
MYT1L	-3.84326
MZB1	2.18479
N4BP3	1.18244
NAA30	-1.44193
NADK2	-0.617082
NCBP3	-0.375041
NCDN	1.07338
NCEH1	-1.41805
NCKIPSD	1.24158
NCLN	1.18915
NCOR2	0.829883
NDUFA5	-1.44623
NDUFA9	-1.51199
NDUFB5	-1.15977
NECAB2	3.55439
NECAB3	1.71053
NEURL4	1.28515
NIBAN2	1.65371
NIPSNAP2	-0.788634
NISCH	1.04367
NKD1	-1.04071
NLRP4	-7.94845
NME9	3.47948
NNMT	1.73306
NNT	-0.607632
NR1I3	6.53882
NRK	-7.18479
NRXN1	-3.07266
NSD2	1.54274
NSL1	-1.33079
NSUN3	-1.25738
NT5C1B	6.32999
NTPCR	-0.798325
NTRK3	-1.27705
NUCKS1	-0.755561
NUDT13	1.16894
NUDT21	-1.131
NUDT3	-3.76486
NUP210L	3.1468
NUPR1	1.80791
NUS1	-1.09268
NUSAP1	2.59965
NUTM2A	3.50598
NUTM2B	3.96654
NUTM2E	3.86552
NXPE4	-7.20574
OMA1	-1.04098
OPN1SW	5.25821
OPN3	-2.4936
OPRD1	3.48368
OR10G2	5.0239
OR1L6	5.35804
OR2AG1	8.09448
OR51M1	7.23914
ORAI2	1.07421
ORC4	-1.26898
OSBPL2	0.655992
OSCP1	1.77176
OTOF	5.55897
OXNAD1	-1.94856
P2RX1	1.69192
PACRGL	-1.49374
PAG1	-0.902754
PALM	1.96955
PAQR3	-1.15244
PAQR5	2.8315
PATJ	0.711389
PBLD	1.91589
PCDH1	1.2671
PCDH17	1.41899
PCDHGB5	-2.32508
PCDHGC5	1.07428
PCMT1	-1.05944
PDAP1	0.529849
PDCD4	-1.22433
PDE12	-0.962653
PDE2A	1.68138
PDE4C	4.11533
PDLIM7	1.55085
PDXDC1	0.593864
PEAR1	1.60862
PELP1	0.993321
PEX12	-0.891371
PEX19	-0.752199
PEX2	-0.874077
PFKFB4	1.87077
PHACTR2	-0.591166
PHF21B	4.04826
PHOSPHO1	4.3692
PIAS1	-0.789758
PIEZO1	0.968804
PIGA	-0.971437
PIGQ	1.09462
PIK3C2B	1.14299
PIM3	1.3284
PIP4K2A	-1.12702
PISD	0.561268
PKIA	-2.42131
PLA2G6	1.44952
PLAC9	1.52346
PLCE1	1.41724
PLEC	0.847467
PLEKHA1	-1.08118
PLEKHG2	1.1461
PLEKHJ1	0.710795
PLPP1	0.968354
PLVAP	1.61767
PNPO	-0.605707
POC1B-GALNT4	3.51794
POLDIP3	0.459998
POLE	1.78449
POLI	-0.887626
POLQ	1.68455
POLR2E	1.66218
POMC	1.51638
POMT2	0.874423
PPBP	4.48679
PPM1B	-1.30888
PPP1R13L	1.85851
PPP2CA	-0.687808
PPP2R2A	-0.680907
PPP2R5A	-0.70713
PPP2R5B	1.41146
PPP2R5E	-0.844092
PPP3CB	-0.916944
PPP3R1	-1.22535
PPT1	-1.31676
PRC1	1.97325
PRELID3B	-1.46293
PRICKLE1	-1.37786
PRIMA1	-4.99466
PRKACB	-1.86262
PRKAR1A	-0.724626
PRKCD	0.72864
PRKCH	-1.31231
PRKD1	1.13029
PROCR	2.20434
PROM2	1.93039
PRPF38B	-0.650383
PRR29	3.43699
PRR5L	-0.90602
PRRC1	-0.823028
PRSS22	6.26585
PTAR1	-1.06918
PTEN	-1.1562
PTGER3	-1.01188
PTK2B	0.825845
PTP4A1	3.69538
PTP4A2	-1.0235
PTP4A3	1.96371
PURA	-1.10575
PWWP3A	0.516029
PYGB	0.926713
QKI	-1.25121
QSOX2	0.949685
RAB11A	-0.875857
RAB14	-0.818488
RAB1B	-0.846415
RAB26	3.33747
RAB27B	-4.72716
RAB30	-1.05551
RAB39B	-1.15759
RAB3A	0.897724
RAB8B	-1.45031
RABEP2	1.58185
RABGGTA	1.02835
RABL6	1.82656
RAD9A	1.48805
RAF1	0.421731
RAPGEF1	1.01036
RAPGEF6	-1.45013
RAPH1	-1.01128
RASGRF2	-1.10359
RBM15	1.06035
RBM4	-0.842758
RBMS1	-0.763916
RBP4	-2.55172
RBPJ	-1.13128
RBSN	0.576621
RCAN3	-2.51765
RCE1	1.09953
RDH13	0.832602
RECQL4	3.41408
REPS1	-0.748671
REXO1	1.46659
RFK	-1.53743
RGL1	-0.839585
RGL3	2.35764
RGS16	1.22653
RGS20	4.39258
RHAG	3.00346
RHCE	1.97195
RHD	7.61565
RILPL1	1.07024
RIPOR3	2.28684
RMI1	-1.27186
RNASEH1	-0.841575
RNASEK	1.32572
RNF13	-1.23647
RNF138	-1.27203
RNF139	-0.886943
RNF141	-1.30685
RNF170	-0.943234
RNF213	0.911756
RO60	-1.32243
RORA	-1.32312
RPA2	-0.688553
RPS23	-2.40745
RPS6KA5	-0.98494
RRH	-2.02562
RSBN1	-1.26603
RSPH9	4.35459
RXFP4	4.80952
S100G	6.91995
SALL4	2.1645
SAMD14	1.11438
SAMHD1	-1.23361
SAR1A	-0.853384
SARAF	-1.53934
SATB1	-1.54973
SCAP	0.627374
SCIMP	-1.09156
SCN9A	-4.01969
SCNN1B	1.94898
SCTR	4.16461
SDHC	-0.886455
SEC14L1	0.878846
SEC14L4	3.28747
SEC22B	-0.971988
SELENOI	-1.10199
SELENOO	1.28266
SELENOT	-1.42211
SENP7	-0.869851
SEPTIN4	0.907441
SERPINB4	5.70971
SERTM2	-6.99737
SESN1	-0.786181
SESN3	-1.95838
SETD5	0.547252
SFT2D1	-1.23627
SGCA	-7.53247
SGPL1	-0.938674
SGSM2	0.990227
SH2D6	2.89001
SH3GLB2	1.00912
SHBG	1.95955
SHROOM4	1.28904
SIAH1	-1.51526
SIDT2	0.965597
SIGLEC16	2.63395
SIGLEC6	-4.6634
SIGLEC7	-1.37727
SIKE1	-1.12281
SKP1	-1.2582
SLAMF8	-2.46449
SLC10A1	7.74031
SLC12A1	-5.74976
SLC13A5	2.04243
SLC16A3	1.39729
SLC16A7	-2.12965
SLC1A7	2.89055
SLC20A2	-0.433559
SLC22A4	1.72969
SLC22A7	3.91052
SLC23A1	2.70324
SLC25A22	1.22844
SLC25A25	0.995214
SLC25A37	1.19576
SLC25A46	-1.46717
SLC26A2	-0.910838
SLC26A7	-1.8725
SLC26A8	1.68701
SLC2A14	3.72672
SLC2A3	1.61595
SLC30A5	-0.880038
SLC30A6	-1.03706
SLC30A7	-1.05941
SLC34A3	7.5147
SLC35A5	-1.26594
SLC35B3	-0.760737
SLC35G2	0.994161
SLC35G6	5.73634
SLC38A1	-1.53737
SLC39A10	-1.40611
SLC39A13	0.970524
SLC39A7	0.685635
SLC40A1	-1.47817
SLC44A5	-5.21507
SLC45A3	1.17341
SLC46A1	-1.31262
SLC47A2	4.61081
SLC49A3	1.09311
SLC4A1	5.47462
SLC4A11	1.51806
SLC4A2	1.03967
SLC4A5	-1.00772
SLC51A	3.81992
SLC5A2	1.56703
SLC6A9	1.75828
SLC7A6	-1.19582
SLC7A6OS	-1.27059
SLC8A1	-1.47468
SLC9A6	-0.831349
SLCO2A1	1.33038
SLX4	1.37446
SMAD2	-0.933211
SMAP1	-1.15043
SMARCA4	1.05237
SMC1B	2.48841
SMG5	1.14883
SMIM19	-1.28382
SMIM8	-0.8377
SMLR1	3.67619
SMTN	1.3322
SMURF1	0.530339
SMYD1	-7.00564
SNX11	0.584417
SNX13	-0.681708
SNX25	0.572361
SNX8	0.893648
SOAT1	-1.00335
SP4	-1.07567
SPAST	-1.20069
SPATA13	-1.05793
SPDYE1	7.89944
SPDYE17	2.89882
SPDYE2B	8.56016
SPDYE6	9.25477
SPECC1	1.56993
SPICE1	-1.56777
SPIDR	0.943717
SPINK5	3.02403
SPINK7	5.23717
SPINK9	3.30043
SPNS2	2.03695
SPOCD1	4.24875
SPOPL	-0.947385
SPPL2B	1.16461
SPRY3	-0.957506
SPRY4	1.80797
SPTB	2.34559
SPTBN2	2.20704
SRP19	-1.25055
SRPX2	2.34244
SRRM3	2.42394
SRSF2	-0.984671
SSBP2	-0.926981
SSTR2	1.59432
ST6GALNAC4	1.78071
ST8SIA1	-1.3086
STAG3	1.47878
STAM2	-1.01658
STARD5	2.08838
STC1	2.78018
STK24	-0.613104
STK25	0.94362
STKLD1	2.69111
STPG3	5.66118
STPG4	2.17412
STT3B	-0.775615
STX17	-0.834736
STX19	3.07245
STX1A	1.32447
STXBP2	1.10533
STXBP5	-0.70078
STYK1	1.48976
SUCNR1	-1.92914
SUGT1	-1.03979
SULT1B1	-3.32388
SUPT20H	-0.958125
SUPT4H1	2.03865
SUSD4	-3.94854
SYCP2	-1.04305
SYNE1	0.846532
SYNJ2BP	-0.80923
SYS1	-1.19227
SYT9	3.32287
SYTL1	1.31752
SYVN1	1.27773
TADA1	-1.03055
TAF1C	1.34564
TAS1R3	2.20711
TAS2R41	-7.71816
TAT	6.29195
TBC1D17	1.22041
TBC1D2	1.09075
TBCEL	-0.632499
TBL1XR1	-1.36929
TBL3	0.971835
TBRG1	-0.522253
TCF20	0.578185
TCF3	1.11187
TCIM	2.10026
TDRD6	1.78161
TECPR2	0.589825
TENT2	-1.2316
TENT4B	-0.958915
TEP1	0.940355
TES	-0.931272
TEX14	1.65346
TEX15	-2.72139
TF	-2.21477
TFAP2E	1.53057
TFCP2	-0.715838
TFE3	0.94803
TGM2	1.62001
THAP4	0.949981
THAP6	-0.995105
THAP9	-0.648943
THBS1	1.78512
THBS2	2.04117
THOC5	0.560285
THSD7A	1.53646
THUMPD1	-0.836209
TIAM1	-2.6154
TICRR	2.04417
TIFAB	-2.47491
TIGIT	-2.8442
TIMELESS	1.11184
TLCD3A	1.29516
TLDC2	3.95604
TLE6	1.80538
TLR2	-2.34584
TLR8	-2.76838
TM9SF3	-1.1877
TMC2	2.98989
TMC3	5.92765
TMC4	2.74986
TMC5	3.0699
TMEM14B	-1.04799
TMEM167B	-0.877495
TMEM168	-1.52997
TMEM170A	-0.980734
TMEM184B	1.11498
TMEM214	1.06277
TMEM230	-1.1107
TMEM245	-0.826107
TMEM255B	1.48672
TMEM266	1.49732
TMEM30A	-1.09855
TMEM33	-1.29893
TMEM65	-1.46341
TMEM86A	-1.19316
TMEM94	1.22763
TMEM9B	-0.826219
TMPRSS6	2.59971
TMX1	-1.23602
TNFAIP8	-1.05942
TNFAIP8L1	0.690943
TNFAIP8L2	-1.53894
TNFRSF10B	0.982937
TNFRSF11B	1.705
TNFSF13B	-1.6146
TNPO1	-1.03817
TNPO2	0.939604
TOMM34	0.555962
TPCN2	1.21947
TPI1	0.953151
TPM3	-0.559116
TPTEP2-CSNK1E	2.26907
TRAF2	0.882306
TRAF3IP2	1.10812
TRAF4	0.96895
TRAF6	-0.501493
TRAM1	-1.21766
TRAPPC9	1.14984
TRDN	-5.34263
TRIM17	3.40009
TRIM3	0.595377
TRIM44	-0.792291
TRIM58	3.0413
TRMU	0.937513
TRO	1.22173
TRPA1	2.36537
TRPC4	2.26023
TRPM2	1.42732
TRPV1	0.815654
TSC2	1.04463
TSEN15	-1.1951
TSHR	1.27755
TSN	-1.20271
TSPAN13	-1.58728
TSPYL1	-0.714827
TSPYL2	0.908148
TSPYL6	5.82145
TSSK6	-3.19995
TTC38	0.562592
TTC39B	-1.19097
TTC39C	-1.55158
TTF2	1.04534
TTLL12	1.83406
TTLL8	5.19437
TTPAL	-0.884992
TUBG1	1.53324
TXK	-2.13171
TYK2	1.10853
TYMP	1.7161
TYW3	-0.83001
TYW5	-1.04716
U2AF2	0.82678
UAP1L1	1.59502
UBAC2	-0.82156
UBE2K	-1.25629
UBE2N	-1.18146
UBE3A	-0.598975
UBLCP1	-1.20602
UBN1	0.471314
UHRF1	1.47265
UNC45B	-5.27603
UNKL	0.837852
UPF1	0.663399
USF3	-0.880054
USH2A	2.00217
USP1	-0.882436
USP21	0.7902
USP25	-0.869651
USP3	-1.14296
USP4	0.73289
VAPB	-0.865642
VEGFA	2.28099
VPS4A	0.651349
VSNL1	4.52587
VWCE	1.635
WBP2NL	-0.715739
WDFY1	-1.11162
WDR45	0.976882
WDR62	2.89645
WFDC13	5.72814
WIPF1	-0.96593
WIPI1	1.38543
WIZ	0.842424
WWC3	0.776522
XDH	5.69159
XKR9	-8.28319
XKRX	-2.67022
XRCC3	1.85269
YAF2	-0.986074
YPEL3	1.26921
YWHAQ	-0.835651
YWHAZ	-1.11577
ZACN	3.52063
ZBBX	3.35731
ZBED5	-0.817766
ZBTB20	-0.945567
ZBTB37	-1.09129
ZCWPW2	-1.90501
ZDHHC17	-0.841008
ZDHHC21	-1.77702
ZFP37	-0.909984
ZFP91	-1.04194
ZFYVE1	0.488623
ZFYVE27	0.64159
ZMAT3	-1.08027
ZMYM1	-1.14959
ZMYM3	0.666427
ZNF10	-0.800446
ZNF148	-0.580467
ZNF181	-1.36863
ZNF195	-0.907912
ZNF207	-0.939752
ZNF239	-2.25099
ZNF267	-1.6069
ZNF382	-1.12751
ZNF410	-0.660625
ZNF500	1.15087
ZNF519	-1.04361
ZNF544	0.957979
ZNF556	3.6527
ZNF608	0.783533
ZNF641	-0.904925
ZNF646	0.643815
ZNF652	-0.843557
ZNF654	-0.864377
ZNF70	1.04636
ZNF706	-0.523204
ZNF707	1.03476
ZNF720	-0.921053
ZNF736	-1.04369
ZNF750	4.51496
ZNF772	-0.889245
ZNF780A	-1.24342
ZNF8	1.35446
ZP1	3.35136
ZSCAN20	0.681872
ZSWIM8	0.832999

## Sheet: Liver DEGs miR targets
miR-195 Targets in liver transcriptome	Average log2FC		Tissue expression (STRING geneset data analysis; no results have been obtained in STRING rank analysis)
AAAS	-1.14034		#term ID	term description	observed gene count	background gene count	strength	false discovery rate	matching proteins in your network (IDs)	matching proteins in your network (labels)
AAMP	-1.15623		BTO:0001489	Whole body	294	12619	0.08	6.16e-05	9606.ENSP00000019103,9606.ENSP00000040738,9606.ENSP00000157600,9606.ENSP00000175506,9606.ENSP00000205557,9606.ENSP00000209718,9606.ENSP00000209873,9606.ENSP00000216540,9606.ENSP00000220531,9606.ENSP00000222673,9606.ENSP00000225831,9606.ENSP00000230036,9606.ENSP00000232461,9606.ENSP00000233055,9606.ENSP00000234160,9606.ENSP00000234488,9606.ENSP00000237283,9606.ENSP00000238379,9606.ENSP00000245957,…	SCTR,BOD1L1,LMCD1,ASNS,ABCC6,KRT23,AAAS,SLC10A1,BLOC1S6,OGDH,CCL2,GPLD1,GNAT1,WDFY1,GORASP2,CLCN6,ADAT2,HDHD3,CFAP61,PLEKHG3,AAMP,PTPN12,SEZ6L,KRT1,ATP6V1E1,PER2,RTTN,DSG1,MIP,USP2,SORL1,ABCG5,ASNSD1,C12orf4,SPECC1,NOL4,MESDC2,KCNH2,SLC4A1,DNAH9,MOV10L1,CCDC6,CD81,AKT3,KDR,ATF2,ARID4B,NID1,ITGA9,GPBP1,CDV3,FETUB,VCAN,SEMA3A,PIP5K1B,ANK1,ADAM28,ARNTL2,C1RL,MBNL2,DUOXA1,CALM2,ITIH1,SPINK7,PHIP,DOCK…
ABCC6	-2.15327		BTO:0000000	Tissues, cell types and enzyme sources	328	14943	0.05	0.00063	9606.ENSP00000019103,9606.ENSP00000040738,9606.ENSP00000157600,9606.ENSP00000175506,9606.ENSP00000205557,9606.ENSP00000209718,9606.ENSP00000209873,9606.ENSP00000216540,9606.ENSP00000220531,9606.ENSP00000222673,9606.ENSP00000225831,9606.ENSP00000230036,9606.ENSP00000232461,9606.ENSP00000233055,9606.ENSP00000234160,9606.ENSP00000234488,9606.ENSP00000237283,9606.ENSP00000238379,9606.ENSP00000245957,…	SCTR,BOD1L1,LMCD1,ASNS,ABCC6,KRT23,AAAS,SLC10A1,BLOC1S6,OGDH,CCL2,GPLD1,GNAT1,WDFY1,GORASP2,CLCN6,ADAT2,HDHD3,CFAP61,PLEKHG3,AAMP,PTPN12,SEZ6L,KRT1,ATP6V1E1,PER2,RTTN,DSG1,MIP,GALNT5,USP2,SORL1,ABCG5,ASNSD1,C12orf4,SPECC1,NOL4,MESDC2,KCNH2,SLC4A1,DNAH9,MOV10L1,CCDC6,CD81,AKT3,KDR,ATF2,ARID4B,NID1,ITGA9,GPBP1,PRDM5,CDV3,FETUB,VCAN,SEMA3A,PIP5K1B,ANK1,ADAM28,ARNTL2,C1RL,MBNL2,DUOXA1,CALM2,ITIH1,SPI…
ABCG5	-2.74749		BTO:0000042	Animal	327	14895	0.05	0.00063	9606.ENSP00000019103,9606.ENSP00000040738,9606.ENSP00000157600,9606.ENSP00000175506,9606.ENSP00000205557,9606.ENSP00000209718,9606.ENSP00000209873,9606.ENSP00000216540,9606.ENSP00000220531,9606.ENSP00000222673,9606.ENSP00000225831,9606.ENSP00000230036,9606.ENSP00000232461,9606.ENSP00000233055,9606.ENSP00000234160,9606.ENSP00000234488,9606.ENSP00000237283,9606.ENSP00000238379,9606.ENSP00000245957,…	SCTR,BOD1L1,LMCD1,ASNS,ABCC6,KRT23,AAAS,SLC10A1,BLOC1S6,OGDH,CCL2,GPLD1,GNAT1,WDFY1,GORASP2,CLCN6,ADAT2,HDHD3,CFAP61,PLEKHG3,AAMP,PTPN12,SEZ6L,KRT1,ATP6V1E1,PER2,RTTN,DSG1,MIP,USP2,SORL1,ABCG5,ASNSD1,C12orf4,SPECC1,NOL4,MESDC2,KCNH2,SLC4A1,DNAH9,MOV10L1,CCDC6,CD81,AKT3,KDR,ATF2,ARID4B,NID1,ITGA9,GPBP1,PRDM5,CDV3,FETUB,VCAN,SEMA3A,PIP5K1B,ANK1,ADAM28,ARNTL2,C1RL,MBNL2,DUOXA1,CALM2,ITIH1,SPINK7,PHI…
ABO	4.39106		BTO:0001491	Viscus	137	5020	0.15	0.0024	9606.ENSP00000019103,9606.ENSP00000040738,9606.ENSP00000205557,9606.ENSP00000209718,9606.ENSP00000209873,9606.ENSP00000216540,9606.ENSP00000222673,9606.ENSP00000225831,9606.ENSP00000230036,9606.ENSP00000234160,9606.ENSP00000237283,9606.ENSP00000238379,9606.ENSP00000247226,9606.ENSP00000248450,9606.ENSP00000248594,9606.ENSP00000252244,9606.ENSP00000253413,9606.ENSP00000260197,9606.ENSP00000260645,…	SCTR,BOD1L1,ABCC6,KRT23,AAAS,SLC10A1,OGDH,CCL2,GPLD1,GORASP2,ADAT2,HDHD3,PLEKHG3,AAMP,PTPN12,KRT1,ATP6V1E1,SORL1,ABCG5,MESDC2,SLC4A1,CCDC6,AKT3,ARID4B,NID1,ITGA9,FETUB,VCAN,ANK1,C1RL,CALM2,ITIH1,SPINK7,ARID5B,PDIA4,CSF1R,EIF5B,NPC1L1,SLC51A,APEH,SOAT2,DDB1,IGF1,BPTF,CLOCK,CYP4A11,DENND6A,RSF1,RBM14,RAPH1,OSBPL2,CYBRD1,CACNB2,ASB4,RAB11FIP1,CD86,PTPRB,STX3,ACSL4,PKLR,MYB,GANAB,HUWE1,SCNN1B,ENOSF1,…
ACACA	-1.29404		BTO:0000345	Digestive gland	79	2645	0.19	0.0255	9606.ENSP00000019103,9606.ENSP00000205557,9606.ENSP00000209873,9606.ENSP00000216540,9606.ENSP00000222673,9606.ENSP00000225831,9606.ENSP00000230036,9606.ENSP00000234160,9606.ENSP00000248450,9606.ENSP00000253413,9606.ENSP00000260197,9606.ENSP00000260645,9606.ENSP00000262418,9606.ENSP00000263826,9606.ENSP00000264187,9606.ENSP00000265029,9606.ENSP00000265077,9606.ENSP00000265709,9606.ENSP00000272298,…	SCTR,ABCC6,AAAS,SLC10A1,OGDH,CCL2,GPLD1,GORASP2,AAMP,ATP6V1E1,SORL1,ABCG5,SLC4A1,AKT3,NID1,FETUB,VCAN,ANK1,CALM2,ITIH1,PDIA4,CSF1R,EIF5B,NPC1L1,SLC51A,APEH,DDB1,IGF1,CLOCK,CYP4A11,RSF1,RBM14,RAPH1,PKLR,MYB,GANAB,HUWE1,ENOSF1,FILIP1L,FN1,SREBF1,CALM1,CCL20,TPM3,ATP6AP1,GNG12,RBP4,ATRX,HSPG2,EIF2S2,ANXA1,XDH,KRT6A,CHD3,YWHAQ,IGF2BP2,SUMO1,LIMA1,CAST,YWHAZ,TAX1BP1,TF,IL1R1,PPP1R12A,AHSG,BZW1,PTPN13,…
ACSL4	2.58476
ADAM28	2.49809
ADAT2	-2.15118
ADCY10	-2.77617
ADGRF1	6.55001
ADGRG1	-1.78067
AHSG	-2.75253
AKAP1	-1.71781
AKT3	1.7871
AMER1	-1.8905
AMZ1	-2.33797
ANK1	6.00539
ANKFY1	-1.03789
ANKRD1	7.54429
ANKRD65	-3.63758
ANKS1B	2.55657
ANP32E	1.03715
ANXA1	2.63506
AP1M1	-1.14167
AP1S2	1.77984
AP3B2	-6.0489
APEH	-1.24059
APOL5	-6.0852
ARAP2	1.36921
ARHGAP18	1.69459
ARHGAP5	1.01365
ARID4B	1.35409
ARID5B	1.47739
ARNTL2	2.65346
ARPP19	0.828674
ASAP1	1.41523
ASB4	-4.30621
ASNS	-6.08066
ASNSD1	1.17932
ASPM	2.74783
ATAT1	-1.62313
ATF2	0.765069
ATG9A	-1.48468
ATP10A	2.0531
ATP13A4	3.78839
ATP6AP1	-1.17944
ATP6V1C1	1.06905
ATP6V1E1	1.4732
ATP6V1G1	1.12688
ATRX	1.30285
B3GNT5	3.12159
B4GALNT1	-5.64838
BAZ1A	1.07614
BCLAF3	1.16664
BEST3	7.20901
BIK	-4.74215
BLOC1S6	1.68027
BOD1L1	1.28154
BPTF	1.02188
BTG2	1.44053
BZW1	1.13492
C12orf4	1.21588
C16orf87	1.57365
C16orf96	-5.60044
C1orf116	3.2037
C1QTNF2	-5.13282
C1R	-1.65001
C1RL	-1.60165
C3orf52	3.22938
C5orf24	2.50653
CACNA1E	-5.77144
CACNB2	-3.07167
CALM1	0.785686
CALM2	1.30175
CAMK2A	-5.36899
CAPN12	-2.26619
CAPN13	6.49436
CAPN8	5.05183
CARMIL1	1.34535
CAST	1.21477
CATSPERB	2.50985
CBX2	-3.89886
CCDC102B	2.43871
CCDC18	1.76446
CCDC6	1.15189
CCDC7	2.08437
CCL2	2.86117
CCL20	5.82181
CD81	-1.22465
CD86	2.03491
CDC7	2.4426
CDHR5	-2.01348
CDV3	1.16083
CEP112	2.54074
CFAP43	3.77692
CFAP47	4.06668
CFAP54	4.57729
CFAP61	6.42138
CHD3	1.58575
CHMP1B	1.26488
CHST14	-1.70788
CLCF1	2.67784
CLCN6	-1.24319
CLOCK	0.799068
CLP1	-1.4486
COL4A3	2.99323
CRB2	-5.03161
CSF1R	-2.0746
CTLA4	-6.04571
CTSE	4.90972
CYBRD1	2.01901
CYP19A1	6.54298
CYP4A11	-2.69076
DAPK1	-1.01984
DCT	-5.64221
DDB1	-1.16042
DENND6A	0.979928
DENR	1.34195
DHX30	-1.00131
DNAH3	4.82887
DNAH7	4.19663
DNAH9	5.62292
DNAJA4	3.46652
DNAJC16	-1.02997
DOCK11	1.8089
DPPA4	-6.19469
DRP2	6.42126
DSG1	-5.22272
DTNA	2.28869
DUOXA1	6.35269
DYNC2H1	2.01091
DYNLT3	1.29686
EDN2	-6.13246
EIF2S2	1.52961
EIF4E3	1.17094
EIF5B	1.156
ELK4	0.586317
ENAH	1.21717
ENOSF1	-1.35464
EPS15	1.25923
ESRP1	2.73357
EXOC3L2	-3.33808
FAM20A	-1.86888
FAM221B	-6.20386
FAM229B	1.39185
FCRL5	4.09958
FETUB	-3.36105
FILIP1L	2.30491
FMN1	2.59462
FN1	-2.40893
FNDC1	-6.96244
FOXO3B	-2.10538
FRMPD2	7.23937
FSCN2	-5.95927
FSD2	-5.09616
FYB1	1.43909
FZD7	-2.98546
GALNT4	-5.58462
GALNT5	5.89291
GALNTL6	-4.96394
GANAB	-1.35045
GBF1	-0.934147
GMFB	1.35887
GNA13	2.37514
GNAT1	-4.28363
GNG12	1.21381
GOLGA6A	-6.15981
GORASP2	-0.828377
GPBP1	1.22268
GPLD1	-3.28131
GSDMC	6.26043
GUCY1A2	1.47737
HAS2	4.09251
HBM	6.03552
HDHD3	-2.35093
HEMK1	-1.87384
HIGD1A	1.45184
HOOK2	-1.15971
HSF2BP	-5.17511
HSPG2	-2.49104
HTR4	-5.42351
HUWE1	-0.877773
IFI44L	2.6131
IGF1	-1.68006
IGF2BP2	3.40667
IL1R1	1.55467
INTS5	-1.82951
INTS6L	2.00977
ITGA4	1.46334
ITGA9	-1.75944
ITGB1BP1	1.12538
ITIH1	-2.50013
JHY	2.59136
KCNH2	4.40966
KCNQ3	4.96824
KCTD16	-5.93663
KDR	-2.41691
KIAA1549L	-6.22767
KIF27	1.77847
KLHL31	-5.83805
KLRG1	-7.87701
KRT1	6.17018
KRT23	1.23373
KRT6A	7.85698
KRT80	4.20992
LACC1	1.4048
LAMA3	2.43053
LCOR	0.700411
LIMA1	1.66267
LMCD1	2.406
LRP1B	-4.04022
LRRIQ1	5.60207
LRRTM3	-7.83408
LSR	-1.99713
MAP7D3	1.30271
MAPK15	4.34514
MBNL2	1.46831
MBOAT2	2.72776
MCTP2	1.62668
MESD	-0.755917
MFAP5	3.72992
MFSD2A	-2.35313
MIP	-4.90444
MLF1	3.01964
MOV10	-1.08498
MOV10L1	-6.32884
MTPN	1.25367
MYB	3.95353
MYEF2	2.94434
MYL4	5.36729
MYO7A	-2.02839
N4BP3	-3.71901
NECAB2	-4.8231
NECTIN4	5.16632
NID1	-1.49058
NIN	1.43582
NINL	-1.85541
NKAIN2	-5.27273
NLE1	-1.46583
NLRP11	-5.43866
NOL4	-7.86799
NOMO2	-1.16528
NPC1L1	-2.33294
OGDH	-1.15356
OR3A2	6.40627
OSBPL2	-0.781312
P2RX6	-5.2571
PADI2	-2.22729
PCDH1	-1.67217
PCDHGA1	-4.93129
PCDHGA2	-4.15059
PCDHGB4	-3.16821
PDE1A	2.29431
PDIA4	-1.4217
PER2	-1.6996
PHF20	0.592303
PHIP	1.15189
PHKA1	-1.58416
PHOSPHO1	1.10124
PIEZO2	-1.63212
PIP5K1B	3.81345
PKLR	-3.85769
PLA2G4B	-3.75652
PLCE1	1.55505
PLCH1	3.40501
PLEKHG3	-1.40528
PLEKHH2	2.03754
PLXNA4	-2.91772
POMT1	-1.24753
PPBP	3.46359
PPP1R12A	0.937049
PPP2R5E	1.2367
PPT1	1.54327
PRDM5	1.73314
PRELID3B	1.40462
PRG4	-2.92527
PRMT7	-1.24785
PROSER2	-1.5416
PRSS53	-2.54124
PTPN12	1.73706
PTPN13	1.89423
PTPRB	-1.8834
PWWP3A	-1.5572
RAB11FIP1	1.64441
RABEP1	0.728638
RAPH1	-2.13785
RBM14	-1.64743
RBP4	-2.60158
RC3H2	1.34253
RELN	-2.39343
RFK	1.49766
RGS20	-5.45432
RGS4	3.20207
RHAG	7.53181
RHBG	-7.38608
RNF168	1.11862
RPS24	1.2772
RRAGD	1.517
RSF1	0.955919
RSPO3	2.00006
RTTN	-2.06864
SARS2	-4.33502
SCNN1B	4.53248
SCTR	-2.53195
SDAD1	1.0491
SDCCAG8	1.02803
SEC61A2	-2.16528
SEMA3A	2.74803
SEMA3D	3.12973
SENP6	0.923226
SERTAD4	4.06746
SEZ6L	-5.46224
SFTPB	10.0935
SLC10A1	-3.42579
SLC22A25	-3.62627
SLC25A37	3.10845
SLC30A10	-2.93675
SLC34A2	3.83276
SLC35B3	1.24164
SLC45A3	-2.40617
SLC46A1	-2.70041
SLC49A3	-1.81224
SLC4A1	7.38061
SLC51A	-2.22163
SLC6A1	-4.40426
SLC6A14	22.2979
SLC6A20	3.63943
SLC6A9	-2.92711
SLC7A1	2.35027
SLC8A1	1.27147
SMIM10L2A	-3.91244
SOAT2	-6.32644
SOD2	2.75781
SORL1	-1.83307
SOWAHC	2.44202
SPECC1	3.59418
SPINK7	-5.24112
SPOCD1	4.82641
SPTB	5.10113
SPTSSB	-5.38334
SREBF1	-2.75006
STX3	1.48385
SUMO1	1.17432
SYTL2	1.64739
TAX1BP1	1.62846
TENM1	-3.2075
TF	-2.94527
TM9SF4	-1.07017
TMC3	-8.40552
TMC5	4.13565
TMEM170A	1.38762
TNFAIP8	1.90315
TPM3	0.991628
TPRA1	-1.23115
TRAPPC10	-0.807093
TRIM58	6.14959
TRIM66	-1.64845
TRPV1	-2.3876
TRPV4	-1.75722
TSHR	-3.89885
TTC6	-2.55598
TYK2	-1.08512
UBXN7	0.88276
USH2A	-5.32446
USP2	-1.66607
VCAN	2.31718
WDFY1	1.3445
WDR49	4.34251
XDH	-3.17176
YOD1	2.00211
YWHAQ	0.824521
YWHAZ	1.48242
ZBBX	10.5665
ZBTB41	2.15878
ZFP90	1.27532
ZFP91	1.01892
ZNF354A	2.16006
ZNF431	1.52376
ZNF559-ZNF177	-5.09947
ZNF701	1.66945
ZSWIM8	-1.47234

## Sheet: Kidney DEGs miR targets
miR-195 Targets in kidney node transcriptome	Average log2FC		Tissue expression (STRING geneset data analysis; no results have been obtained in STRING rank analysis)
AAMP	-1.33096		#term ID	term description	genes mapped	enrichment score	direction	false discovery rate	method	matching proteins in your input (IDs)	matching proteins in your input (labels)
ABCA8	2.72509		BTO:0001158	Rectum	3	7.72389	top	0.0024	afc	9606.ENSP00000226207,9606.ENSP00000245503,9606.ENSP00000484472	MYH1,MYH2,EPPK1
ABCB1	-1.87045
ABCC6	-3.04939
ABCF3	-1.13404
ABHD15	-1.50912
ACAD8	-1.10604
ACLY	-1.5617
ACOT11	-2.27787
ACTN4	-1.31185
ACVR1B	-2.09284
ACVR1C	1.8088
ADAM32	1.89067
ADCK1	-1.71208
ADCY9	-1.51206
ADGRG1	-2.51709
AGPAT3	-1.52838
AGTRAP	-1.80305
AHI1	1.54533
AK8	-1.52661
AKAP1	-1.96889
AKT3	1.53383
ANK1	3.80119
ANK3	-0.974373
ANKAR	1.39669
ANKRD1	5.12125
ANLN	3.23158
ANP32E	1.03556
ANXA1	2.09722
ANXA11	-1.13154
AOC1	-2.6067
AP1M1	-1.59236
AP1S2	2.0029
AP3B2	-2.00677
AP5S1	-1.52918
APEH	-1.84667
APH1A	-1.17556
APOL3	1.25801
ARAP2	2.12997
AREL1	-1.02786
ARFGEF1	0.893724
ARGLU1	1.46517
ARHGAP25	1.98226
ARHGAP5	1.81513
ARHGAP9	2.87971
ARHGEF18	-1.33365
ARID4B	1.66081
ARIH1	0.668703
ARL13B	0.887355
ARL14EP	1.11126
ARNTL2	2.37378
ARSD	-2.22517
ARSF	-5.11821
ART4	2.2835
ASB1	-0.890903
ASNSD1	1.82455
ASPM	4.28237
ASTN2	-1.53001
ATAD2	2.33002
ATF2	1.24376
ATF7IP2	1.75859
ATG12	1.38388
ATM	1.97735
ATP6AP1	-1.49897
ATRN	-1.30217
ATRX	1.66242
ATXN3	0.980145
AURKB	3.98748
BACE2	-1.91286
BARD1	1.6658
BAZ1A	1.81664
BCAR3	-1.29349
BCL7A	-1.24991
BCLAF3	0.971667
BLK	5.82956
BLOC1S6	1.26564
BMP5	3.11561
BOD1L1	1.34936
BOLA2-SMG1P6	-5.23425
BPTF	1.34529
BRCA1	2.18144
BRCA2	3.32383
BRIX1	1.43022
BRWD3	1.42774
BTN3A3	1.72402
C11orf58	1.18845
C17orf80	0.917873
C18orf54	2.1578
C21orf62	-2.50913
C2CD2L	-1.15977
C2orf49	1.15499
C4orf54	-4.22345
C6orf89	-1.19561
C7orf50	-1.42342
C8B	5.5092
CABLES1	-1.23945
CACNA1D	-1.99602
CACNA1E	-2.95946
CACNA1H	-2.89195
CALM2	1.62507
CAMK2A	-3.92287
CAND1	0.896753
CAPN12	-2.07959
CARD8	1.61808
CARMIL2	4.06766
CASP4	1.59951
CASR	-4.32175
CAST	1.15658
CBX6	-1.10749
CCDC102B	3.34851
CCDC18	2.55883
CCDC59	1.8564
CCDC7	1.98271
CCDC82	1.86871
CCDC88A	1.9624
CCL13	3.86645
CCNK	0.829507
CCP110	1.69273
CD180	3.31095
CD19	5.77231
CD302	2.64423
CD80	4.36961
CD81	-1.34239
CD99L2	-1.12597
CDC27	1.29046
CDC37L1	1.38319
CDC6	2.35312
CDC7	2.68263
CDC73	0.88699
CDCA7	2.91418
CDK20	-1.39669
CELSR2	-2.38514
CENPI	2.95735
CENPJ	2.24715
CEP112	1.75256
CEP120	1.5135
CEP162	2.04451
CEP170	1.68637
CEP44	0.945277
CEP83	1.51944
CES4A	-1.799
CFAP47	2.49975
CFAP54	2.57878
CFAP57	-2.27722
CHD9	1.19173
CHEK2	1.70494
CHID1	-1.40816
CHPF	-2.24972
CLCF1	-1.63036
CLNS1A	1.17371
CLOCK	1.07164
CLPB	-0.976337
CLSTN1	-1.8046
CLUH	-2.48338
CMPK1	1.8342
CMTM4	-1.30576
CNKSR2	3.26588
CNPPD1	-1.65895
COL19A1	2.79675
COL20A1	-5.27272
CPNE6	-4.12433
CRB2	-3.13719
CREB1	1.21509
CRIPT	0.954369
CRYBG3	1.49726
CSNK1G3	2.06758
CSPP1	1.23384
CWC27	1.49712
CXCL5	7.86546
CXXC5	-1.60762
CYB561	-2.00718
CYFIP2	-1.88933
CYLD	1.03803
DAG1	-2.36246
DALRD3	-1.26245
DBF4	2.03085
DBN1	-1.57776
DCAF17	1.01344
DCP2	1.29451
DDB1	-0.914754
DDX10	1.06744
DDX59	0.894657
DDX60L	2.29731
DGCR2	-1.80098
DHRS11	-2.21779
DHX30	-1.26608
DIMT1	0.868757
DLG1	0.619572
DLK1	-7.06069
DNAJC22	-1.65625
DNAJC5	-1.10747
DNM2	-1.29656
DNMT3B	-1.83437
DOLK	-2.07518
DPP3	-1.96222
DTHD1	4.74435
DYNLT3	1.66679
EDA	-1.64753
EIF4G1	-1.21517
EIF5A2	2.04326
EIF5B	1.23658
ELAC2	-1.23447
ELK4	1.35147
ENAH	1.48491
ENOSF1	-1.52312
EPB41L1	-1.41843
EPN1	-1.4453
EPPK1	-2.6828
EPS15	1.31235
EPS8L1	-2.05247
ERGIC2	1.55123
ERI1	1.03295
ERICH3	4.84141
ESCO1	1.37464
ESPN	-2.63272
ESRRB	-3.34819
F9	21.1919
FAM126B	0.802531
FAM133B	1.6482
FAM13B	1.5617
FAM149B1	1.02917
FAM189A1	-2.45737
FAM234A	-1.88587
FAM83G	-2.39806
FANCB	2.80321
FAS	2.45096
FASTK	-1.33682
FBXO21	-1.36701
FBXW7	1.43337
FBXW9	-2.76342
FCHO1	3.17077
FCRL1	5.8816
FCRL2	5.77553
FCRL3	5.09496
FCRL5	6.36194
FGFR2	-2.35884
FGFR4	-2.85613
FITM1	-4.80713
FKBP9	-1.34206
FLRT2	2.57538
FNTB	-1.43533
FOSB	-4.3293
FOXN2	1.53554
FUBP1	0.891512
FYB1	3.00494
GAB3	1.64198
GABPA	1.44172
GABRQ	-4.82782
GALNT18	-2.53529
GALNT2	-2.0379
GANAB	-1.21512
GAS2L1	-2.23194
GATD3A	4.45872
GATD3B	-2.55419
GBA2	-1.27523
GBF1	-1.15848
GCN1	-1.31757
GLG1	-1.10237
GNA13	1.65006
GNAZ	-2.05125
GPALPP1	0.801279
GPBP1	1.66273
GPR174	4.11115
GPR3	-4.37589
GPR65	3.19882
GPRC5C	-2.21458
GRAMD1B	-2.24061
GRAMD2A	-2.01694
GRIN2A	3.72981
GTF3C1	-1.4278
GTPBP10	0.842439
GUCY1A2	2.93551
GXYLT2	2.49184
HAUS6	1.39367
HBM	7.97082
HDGFL3	1.32875
HMGCLL1	2.57231
HNRNPA2B1	1.10478
HOOK3	1.10686
HPN	-2.28064
HSD11B2	-3.96244
HSPA1A	3.34327
HUWE1	-1.10038
HVCN1	2.0642
HYAL1	-1.85013
IER3IP1	1.64291
IFI44L	3.68997
IFIT2	1.48471
IGF1R	-1.87907
IGSF3	-2.1139
IGSF9	-4.03747
IL18RAP	3.29271
INAVA	-2.14116
INTS5	-1.83906
INTS6L	1.91691
IP6K1	-0.9858
IRAK3	1.7778
ISY1	0.756492
ITGA4	2.61981
ITGAL	3.24133
ITGB5	-1.52551
KATNAL1	1.45405
KAZN	-1.30987
KCNJ15	-1.57375
KCNJ16	-1.80468
KCNN1	-5.44294
KCNQ4	-3.66269
KEAP1	-1.08956
KIAA0100	-1.11912
KIAA1549	-1.77621
KIAA1671	-1.32238
KIAA2013	-1.47797
KIF15	3.88071
KIF18B	3.74936
KIN	1.20684
KLHDC7A	-3.47017
KLHL10	-5.53432
KREMEN1	-1.34749
KRT1	5.89321
KRT6A	8.17169
KRTAP5-7	-5.19366
L3MBTL3	1.32039
LACC1	1.99183
LAMB4	-3.04299
LANCL2	-1.12767
LARP1B	1.03013
LARS2	-1.37134
LATS1	0.815963
LCOR	0.782466
LCORL	1.28566
LEKR1	-2.50557
LGALS8	0.863269
LIF	-3.8615
LIMA1	1.02429
LMF2	-1.88779
LPAR6	2.0086
LPIN3	-2.26596
LRFN5	2.68683
LRP10	-1.69698
LTBR	-1.43708
LTN1	1.07758
LURAP1L	1.87411
LYPLAL1	1.64316
LZTS3	-1.70973
MAL	-2.55771
MAN1A2	1.1285
MANEAL	-1.89972
MAP7D3	1.18024
MAPK4	-3.15963
MAPKAPK3	-1.37703
MARCKS	1.76419
MATN4	-5.15637
MBD4	1.01346
MBD6	-0.999578
MBNL2	1.40951
MCM10	3.52638
MELK	3.07844
MELTF	-3.64474
METTL14	0.981148
METTL4	1.07018
MFN2	-1.16497
MFSD12	-2.04223
MFSD5	-1.67211
MIA3	0.849345
MINDY3	1.28703
MIPEP	-1.27315
MKI67	3.85635
MKLN1	0.868263
MS4A6A	2.65794
MS4A8	7.71611
MTHFR	-1.36626
MXRA5	-2.72117
MYB	4.80248
MYH1	-8.30018
MYH2	-8.10753
MYL4	4.95197
MYO1C	-1.39283
N4BP2	1.50605
NAALAD2	2.2201
NAXD	-1.05934
NCLN	-1.64223
NECAB3	-1.80617
NEDD1	1.40305
NEGR1	2.32197
NEK1	1.07461
NEO1	-0.904617
NGLY1	0.925485
NIBAN3	5.3931
NIN	1.33083
NLGN4Y	8.52423
NNT	-1.2137
NOL8	1.72059
NSD3	1.11576
NUB1	0.794658
NUP35	1.07331
OBSL1	-2.02222
OGDH	-1.55972
OMA1	1.13045
ONECUT2	3.40562
OR2S2	-5.83783
ORC3	1.10325
OTOF	6.29528
OTUD6B	1.17797
PADI2	-3.95769
PALM	-2.06903
PARP14	2.10469
PARP15	4.30701
PARP9	1.18388
PAX5	5.34596
PCDH1	-2.36718
PCDH11Y	7.41512
PCM1	1.37666
PDCD4	1.07213
PDLIM5	1.09121
PERM1	-4.66039
PEX5	-1.42933
PGAP3	-1.98468
PHACTR2	1.20901
PHACTR3	2.63355
PHAX	1.27271
PHF20	0.7381
PHIP	1.43739
PIBF1	1.95661
PIGQ	-1.81474
PIGT	-1.36841
PKM	-1.41099
PLEKHG3	-2.02434
PLXNC1	1.92918
PNISR	1.67759
POFUT1	-1.65237
POLI	1.12361
POLL	-1.19071
POLQ	3.79182
POLR1A	-1.61589
PPBP	4.69422
PPHLN1	0.831436
PPIG	1.05191
PPP1R18	1.55141
PPP2R1A	-1.67172
PPP2R5A	0.848235
PPP2R5E	1.09563
PPP3CB	1.071
PPP4R3B	1.51886
PRDM7	-5.09832
PRELID2	1.38524
PRPF38B	1.43753
PRRC2C	0.998781
PRRG2	-1.94841
PSAP	-1.05745
PSEN2	-1.42262
PSG9	-6.49982
PSKH1	-1.58957
PTEN	1.85896
PTPN12	1.58138
PTPRF	-2.13402
PYHIN1	4.04073
QARS1	-1.27172
QKI	1.10164
RAB30	1.47835
RAB33A	4.12686
RAB40AL	-5.9485
RAB8B	1.53056
RABEP1	1.14155
RABGAP1	0.64523
RABGAP1L	0.962172
RABGGTA	-1.79438
RARS1	1.3755
RASSF5	1.82426
RBL1	1.86895
RBMS3	2.11507
RBPJ	1.01751
RC3H1	0.909518
RC3H2	0.842804
RDH10	-1.56994
RENBP	-2.34555
RETREG2	-1.1519
RFX1	-1.42435
RFX3	0.99501
RHAG	5.08301
RHOJ	1.64094
RIF1	1.42992
RIMS3	-1.52799
RIPOR2	2.65542
RNF121	-1.16438
RNF138	1.12369
RNF168	1.16874
RNH1	-1.65747
RPAP3	1.57243
RPL31	1.60884
RPS24	1.82701
RPS6KC1	0.906532
RSAD2	2.7021
RSF1	1.10524
RSPO3	3.07928
RTKN	-2.58903
RTL6	-1.19369
RTRAF	1.28732
RUBCNL	2.86707
RUNX1T1	2.20645
SAV1	1.18375
SCAF11	0.951399
SCAP	-1.75356
SCAPER	1.05251
SCD5	-1.84058
SCNN1B	-3.34901
SCRN1	-1.0264
SCTR	-2.60942
SCYL2	1.22099
SDAD1	1.21341
SDC1	-2.56646
SDCCAG8	1.05387
SDHA	-1.0907
SEMA3A	3.14595
SEMA6D	-3.05867
SENP6	1.45221
SENP7	1.44639
SERINC2	-2.18965
SETDB2	1.3224
SFMBT2	1.29932
SFTPB	6.56827
SHOC2	1.19697
SHROOM4	-1.57726
SIK2	-1.2166
SKA2	1.5517
SLAMF7	4.46101
SLC12A1	-4.30103
SLC16A12	-1.95795
SLC22A4	-1.81976
SLC23A3	-3.53077
SLC25A37	2.89562
SLC29A1	-1.52523
SLC2A3	2.11193
SLC38A7	-1.86153
SLC39A13	-2.36218
SLC39A7	-1.39774
SLC41A3	-1.25968
SLC43A1	-1.93115
SLC43A2	-2.36124
SLC45A4	-2.2107
SLC47A1	-2.53392
SLC47A2	-3.03339
SLC4A2	-1.74865
SLC4A3	-2.1953
SLC5A11	-3.18063
SLC5A2	-3.08654
SLC6A14	5.56415
SLC6A3	-5.66288
SLC9B2	2.23264
SLF2	1.30718
SMAD5	0.862274
SMARCD1	-0.881082
SMC6	1.48
SMYD2	1.06974
SNRNP48	1.55228
SNX13	0.913921
SNX25	0.913206
SORCS2	-2.52862
SORT1	-1.8306
SP100	1.52116
SP3	1.01451
SPATA31E1	-7.64478
SPECC1	1.41306
SPNS2	-2.55247
SPNS3	-3.68005
SPOPL	1.32756
SRL	-2.25725
SRP54	0.738903
SRPRA	-1.08396
SRSF10	1.12673
SRSF11	1.04931
STAM2	0.782322
STARD8	-1.96813
STK25	-1.09785
STRA6	-3.30218
STX17	1.05241
STXBP2	-1.63519
SUMF1	-1.22783
SUMF2	-1.29009
SUMO1	1.76802
SYCP2	2.23248
TAB2	1.52809
TAOK1	0.802515
TBC1D13	-1.76468
TBC1D31	1.67316
TBK1	1.33097
TBL3	-1.77387
TCTN3	-0.940732
TECPR2	-1.19009
TENM2	-3.55863
TENM4	-3.05399
TENT2	0.841364
TET2	0.848905
TGOLN2	-0.918878
THAP6	1.14805
TLK1	0.769137
TLK2	0.767153
TLN2	-1.77521
TLR6	3.04199
TM9SF4	-1.13871
TMC4	-2.38014
TMC5	3.34092
TMEM104	-2.04422
TMEM106A	-1.81015
TMEM127	-1.46618
TMEM132E	-2.79642
TMEM164	-1.45661
TMEM170A	0.76083
TMEM177	-2.67084
TMEM205	-1.87301
TMEM86A	-2.58392
TMLHE	0.764925
TMOD1	1.86844
TMSB4X	1.89362
TMTC4	-1.1507
TNFAIP8	1.91272
TNFSF13B	3.32727
TPCN1	-2.05661
TPCN2	-2.17949
TPRA1	-1.22679
TRA2A	1.07889
TRANK1	1.89629
TRIM42	-7.72682
TRIM58	5.5181
TRPV4	-2.40912
TSHZ2	2.91833
TSPAN18	-2.50931
TTBK2	0.949983
TTC39C	1.86919
U2SURP	1.20579
UBE3A	0.864746
UBLCP1	1.04183
UBTD2	1.11385
UBXN7	1.08033
UHRF1BP1L	1.28901
UHRF2	1.23179
UPF2	1.32238
URGCP	-1.42961
URI1	1.20177
USO1	1.37617
USP1	1.52197
USP15	1.64365
USP2	-3.02396
USP34	1.14838
USP9Y	22.141
UTP14A	1.30249
VPS4A	-1.0251
WAPL	0.643031
WASHC4	1.51381
WDR1	-0.982466
WDR54	-1.26537
WDR6	-1.81741
WHRN	-1.65892
WIPF1	1.3178
WIZ	-1.35899
WTAP	1.07381
XRN1	1.45997
YIPF2	-1.59658
YPEL5	1.49433
YTHDC1	1.16373
ZBBX	4.16032
ZBTB1	1.7162
ZBTB41	1.61872
ZBTB42	-1.88625
ZC3H14	0.754848
ZDBF2	1.41325
ZDHHC7	-0.998734
ZFP90	0.950919
ZFPM2	2.0541
ZKSCAN8	0.752269
ZNF148	0.788312
ZNF267	1.60414
ZNF354A	1.85603
ZNF467	-1.7109
ZNF488	-3.69052
ZNF518B	1.28215
ZNF562	0.888172
ZNF570	0.900503
ZNF638	1.56404
ZNF652	0.903423
ZNF654	1.54661
ZNF720	0.990204
ZNF766	1.06931
ZNF780A	1.13665
ZNF816	1.58505
ZNRF3	-2.31722
